# Supplementary material for: In search of the Aplysia immunome: an in silico study
Source: BMC Genomics. 2022 Jul 29;23:543. doi: 10.1186/s12864-022-08780-6 (PMC9334734; doi:10.1186/s12864-022-08780-6)
Supplement: Supplementary file 1 — Additional file 1: Supplemental File SFile1. Full results of InterProScan annotation of the Aplysia reference proteome (AplCal3.0 GCF_000002075.1). [file 12864_2022_8780_MOESM1_ESM.txt]

Protein_accession	Sequence_MD5	Seq_length	Analysis	Signature_accession	Signature_description	Start	Stop	Score	Status	Date	Interpro_accession	Interpro_annotation
XP_005109850.1	fa35527f10ea24ed93348a60b6abd109	530	Pfam	PF00400	WD domain, G-beta repeat	334	368	6.4E-6	T	19-03-2022	IPR001680	WD40 repeat
XP_005109850.1	fa35527f10ea24ed93348a60b6abd109	530	Pfam	PF00400	WD domain, G-beta repeat	375	416	3.6E-6	T	19-03-2022	IPR001680	WD40 repeat
XP_005109850.1	fa35527f10ea24ed93348a60b6abd109	530	Pfam	PF00400	WD domain, G-beta repeat	469	501	2.0E-4	T	19-03-2022	IPR001680	WD40 repeat
XP_005109850.1	fa35527f10ea24ed93348a60b6abd109	530	ProSiteProfiles	PS50294	Trp-Asp (WD) repeats circular profile.	469	501	11.497408	T	19-03-2022	-	-
XP_005109850.1	fa35527f10ea24ed93348a60b6abd109	530	PANTHER	PTHR19918	CELL DIVISION CYCLE 20 CDC20 FIZZY -RELATED	15	522	9.1E-177	T	19-03-2022	IPR033010	The WD repeat Cdc20/Fizzy family
XP_005109850.1	fa35527f10ea24ed93348a60b6abd109	530	Gene3D	G3DSA:2.130.10.10	-	158	504	1.9E-128	T	19-03-2022	IPR015943	WD40/YVTN repeat-like-containing domain superfamily
XP_005109850.1	fa35527f10ea24ed93348a60b6abd109	530	ProSiteProfiles	PS50082	Trp-Asp (WD) repeats profile.	254	295	9.773251	T	19-03-2022	IPR001680	WD40 repeat
XP_005109850.1	fa35527f10ea24ed93348a60b6abd109	530	MobiDBLite	mobidb-lite	consensus disorder prediction	20	106	-	T	19-03-2022	-	-
XP_005109850.1	fa35527f10ea24ed93348a60b6abd109	530	SMART	SM00320	WD40_4	462	501	4.9E-7	T	19-03-2022	IPR001680	WD40 repeat
XP_005109850.1	fa35527f10ea24ed93348a60b6abd109	530	SMART	SM00320	WD40_4	289	326	0.015	T	19-03-2022	IPR001680	WD40 repeat
XP_005109850.1	fa35527f10ea24ed93348a60b6abd109	530	SMART	SM00320	WD40_4	201	242	33.0	T	19-03-2022	IPR001680	WD40 repeat
XP_005109850.1	fa35527f10ea24ed93348a60b6abd109	530	SMART	SM00320	WD40_4	247	286	0.39	T	19-03-2022	IPR001680	WD40 repeat
XP_005109850.1	fa35527f10ea24ed93348a60b6abd109	530	SMART	SM00320	WD40_4	330	369	5.9E-9	T	19-03-2022	IPR001680	WD40 repeat
XP_005109850.1	fa35527f10ea24ed93348a60b6abd109	530	SMART	SM00320	WD40_4	419	459	140.0	T	19-03-2022	IPR001680	WD40 repeat
XP_005109850.1	fa35527f10ea24ed93348a60b6abd109	530	SMART	SM00320	WD40_4	374	416	2.0E-5	T	19-03-2022	IPR001680	WD40 repeat
XP_005109850.1	fa35527f10ea24ed93348a60b6abd109	530	Pfam	PF12894	Anaphase-promoting complex subunit 4 WD40 domain	257	310	1.4E-7	T	19-03-2022	IPR024977	Anaphase-promoting complex subunit 4, WD40 domain
XP_005109850.1	fa35527f10ea24ed93348a60b6abd109	530	ProSiteProfiles	PS50082	Trp-Asp (WD) repeats profile.	381	425	8.770704	T	19-03-2022	IPR001680	WD40 repeat
XP_005109850.1	fa35527f10ea24ed93348a60b6abd109	530	ProSiteProfiles	PS50082	Trp-Asp (WD) repeats profile.	469	501	13.883689	T	19-03-2022	IPR001680	WD40 repeat
XP_005109850.1	fa35527f10ea24ed93348a60b6abd109	530	PANTHER	PTHR19918:SF3	CELL DIVISION CYCLE PROTEIN 20 HOMOLOG	15	522	9.1E-177	T	19-03-2022	-	-
XP_005109850.1	fa35527f10ea24ed93348a60b6abd109	530	ProSitePatterns	PS00678	Trp-Asp (WD) repeats signature.	403	417	-	T	19-03-2022	IPR019775	WD40 repeat, conserved site
XP_005109850.1	fa35527f10ea24ed93348a60b6abd109	530	SUPERFAMILY	SSF50978	WD40 repeat-like	210	501	2.01E-62	T	19-03-2022	IPR036322	WD40-repeat-containing domain superfamily
XP_005109850.1	fa35527f10ea24ed93348a60b6abd109	530	ProSiteProfiles	PS50082	Trp-Asp (WD) repeats profile.	337	368	13.983944	T	19-03-2022	IPR001680	WD40 repeat
XP_005109850.1	fa35527f10ea24ed93348a60b6abd109	530	MobiDBLite	mobidb-lite	consensus disorder prediction	48	72	-	T	19-03-2022	-	-
XP_005109850.1	fa35527f10ea24ed93348a60b6abd109	530	CDD	cd00200	WD40	222	501	1.77141E-49	T	19-03-2022	-	-
XP_005109850.1	fa35527f10ea24ed93348a60b6abd109	530	ProSiteProfiles	PS50294	Trp-Asp (WD) repeats circular profile.	337	368	11.5765	T	19-03-2022	-	-
XP_012944269.1	fa35527f10ea24ed93348a60b6abd109	530	Pfam	PF00400	WD domain, G-beta repeat	334	368	6.4E-6	T	19-03-2022	IPR001680	WD40 repeat
XP_012944269.1	fa35527f10ea24ed93348a60b6abd109	530	Pfam	PF00400	WD domain, G-beta repeat	375	416	3.6E-6	T	19-03-2022	IPR001680	WD40 repeat
XP_012944269.1	fa35527f10ea24ed93348a60b6abd109	530	Pfam	PF00400	WD domain, G-beta repeat	469	501	2.0E-4	T	19-03-2022	IPR001680	WD40 repeat
XP_012944269.1	fa35527f10ea24ed93348a60b6abd109	530	ProSiteProfiles	PS50294	Trp-Asp (WD) repeats circular profile.	469	501	11.497408	T	19-03-2022	-	-
XP_012944269.1	fa35527f10ea24ed93348a60b6abd109	530	PANTHER	PTHR19918	CELL DIVISION CYCLE 20 CDC20 FIZZY -RELATED	15	522	9.1E-177	T	19-03-2022	IPR033010	The WD repeat Cdc20/Fizzy family
XP_012944269.1	fa35527f10ea24ed93348a60b6abd109	530	Gene3D	G3DSA:2.130.10.10	-	158	504	1.9E-128	T	19-03-2022	IPR015943	WD40/YVTN repeat-like-containing domain superfamily
XP_012944269.1	fa35527f10ea24ed93348a60b6abd109	530	ProSiteProfiles	PS50082	Trp-Asp (WD) repeats profile.	254	295	9.773251	T	19-03-2022	IPR001680	WD40 repeat
XP_012944269.1	fa35527f10ea24ed93348a60b6abd109	530	MobiDBLite	mobidb-lite	consensus disorder prediction	20	106	-	T	19-03-2022	-	-
XP_012944269.1	fa35527f10ea24ed93348a60b6abd109	530	SMART	SM00320	WD40_4	462	501	4.9E-7	T	19-03-2022	IPR001680	WD40 repeat
XP_012944269.1	fa35527f10ea24ed93348a60b6abd109	530	SMART	SM00320	WD40_4	289	326	0.015	T	19-03-2022	IPR001680	WD40 repeat
XP_012944269.1	fa35527f10ea24ed93348a60b6abd109	530	SMART	SM00320	WD40_4	201	242	33.0	T	19-03-2022	IPR001680	WD40 repeat
XP_012944269.1	fa35527f10ea24ed93348a60b6abd109	530	SMART	SM00320	WD40_4	247	286	0.39	T	19-03-2022	IPR001680	WD40 repeat
XP_012944269.1	fa35527f10ea24ed93348a60b6abd109	530	SMART	SM00320	WD40_4	330	369	5.9E-9	T	19-03-2022	IPR001680	WD40 repeat
XP_012944269.1	fa35527f10ea24ed93348a60b6abd109	530	SMART	SM00320	WD40_4	419	459	140.0	T	19-03-2022	IPR001680	WD40 repeat
XP_012944269.1	fa35527f10ea24ed93348a60b6abd109	530	SMART	SM00320	WD40_4	374	416	2.0E-5	T	19-03-2022	IPR001680	WD40 repeat
XP_012944269.1	fa35527f10ea24ed93348a60b6abd109	530	Pfam	PF12894	Anaphase-promoting complex subunit 4 WD40 domain	257	310	1.4E-7	T	19-03-2022	IPR024977	Anaphase-promoting complex subunit 4, WD40 domain
XP_012944269.1	fa35527f10ea24ed93348a60b6abd109	530	ProSiteProfiles	PS50082	Trp-Asp (WD) repeats profile.	381	425	8.770704	T	19-03-2022	IPR001680	WD40 repeat
XP_012944269.1	fa35527f10ea24ed93348a60b6abd109	530	ProSiteProfiles	PS50082	Trp-Asp (WD) repeats profile.	469	501	13.883689	T	19-03-2022	IPR001680	WD40 repeat
XP_012944269.1	fa35527f10ea24ed93348a60b6abd109	530	PANTHER	PTHR19918:SF3	CELL DIVISION CYCLE PROTEIN 20 HOMOLOG	15	522	9.1E-177	T	19-03-2022	-	-
XP_012944269.1	fa35527f10ea24ed93348a60b6abd109	530	ProSitePatterns	PS00678	Trp-Asp (WD) repeats signature.	403	417	-	T	19-03-2022	IPR019775	WD40 repeat, conserved site
XP_012944269.1	fa35527f10ea24ed93348a60b6abd109	530	SUPERFAMILY	SSF50978	WD40 repeat-like	210	501	2.01E-62	T	19-03-2022	IPR036322	WD40-repeat-containing domain superfamily
XP_012944269.1	fa35527f10ea24ed93348a60b6abd109	530	ProSiteProfiles	PS50082	Trp-Asp (WD) repeats profile.	337	368	13.983944	T	19-03-2022	IPR001680	WD40 repeat
XP_012944269.1	fa35527f10ea24ed93348a60b6abd109	530	MobiDBLite	mobidb-lite	consensus disorder prediction	48	72	-	T	19-03-2022	-	-
XP_012944269.1	fa35527f10ea24ed93348a60b6abd109	530	CDD	cd00200	WD40	222	501	1.77141E-49	T	19-03-2022	-	-
XP_012944269.1	fa35527f10ea24ed93348a60b6abd109	530	ProSiteProfiles	PS50294	Trp-Asp (WD) repeats circular profile.	337	368	11.5765	T	19-03-2022	-	-
XP_005089686.1	1d82e837f1f669f3b07368f2757e29d0	373	Phobius	CYTOPLASMIC_DOMAIN	Region of a membrane-bound protein predicted to be outside the membrane, in the cytoplasm.	256	373	-	T	19-03-2022	-	-
XP_005089686.1	1d82e837f1f669f3b07368f2757e29d0	373	MobiDBLite	mobidb-lite	consensus disorder prediction	18	38	-	T	19-03-2022	-	-
XP_005089686.1	1d82e837f1f669f3b07368f2757e29d0	373	Phobius	CYTOPLASMIC_DOMAIN	Region of a membrane-bound protein predicted to be outside the membrane, in the cytoplasm.	117	127	-	T	19-03-2022	-	-
XP_005089686.1	1d82e837f1f669f3b07368f2757e29d0	373	Phobius	TRANSMEMBRANE	Region of a membrane-bound protein predicted to be embedded in the membrane.	68	88	-	T	19-03-2022	-	-
XP_005089686.1	1d82e837f1f669f3b07368f2757e29d0	373	Phobius	NON_CYTOPLASMIC_DOMAIN	Region of a membrane-bound protein predicted to be outside the membrane, in the extracellular region.	89	93	-	T	19-03-2022	-	-
XP_005089686.1	1d82e837f1f669f3b07368f2757e29d0	373	Phobius	TRANSMEMBRANE	Region of a membrane-bound protein predicted to be embedded in the membrane.	179	197	-	T	19-03-2022	-	-
XP_005089686.1	1d82e837f1f669f3b07368f2757e29d0	373	Phobius	TRANSMEMBRANE	Region of a membrane-bound protein predicted to be embedded in the membrane.	94	116	-	T	19-03-2022	-	-
XP_005089686.1	1d82e837f1f669f3b07368f2757e29d0	373	Gene3D	G3DSA:1.20.1070.10	-	48	370	1.1E-27	T	19-03-2022	-	-
XP_005089686.1	1d82e837f1f669f3b07368f2757e29d0	373	Phobius	TRANSMEMBRANE	Region of a membrane-bound protein predicted to be embedded in the membrane.	128	146	-	T	19-03-2022	-	-
XP_005089686.1	1d82e837f1f669f3b07368f2757e29d0	373	Phobius	CYTOPLASMIC_DOMAIN	Region of a membrane-bound protein predicted to be outside the membrane, in the cytoplasm.	171	178	-	T	19-03-2022	-	-
XP_005089686.1	1d82e837f1f669f3b07368f2757e29d0	373	Phobius	TRANSMEMBRANE	Region of a membrane-bound protein predicted to be embedded in the membrane.	152	170	-	T	19-03-2022	-	-
XP_005089686.1	1d82e837f1f669f3b07368f2757e29d0	373	PANTHER	PTHR46641	FMRFAMIDE RECEPTOR-RELATED	46	361	3.6E-15	T	19-03-2022	-	-
XP_005089686.1	1d82e837f1f669f3b07368f2757e29d0	373	ProSiteProfiles	PS50262	G-protein coupled receptors family 1 profile.	75	350	18.265196	T	19-03-2022	IPR017452	GPCR, rhodopsin-like, 7TM
XP_005089686.1	1d82e837f1f669f3b07368f2757e29d0	373	Phobius	NON_CYTOPLASMIC_DOMAIN	Region of a membrane-bound protein predicted to be outside the membrane, in the extracellular region.	147	151	-	T	19-03-2022	-	-
XP_005089686.1	1d82e837f1f669f3b07368f2757e29d0	373	Phobius	NON_CYTOPLASMIC_DOMAIN	Region of a membrane-bound protein predicted to be outside the membrane, in the extracellular region.	198	236	-	T	19-03-2022	-	-
XP_005089686.1	1d82e837f1f669f3b07368f2757e29d0	373	Phobius	CYTOPLASMIC_DOMAIN	Region of a membrane-bound protein predicted to be outside the membrane, in the cytoplasm.	1	67	-	T	19-03-2022	-	-
XP_005089686.1	1d82e837f1f669f3b07368f2757e29d0	373	PRINTS	PR00237	Rhodopsin-like GPCR superfamily signature	287	311	1.8E-5	T	19-03-2022	IPR000276	G protein-coupled receptor, rhodopsin-like
XP_005089686.1	1d82e837f1f669f3b07368f2757e29d0	373	PRINTS	PR00237	Rhodopsin-like GPCR superfamily signature	92	113	1.8E-5	T	19-03-2022	IPR000276	G protein-coupled receptor, rhodopsin-like
XP_005089686.1	1d82e837f1f669f3b07368f2757e29d0	373	PRINTS	PR00237	Rhodopsin-like GPCR superfamily signature	60	84	1.8E-5	T	19-03-2022	IPR000276	G protein-coupled receptor, rhodopsin-like
XP_005089686.1	1d82e837f1f669f3b07368f2757e29d0	373	PRINTS	PR00237	Rhodopsin-like GPCR superfamily signature	332	358	1.8E-5	T	19-03-2022	IPR000276	G protein-coupled receptor, rhodopsin-like
XP_005089686.1	1d82e837f1f669f3b07368f2757e29d0	373	SUPERFAMILY	SSF81321	Family A G protein-coupled receptor-like	45	369	1.65E-18	T	19-03-2022	-	-
XP_005089686.1	1d82e837f1f669f3b07368f2757e29d0	373	Phobius	TRANSMEMBRANE	Region of a membrane-bound protein predicted to be embedded in the membrane.	237	255	-	T	19-03-2022	-	-
XP_005111023.1	af97ebba6c8e44e76c3b4676b6b1446e	200	PANTHER	PTHR46060	MARINER MOS1 TRANSPOSASE-LIKE PROTEIN	5	195	5.2E-33	T	19-03-2022	-	-
XP_005111023.1	af97ebba6c8e44e76c3b4676b6b1446e	200	Phobius	TRANSMEMBRANE	Region of a membrane-bound protein predicted to be embedded in the membrane.	154	174	-	T	19-03-2022	-	-
XP_005111023.1	af97ebba6c8e44e76c3b4676b6b1446e	200	Phobius	NON_CYTOPLASMIC_DOMAIN	Region of a membrane-bound protein predicted to be outside the membrane, in the extracellular region.	175	200	-	T	19-03-2022	-	-
XP_005111023.1	af97ebba6c8e44e76c3b4676b6b1446e	200	Gene3D	G3DSA:3.30.420.10	-	75	200	4.1E-22	T	19-03-2022	IPR036397	Ribonuclease H superfamily
XP_005111023.1	af97ebba6c8e44e76c3b4676b6b1446e	200	Pfam	PF01359	Transposase (partial DDE domain)	125	196	5.2E-11	T	19-03-2022	IPR001888	Transposase, type 1
XP_005111023.1	af97ebba6c8e44e76c3b4676b6b1446e	200	Phobius	CYTOPLASMIC_DOMAIN	Region of a membrane-bound protein predicted to be outside the membrane, in the cytoplasm.	1	153	-	T	19-03-2022	-	-
XP_005111023.1	af97ebba6c8e44e76c3b4676b6b1446e	200	MobiDBLite	mobidb-lite	consensus disorder prediction	1	20	-	T	19-03-2022	-	-
XP_005092833.2	bf7c89aa1aaa8278325ba344ae9205af	270	Pfam	PF03747	ADP-ribosylglycohydrolase	16	244	1.1E-21	T	19-03-2022	IPR005502	ADP-ribosylation/Crystallin J1
XP_005092833.2	bf7c89aa1aaa8278325ba344ae9205af	270	PANTHER	PTHR16222	ADP-RIBOSYLGLYCOHYDROLASE	8	244	1.2E-54	T	19-03-2022	-	-
XP_005092833.2	bf7c89aa1aaa8278325ba344ae9205af	270	SUPERFAMILY	SSF101478	ADP-ribosylglycohydrolase	8	231	1.7E-16	T	19-03-2022	IPR036705	ADP-ribosylation/Crystallin J1 superfamily
XP_005092833.2	bf7c89aa1aaa8278325ba344ae9205af	270	PANTHER	PTHR16222:SF17	SELENOPROTEIN J	8	244	1.2E-54	T	19-03-2022	-	-
XP_005092833.2	bf7c89aa1aaa8278325ba344ae9205af	270	Gene3D	G3DSA:1.10.4080.10	-	9	265	3.1E-20	T	19-03-2022	IPR036705	ADP-ribosylation/Crystallin J1 superfamily
XP_005109871.1	8591c39f255be6ec089a938e753475cd	357	Pfam	PF00291	Pyridoxal-phosphate dependent enzyme	32	324	4.1E-66	T	19-03-2022	IPR001926	Pyridoxal-phosphate dependent enzyme
XP_005109871.1	8591c39f255be6ec089a938e753475cd	357	SUPERFAMILY	SSF53686	Tryptophan synthase beta subunit-like PLP-dependent enzymes	25	344	9.82E-92	T	19-03-2022	IPR036052	Tryptophan synthase beta subunit-like PLP-dependent enzyme
XP_005109871.1	8591c39f255be6ec089a938e753475cd	357	PANTHER	PTHR10314:SF211	CYSTEINE SYNTHASE 1	24	342	8.7E-124	T	19-03-2022	-	-
XP_005109871.1	8591c39f255be6ec089a938e753475cd	357	PANTHER	PTHR10314	CYSTATHIONINE BETA-SYNTHASE	24	342	8.7E-124	T	19-03-2022	-	-
XP_005109871.1	8591c39f255be6ec089a938e753475cd	357	CDD	cd01561	CBS_like	34	329	6.89319E-145	T	19-03-2022	-	-
XP_005109871.1	8591c39f255be6ec089a938e753475cd	357	Gene3D	G3DSA:3.40.50.1100	-	63	175	2.5E-111	T	19-03-2022	IPR036052	Tryptophan synthase beta subunit-like PLP-dependent enzyme
XP_005109871.1	8591c39f255be6ec089a938e753475cd	357	Gene3D	G3DSA:3.40.50.1100	-	33	330	2.5E-111	T	19-03-2022	IPR036052	Tryptophan synthase beta subunit-like PLP-dependent enzyme
XP_035826555.1	075ee09e271c6de145800c0b55feca82	760	MobiDBLite	mobidb-lite	consensus disorder prediction	1	40	-	T	19-03-2022	-	-
XP_035826555.1	075ee09e271c6de145800c0b55feca82	760	MobiDBLite	mobidb-lite	consensus disorder prediction	53	104	-	T	19-03-2022	-	-
XP_035826555.1	075ee09e271c6de145800c0b55feca82	760	MobiDBLite	mobidb-lite	consensus disorder prediction	222	241	-	T	19-03-2022	-	-
XP_035826555.1	075ee09e271c6de145800c0b55feca82	760	Gene3D	G3DSA:3.40.50.80	-	566	760	6.8E-53	T	19-03-2022	IPR039261	Ferredoxin-NADP reductase (FNR), nucleotide-binding domain
XP_035826555.1	075ee09e271c6de145800c0b55feca82	760	MobiDBLite	mobidb-lite	consensus disorder prediction	122	154	-	T	19-03-2022	-	-
XP_035826555.1	075ee09e271c6de145800c0b55feca82	760	SUPERFAMILY	SSF52343	Ferredoxin reductase-like, C-terminal NADP-linked domain	561	756	5.04E-11	T	19-03-2022	IPR039261	Ferredoxin-NADP reductase (FNR), nucleotide-binding domain
XP_035826555.1	075ee09e271c6de145800c0b55feca82	760	MobiDBLite	mobidb-lite	consensus disorder prediction	217	241	-	T	19-03-2022	-	-
XP_035826555.1	075ee09e271c6de145800c0b55feca82	760	PANTHER	PTHR11972	NADPH OXIDASE	559	758	3.2E-117	T	19-03-2022	-	-
XP_035826555.1	075ee09e271c6de145800c0b55feca82	760	Pfam	PF08030	Ferric reductase NAD binding domain	577	747	9.2E-25	T	19-03-2022	IPR013121	Ferric reductase, NAD binding domain
XP_035826555.1	075ee09e271c6de145800c0b55feca82	760	MobiDBLite	mobidb-lite	consensus disorder prediction	175	189	-	T	19-03-2022	-	-
XP_035826555.1	075ee09e271c6de145800c0b55feca82	760	Pfam	PF08022	FAD-binding domain	424	569	3.1E-19	T	19-03-2022	IPR013112	FAD-binding 8
XP_035826555.1	075ee09e271c6de145800c0b55feca82	760	PANTHER	PTHR11972	NADPH OXIDASE	368	507	3.2E-117	T	19-03-2022	-	-
XP_035826555.1	075ee09e271c6de145800c0b55feca82	760	CDD	cd06186	NOX_Duox_like_FAD_NADP	425	673	5.15383E-40	T	19-03-2022	-	-
XP_035826555.1	075ee09e271c6de145800c0b55feca82	760	ProSiteProfiles	PS51384	Ferredoxin reductase-type FAD binding domain profile.	402	571	11.459907	T	19-03-2022	IPR017927	FAD-binding domain, ferredoxin reductase-type
XP_035826555.1	075ee09e271c6de145800c0b55feca82	760	SUPERFAMILY	SSF63380	Riboflavin synthase domain-like	422	497	1.79E-14	T	19-03-2022	IPR017938	Riboflavin synthase-like beta-barrel
XP_035826555.1	075ee09e271c6de145800c0b55feca82	760	Gene3D	G3DSA:2.40.30.10	Translation factors	419	511	3.9E-10	T	19-03-2022	-	-
XP_035826555.1	075ee09e271c6de145800c0b55feca82	760	MobiDBLite	mobidb-lite	consensus disorder prediction	54	74	-	T	19-03-2022	-	-
XP_035826555.1	075ee09e271c6de145800c0b55feca82	760	PANTHER	PTHR11972:SF170	-	559	758	3.2E-117	T	19-03-2022	-	-
XP_035826555.1	075ee09e271c6de145800c0b55feca82	760	PRINTS	PR00466	Cytochrome B-245 heavy chain signature	580	597	1.5E-13	T	19-03-2022	IPR000778	Cytochrome b245, heavy chain
XP_035826555.1	075ee09e271c6de145800c0b55feca82	760	PRINTS	PR00466	Cytochrome B-245 heavy chain signature	366	386	1.5E-13	T	19-03-2022	IPR000778	Cytochrome b245, heavy chain
XP_035826555.1	075ee09e271c6de145800c0b55feca82	760	PRINTS	PR00466	Cytochrome B-245 heavy chain signature	557	570	1.5E-13	T	19-03-2022	IPR000778	Cytochrome b245, heavy chain
XP_035826555.1	075ee09e271c6de145800c0b55feca82	760	PANTHER	PTHR11972:SF170	-	368	507	3.2E-117	T	19-03-2022	-	-
XP_035826555.1	075ee09e271c6de145800c0b55feca82	760	MobiDBLite	mobidb-lite	consensus disorder prediction	122	192	-	T	19-03-2022	-	-
XP_035826555.1	075ee09e271c6de145800c0b55feca82	760	Gene3D	G3DSA:1.10.238.10	-	243	354	1.5E-14	T	19-03-2022	-	-
XP_035826555.1	075ee09e271c6de145800c0b55feca82	760	ProSiteProfiles	PS50222	EF-hand calcium-binding domain profile.	261	296	9.352757	T	19-03-2022	IPR002048	EF-hand domain
XP_035826555.1	075ee09e271c6de145800c0b55feca82	760	SUPERFAMILY	SSF47473	EF-hand	252	330	5.68E-13	T	19-03-2022	IPR011992	EF-hand domain pair
XP_035826555.1	075ee09e271c6de145800c0b55feca82	760	MobiDBLite	mobidb-lite	consensus disorder prediction	82	102	-	T	19-03-2022	-	-
XP_005090080.1	f759cc4f8247c9e0e018dfd9e83537b7	520	Coils	Coil	Coil	432	480	-	T	19-03-2022	-	-
XP_005090080.1	f759cc4f8247c9e0e018dfd9e83537b7	520	Pfam	PF15739	Translin-associated factor X-interacting N-terminus	251	361	3.6E-23	T	19-03-2022	IPR032755	Translin-associated factor X-interacting protein 1, N-terminal
XP_005090080.1	f759cc4f8247c9e0e018dfd9e83537b7	520	MobiDBLite	mobidb-lite	consensus disorder prediction	57	77	-	T	19-03-2022	-	-
XP_005090080.1	f759cc4f8247c9e0e018dfd9e83537b7	520	PANTHER	PTHR34916	GI:13385330	10	490	4.0E-86	T	19-03-2022	-	-
XP_005090080.1	f759cc4f8247c9e0e018dfd9e83537b7	520	Coils	Coil	Coil	336	363	-	T	19-03-2022	-	-
XP_005090080.1	f759cc4f8247c9e0e018dfd9e83537b7	520	MobiDBLite	mobidb-lite	consensus disorder prediction	490	520	-	T	19-03-2022	-	-
XP_005090080.1	f759cc4f8247c9e0e018dfd9e83537b7	520	MobiDBLite	mobidb-lite	consensus disorder prediction	369	393	-	T	19-03-2022	-	-
XP_005090080.1	f759cc4f8247c9e0e018dfd9e83537b7	520	MobiDBLite	mobidb-lite	consensus disorder prediction	62	77	-	T	19-03-2022	-	-
XP_005109238.1	b1bb64a515449dd0ae01bbb7615a02c6	232	Pfam	PF01138	3' exoribonuclease family, domain 1	24	141	2.4E-19	T	19-03-2022	IPR001247	Exoribonuclease, phosphorolytic domain 1
XP_005109238.1	b1bb64a515449dd0ae01bbb7615a02c6	232	PANTHER	PTHR11953:SF1	EXOSOME COMPLEX COMPONENT RRP46	21	227	3.4E-61	T	19-03-2022	-	-
XP_005109238.1	b1bb64a515449dd0ae01bbb7615a02c6	232	Gene3D	G3DSA:3.30.230.70	-	23	230	2.3E-53	T	19-03-2022	IPR027408	PNPase/RNase PH domain superfamily
XP_005109238.1	b1bb64a515449dd0ae01bbb7615a02c6	232	SUPERFAMILY	SSF55666	Ribonuclease PH domain 2-like	144	229	2.86E-16	T	19-03-2022	IPR036345	Exoribonuclease, PH domain 2 superfamily
XP_005109238.1	b1bb64a515449dd0ae01bbb7615a02c6	232	PANTHER	PTHR11953	EXOSOME COMPLEX COMPONENT	21	227	3.4E-61	T	19-03-2022	-	-
XP_005109238.1	b1bb64a515449dd0ae01bbb7615a02c6	232	SUPERFAMILY	SSF54211	Ribosomal protein S5 domain 2-like	24	142	6.07E-27	T	19-03-2022	IPR020568	Ribosomal protein S5 domain 2-type fold
XP_005109238.1	b1bb64a515449dd0ae01bbb7615a02c6	232	CDD	cd11372	RNase_PH_RRP46	24	221	1.9532E-73	T	19-03-2022	-	-
XP_012941501.1	0fccad39fcd318d7be7f6f57b4c9d0da	172	Pfam	PF12796	Ankyrin repeats (3 copies)	31	109	6.0E-8	T	19-03-2022	IPR020683	Ankyrin repeat-containing domain
XP_012941501.1	0fccad39fcd318d7be7f6f57b4c9d0da	172	SMART	SM00248	ANK_2a	113	142	2000.0	T	19-03-2022	IPR002110	Ankyrin repeat
XP_012941501.1	0fccad39fcd318d7be7f6f57b4c9d0da	172	SMART	SM00248	ANK_2a	80	109	2.4	T	19-03-2022	IPR002110	Ankyrin repeat
XP_012941501.1	0fccad39fcd318d7be7f6f57b4c9d0da	172	SMART	SM00248	ANK_2a	47	76	6.1E-4	T	19-03-2022	IPR002110	Ankyrin repeat
XP_012941501.1	0fccad39fcd318d7be7f6f57b4c9d0da	172	ProSiteProfiles	PS50088	Ankyrin repeat profile.	47	79	12.34219	T	19-03-2022	IPR002110	Ankyrin repeat
XP_012941501.1	0fccad39fcd318d7be7f6f57b4c9d0da	172	PANTHER	PTHR24173:SF66	PROTEIN FEM-1 HOMOLOG CG6966	32	156	1.7E-15	T	19-03-2022	-	-
XP_012941501.1	0fccad39fcd318d7be7f6f57b4c9d0da	172	ProSiteProfiles	PS50297	Ankyrin repeat region circular profile.	47	78	11.134453	T	19-03-2022	-	-
XP_012941501.1	0fccad39fcd318d7be7f6f57b4c9d0da	172	PANTHER	PTHR24173	-	32	156	1.7E-15	T	19-03-2022	-	-
XP_012941501.1	0fccad39fcd318d7be7f6f57b4c9d0da	172	Gene3D	G3DSA:1.25.40.20	-	17	163	9.7E-25	T	19-03-2022	IPR036770	Ankyrin repeat-containing domain superfamily
XP_012941501.1	0fccad39fcd318d7be7f6f57b4c9d0da	172	SUPERFAMILY	SSF48403	Ankyrin repeat	31	158	9.95E-25	T	19-03-2022	IPR036770	Ankyrin repeat-containing domain superfamily
XP_005092196.1	a88eedaffdc22343fbc52dffad4839cb	470	SUPERFAMILY	SSF51735	NAD(P)-binding Rossmann-fold domains	18	171	4.45E-22	T	19-03-2022	IPR036291	NAD(P)-binding domain superfamily
XP_005092196.1	a88eedaffdc22343fbc52dffad4839cb	470	Gene3D	G3DSA:3.30.360.10	Dihydrodipicolinate Reductase; domain 2	141	409	3.9E-137	T	19-03-2022	-	-
XP_005092196.1	a88eedaffdc22343fbc52dffad4839cb	470	SUPERFAMILY	SSF55347	Glyceraldehyde-3-phosphate dehydrogenase-like, C-terminal domain	140	412	1.37E-60	T	19-03-2022	-	-
XP_005092196.1	a88eedaffdc22343fbc52dffad4839cb	470	Gene3D	G3DSA:1.10.1870.10	Domain 3, Saccharopine reductase	270	370	3.9E-137	T	19-03-2022	-	-
XP_005092196.1	a88eedaffdc22343fbc52dffad4839cb	470	PANTHER	PTHR11133	SACCHAROPINE DEHYDROGENASE	14	463	6.8E-131	T	19-03-2022	-	-
XP_005092196.1	a88eedaffdc22343fbc52dffad4839cb	470	Gene3D	G3DSA:3.40.50.720	-	19	459	3.9E-137	T	19-03-2022	-	-
XP_005092196.1	a88eedaffdc22343fbc52dffad4839cb	470	Pfam	PF03435	Saccharopine dehydrogenase NADP binding domain	20	135	1.4E-13	T	19-03-2022	IPR005097	Saccharopine dehydrogenase, NADP binding domain
XP_005092196.1	a88eedaffdc22343fbc52dffad4839cb	470	Pfam	PF16653	Saccharopine dehydrogenase C-terminal domain	139	459	2.6E-66	T	19-03-2022	IPR032095	Saccharopine dehydrogenase-like, C-terminal
XP_005092196.1	a88eedaffdc22343fbc52dffad4839cb	470	PANTHER	PTHR11133:SF21	ALPHA-AMINOADIPIC SEMIALDEHYDE SYNTHASE, MITOCHONDRIAL	14	463	6.8E-131	T	19-03-2022	-	-
XP_005104311.1	b03ea00d5f854bad12461ca87e65b5d6	1726	MobiDBLite	mobidb-lite	consensus disorder prediction	202	219	-	T	19-03-2022	-	-
XP_005104311.1	b03ea00d5f854bad12461ca87e65b5d6	1726	MobiDBLite	mobidb-lite	consensus disorder prediction	461	481	-	T	19-03-2022	-	-
XP_005104311.1	b03ea00d5f854bad12461ca87e65b5d6	1726	MobiDBLite	mobidb-lite	consensus disorder prediction	436	458	-	T	19-03-2022	-	-
XP_005104311.1	b03ea00d5f854bad12461ca87e65b5d6	1726	MobiDBLite	mobidb-lite	consensus disorder prediction	1029	1057	-	T	19-03-2022	-	-
XP_005104311.1	b03ea00d5f854bad12461ca87e65b5d6	1726	MobiDBLite	mobidb-lite	consensus disorder prediction	1100	1273	-	T	19-03-2022	-	-
XP_005104311.1	b03ea00d5f854bad12461ca87e65b5d6	1726	MobiDBLite	mobidb-lite	consensus disorder prediction	1555	1614	-	T	19-03-2022	-	-
XP_005104311.1	b03ea00d5f854bad12461ca87e65b5d6	1726	MobiDBLite	mobidb-lite	consensus disorder prediction	1532	1614	-	T	19-03-2022	-	-
XP_005104311.1	b03ea00d5f854bad12461ca87e65b5d6	1726	MobiDBLite	mobidb-lite	consensus disorder prediction	102	126	-	T	19-03-2022	-	-
XP_005104311.1	b03ea00d5f854bad12461ca87e65b5d6	1726	MobiDBLite	mobidb-lite	consensus disorder prediction	977	1028	-	T	19-03-2022	-	-
XP_005104311.1	b03ea00d5f854bad12461ca87e65b5d6	1726	MobiDBLite	mobidb-lite	consensus disorder prediction	1437	1489	-	T	19-03-2022	-	-
XP_005104311.1	b03ea00d5f854bad12461ca87e65b5d6	1726	MobiDBLite	mobidb-lite	consensus disorder prediction	977	1087	-	T	19-03-2022	-	-
XP_005104311.1	b03ea00d5f854bad12461ca87e65b5d6	1726	MobiDBLite	mobidb-lite	consensus disorder prediction	566	771	-	T	19-03-2022	-	-
XP_005104311.1	b03ea00d5f854bad12461ca87e65b5d6	1726	MobiDBLite	mobidb-lite	consensus disorder prediction	103	120	-	T	19-03-2022	-	-
XP_005104311.1	b03ea00d5f854bad12461ca87e65b5d6	1726	MobiDBLite	mobidb-lite	consensus disorder prediction	575	590	-	T	19-03-2022	-	-
XP_005104311.1	b03ea00d5f854bad12461ca87e65b5d6	1726	MobiDBLite	mobidb-lite	consensus disorder prediction	503	518	-	T	19-03-2022	-	-
XP_005104311.1	b03ea00d5f854bad12461ca87e65b5d6	1726	MobiDBLite	mobidb-lite	consensus disorder prediction	366	391	-	T	19-03-2022	-	-
XP_005104311.1	b03ea00d5f854bad12461ca87e65b5d6	1726	MobiDBLite	mobidb-lite	consensus disorder prediction	1385	1418	-	T	19-03-2022	-	-
XP_005104311.1	b03ea00d5f854bad12461ca87e65b5d6	1726	MobiDBLite	mobidb-lite	consensus disorder prediction	263	296	-	T	19-03-2022	-	-
XP_005104311.1	b03ea00d5f854bad12461ca87e65b5d6	1726	MobiDBLite	mobidb-lite	consensus disorder prediction	792	954	-	T	19-03-2022	-	-
XP_005104311.1	b03ea00d5f854bad12461ca87e65b5d6	1726	MobiDBLite	mobidb-lite	consensus disorder prediction	342	412	-	T	19-03-2022	-	-
XP_005104311.1	b03ea00d5f854bad12461ca87e65b5d6	1726	MobiDBLite	mobidb-lite	consensus disorder prediction	818	843	-	T	19-03-2022	-	-
XP_005104311.1	b03ea00d5f854bad12461ca87e65b5d6	1726	MobiDBLite	mobidb-lite	consensus disorder prediction	314	328	-	T	19-03-2022	-	-
XP_005104311.1	b03ea00d5f854bad12461ca87e65b5d6	1726	MobiDBLite	mobidb-lite	consensus disorder prediction	1259	1273	-	T	19-03-2022	-	-
XP_005104311.1	b03ea00d5f854bad12461ca87e65b5d6	1726	MobiDBLite	mobidb-lite	consensus disorder prediction	1146	1167	-	T	19-03-2022	-	-
XP_005104311.1	b03ea00d5f854bad12461ca87e65b5d6	1726	MobiDBLite	mobidb-lite	consensus disorder prediction	793	812	-	T	19-03-2022	-	-
XP_005104311.1	b03ea00d5f854bad12461ca87e65b5d6	1726	MobiDBLite	mobidb-lite	consensus disorder prediction	168	329	-	T	19-03-2022	-	-
XP_005104311.1	b03ea00d5f854bad12461ca87e65b5d6	1726	MobiDBLite	mobidb-lite	consensus disorder prediction	430	539	-	T	19-03-2022	-	-
XP_005104311.1	b03ea00d5f854bad12461ca87e65b5d6	1726	MobiDBLite	mobidb-lite	consensus disorder prediction	859	900	-	T	19-03-2022	-	-
XP_005104311.1	b03ea00d5f854bad12461ca87e65b5d6	1726	MobiDBLite	mobidb-lite	consensus disorder prediction	734	748	-	T	19-03-2022	-	-
XP_005104311.1	b03ea00d5f854bad12461ca87e65b5d6	1726	MobiDBLite	mobidb-lite	consensus disorder prediction	631	732	-	T	19-03-2022	-	-
XP_005104311.1	b03ea00d5f854bad12461ca87e65b5d6	1726	MobiDBLite	mobidb-lite	consensus disorder prediction	1298	1490	-	T	19-03-2022	-	-
XP_005104311.1	b03ea00d5f854bad12461ca87e65b5d6	1726	MobiDBLite	mobidb-lite	consensus disorder prediction	1298	1362	-	T	19-03-2022	-	-
XP_005104311.1	b03ea00d5f854bad12461ca87e65b5d6	1726	MobiDBLite	mobidb-lite	consensus disorder prediction	1108	1137	-	T	19-03-2022	-	-
XP_005104311.1	b03ea00d5f854bad12461ca87e65b5d6	1726	MobiDBLite	mobidb-lite	consensus disorder prediction	186	201	-	T	19-03-2022	-	-
XP_005104311.1	b03ea00d5f854bad12461ca87e65b5d6	1726	MobiDBLite	mobidb-lite	consensus disorder prediction	342	365	-	T	19-03-2022	-	-
XP_035826263.1	cfe75ae8e4aa78cc4d958138d763b28d	1085	Phobius	CYTOPLASMIC_DOMAIN	Region of a membrane-bound protein predicted to be outside the membrane, in the cytoplasm.	313	332	-	T	19-03-2022	-	-
XP_035826263.1	cfe75ae8e4aa78cc4d958138d763b28d	1085	Phobius	TRANSMEMBRANE	Region of a membrane-bound protein predicted to be embedded in the membrane.	266	286	-	T	19-03-2022	-	-
XP_035826263.1	cfe75ae8e4aa78cc4d958138d763b28d	1085	Gene3D	G3DSA:1.10.287.70	-	210	332	6.4E-20	T	19-03-2022	-	-
XP_035826263.1	cfe75ae8e4aa78cc4d958138d763b28d	1085	Gene3D	G3DSA:3.40.50.720	-	333	496	2.7E-15	T	19-03-2022	-	-
XP_035826263.1	cfe75ae8e4aa78cc4d958138d763b28d	1085	Phobius	CYTOPLASMIC_DOMAIN	Region of a membrane-bound protein predicted to be outside the membrane, in the cytoplasm.	41	100	-	T	19-03-2022	-	-
XP_035826263.1	cfe75ae8e4aa78cc4d958138d763b28d	1085	Gene3D	G3DSA:1.20.120.350	-	29	209	4.2E-7	T	19-03-2022	IPR027359	Voltage-dependent channel domain superfamily
XP_035826263.1	cfe75ae8e4aa78cc4d958138d763b28d	1085	Pfam	PF00520	Ion transport protein	105	316	2.7E-14	T	19-03-2022	IPR005821	Ion transport domain
XP_035826263.1	cfe75ae8e4aa78cc4d958138d763b28d	1085	PRINTS	PR01449	Calcium-activated BK potassium channel alpha subunit signature	406	426	1.8E-43	T	19-03-2022	-	-
XP_035826263.1	cfe75ae8e4aa78cc4d958138d763b28d	1085	PRINTS	PR01449	Calcium-activated BK potassium channel alpha subunit signature	363	383	1.8E-43	T	19-03-2022	-	-
XP_035826263.1	cfe75ae8e4aa78cc4d958138d763b28d	1085	PRINTS	PR01449	Calcium-activated BK potassium channel alpha subunit signature	535	552	1.8E-43	T	19-03-2022	-	-
XP_035826263.1	cfe75ae8e4aa78cc4d958138d763b28d	1085	PRINTS	PR01449	Calcium-activated BK potassium channel alpha subunit signature	893	908	1.8E-43	T	19-03-2022	-	-
XP_035826263.1	cfe75ae8e4aa78cc4d958138d763b28d	1085	PRINTS	PR01449	Calcium-activated BK potassium channel alpha subunit signature	439	452	1.8E-43	T	19-03-2022	-	-
XP_035826263.1	cfe75ae8e4aa78cc4d958138d763b28d	1085	PRINTS	PR01449	Calcium-activated BK potassium channel alpha subunit signature	485	500	1.8E-43	T	19-03-2022	-	-
XP_035826263.1	cfe75ae8e4aa78cc4d958138d763b28d	1085	Phobius	CYTOPLASMIC_DOMAIN	Region of a membrane-bound protein predicted to be outside the membrane, in the cytoplasm.	246	265	-	T	19-03-2022	-	-
XP_035826263.1	cfe75ae8e4aa78cc4d958138d763b28d	1085	MobiDBLite	mobidb-lite	consensus disorder prediction	675	694	-	T	19-03-2022	-	-
XP_035826263.1	cfe75ae8e4aa78cc4d958138d763b28d	1085	Phobius	NON_CYTOPLASMIC_DOMAIN	Region of a membrane-bound protein predicted to be outside the membrane, in the extracellular region.	1	15	-	T	19-03-2022	-	-
XP_035826263.1	cfe75ae8e4aa78cc4d958138d763b28d	1085	Phobius	TRANSMEMBRANE	Region of a membrane-bound protein predicted to be embedded in the membrane.	166	188	-	T	19-03-2022	-	-
XP_035826263.1	cfe75ae8e4aa78cc4d958138d763b28d	1085	Phobius	TRANSMEMBRANE	Region of a membrane-bound protein predicted to be embedded in the membrane.	333	349	-	T	19-03-2022	-	-
XP_035826263.1	cfe75ae8e4aa78cc4d958138d763b28d	1085	MobiDBLite	mobidb-lite	consensus disorder prediction	630	657	-	T	19-03-2022	-	-
XP_035826263.1	cfe75ae8e4aa78cc4d958138d763b28d	1085	SUPERFAMILY	SSF51735	NAD(P)-binding Rossmann-fold domains	331	495	1.28E-9	T	19-03-2022	IPR036291	NAD(P)-binding domain superfamily
XP_035826263.1	cfe75ae8e4aa78cc4d958138d763b28d	1085	Phobius	TRANSMEMBRANE	Region of a membrane-bound protein predicted to be embedded in the membrane.	16	40	-	T	19-03-2022	-	-
XP_035826263.1	cfe75ae8e4aa78cc4d958138d763b28d	1085	PANTHER	PTHR10027:SF28	CALCIUM-ACTIVATED POTASSIUM CHANNEL SUBUNIT ALPHA-1	699	1062	0.0	T	19-03-2022	IPR024939	Calcium-activated potassium channel Slo-1
XP_035826263.1	cfe75ae8e4aa78cc4d958138d763b28d	1085	PANTHER	PTHR10027:SF28	CALCIUM-ACTIVATED POTASSIUM CHANNEL SUBUNIT ALPHA-1	10	624	0.0	T	19-03-2022	IPR024939	Calcium-activated potassium channel Slo-1
XP_035826263.1	cfe75ae8e4aa78cc4d958138d763b28d	1085	Phobius	NON_CYTOPLASMIC_DOMAIN	Region of a membrane-bound protein predicted to be outside the membrane, in the extracellular region.	189	223	-	T	19-03-2022	-	-
XP_035826263.1	cfe75ae8e4aa78cc4d958138d763b28d	1085	Gene3D	G3DSA:3.40.50.720	-	727	898	3.0E-6	T	19-03-2022	-	-
XP_035826263.1	cfe75ae8e4aa78cc4d958138d763b28d	1085	Phobius	NON_CYTOPLASMIC_DOMAIN	Region of a membrane-bound protein predicted to be outside the membrane, in the extracellular region.	350	1085	-	T	19-03-2022	-	-
XP_035826263.1	cfe75ae8e4aa78cc4d958138d763b28d	1085	Phobius	CYTOPLASMIC_DOMAIN	Region of a membrane-bound protein predicted to be outside the membrane, in the cytoplasm.	160	165	-	T	19-03-2022	-	-
XP_035826263.1	cfe75ae8e4aa78cc4d958138d763b28d	1085	Pfam	PF03493	Calcium-activated BK potassium channel alpha subunit	462	558	1.7E-36	T	19-03-2022	IPR003929	Calcium-activated potassium channel BK, alpha subunit
XP_035826263.1	cfe75ae8e4aa78cc4d958138d763b28d	1085	Phobius	TRANSMEMBRANE	Region of a membrane-bound protein predicted to be embedded in the membrane.	139	159	-	T	19-03-2022	-	-
XP_035826263.1	cfe75ae8e4aa78cc4d958138d763b28d	1085	PANTHER	PTHR10027	CALCIUM-ACTIVATED POTASSIUM CHANNEL ALPHA CHAIN	699	1062	0.0	T	19-03-2022	-	-
XP_035826263.1	cfe75ae8e4aa78cc4d958138d763b28d	1085	SUPERFAMILY	SSF81324	Voltage-gated potassium channels	97	319	3.71E-32	T	19-03-2022	-	-
XP_035826263.1	cfe75ae8e4aa78cc4d958138d763b28d	1085	Phobius	TRANSMEMBRANE	Region of a membrane-bound protein predicted to be embedded in the membrane.	224	245	-	T	19-03-2022	-	-
XP_035826263.1	cfe75ae8e4aa78cc4d958138d763b28d	1085	Phobius	NON_CYTOPLASMIC_DOMAIN	Region of a membrane-bound protein predicted to be outside the membrane, in the extracellular region.	287	291	-	T	19-03-2022	-	-
XP_035826263.1	cfe75ae8e4aa78cc4d958138d763b28d	1085	PANTHER	PTHR10027	CALCIUM-ACTIVATED POTASSIUM CHANNEL ALPHA CHAIN	10	624	0.0	T	19-03-2022	-	-
XP_035826263.1	cfe75ae8e4aa78cc4d958138d763b28d	1085	Phobius	TRANSMEMBRANE	Region of a membrane-bound protein predicted to be embedded in the membrane.	101	119	-	T	19-03-2022	-	-
XP_035826263.1	cfe75ae8e4aa78cc4d958138d763b28d	1085	Phobius	NON_CYTOPLASMIC_DOMAIN	Region of a membrane-bound protein predicted to be outside the membrane, in the extracellular region.	120	138	-	T	19-03-2022	-	-
XP_035826263.1	cfe75ae8e4aa78cc4d958138d763b28d	1085	Phobius	TRANSMEMBRANE	Region of a membrane-bound protein predicted to be embedded in the membrane.	292	312	-	T	19-03-2022	-	-
XP_035828685.1	592ad14be20e7278037f52f242315196	386	Phobius	SIGNAL_PEPTIDE_C_REGION	C-terminal region of a signal peptide.	18	23	-	T	19-03-2022	-	-
XP_035828685.1	592ad14be20e7278037f52f242315196	386	Phobius	SIGNAL_PEPTIDE	Signal peptide region	1	23	-	T	19-03-2022	-	-
XP_035828685.1	592ad14be20e7278037f52f242315196	386	Phobius	SIGNAL_PEPTIDE_N_REGION	N-terminal region of a signal peptide.	1	5	-	T	19-03-2022	-	-
XP_035828685.1	592ad14be20e7278037f52f242315196	386	SignalP_GRAM_POSITIVE	SignalP-TM	SignalP-TM	1	30	-	T	19-03-2022	-	-
XP_035828685.1	592ad14be20e7278037f52f242315196	386	Phobius	TRANSMEMBRANE	Region of a membrane-bound protein predicted to be embedded in the membrane.	361	385	-	T	19-03-2022	-	-
XP_035828685.1	592ad14be20e7278037f52f242315196	386	SignalP_EUK	SignalP-noTM	SignalP-noTM	1	23	-	T	19-03-2022	-	-
XP_035828685.1	592ad14be20e7278037f52f242315196	386	Phobius	CYTOPLASMIC_DOMAIN	Region of a membrane-bound protein predicted to be outside the membrane, in the cytoplasm.	386	386	-	T	19-03-2022	-	-
XP_035828685.1	592ad14be20e7278037f52f242315196	386	Phobius	SIGNAL_PEPTIDE_H_REGION	Hydrophobic region of a signal peptide.	6	17	-	T	19-03-2022	-	-
XP_035828685.1	592ad14be20e7278037f52f242315196	386	Phobius	NON_CYTOPLASMIC_DOMAIN	Region of a membrane-bound protein predicted to be outside the membrane, in the extracellular region.	24	360	-	T	19-03-2022	-	-
XP_005112958.1	57defd10fa0e6d85e7b3c8bac3a5a685	241	Gene3D	G3DSA:2.60.120.10	Jelly Rolls	4	218	3.5E-17	T	19-03-2022	IPR014710	RmlC-like jelly roll fold
XP_005112958.1	57defd10fa0e6d85e7b3c8bac3a5a685	241	Pfam	PF07847	PCO_ADO	37	236	4.8E-45	T	19-03-2022	IPR012864	Cysteine oxygenase/2-aminoethanethiol dioxygenase
XP_005112958.1	57defd10fa0e6d85e7b3c8bac3a5a685	241	PANTHER	PTHR22966:SF29	2-AMINOETHANETHIOL DIOXYGENASE	3	236	1.1E-40	T	19-03-2022	-	-
XP_005112958.1	57defd10fa0e6d85e7b3c8bac3a5a685	241	CDD	cd20289	cupin_ADO	78	191	2.67667E-43	T	19-03-2022	-	-
XP_005112958.1	57defd10fa0e6d85e7b3c8bac3a5a685	241	PANTHER	PTHR22966	UNCHARACTERIZED	3	236	1.1E-40	T	19-03-2022	-	-
XP_005112958.1	57defd10fa0e6d85e7b3c8bac3a5a685	241	SUPERFAMILY	SSF51182	RmlC-like cupins	5	204	7.13E-24	T	19-03-2022	IPR011051	RmlC-like cupin domain superfamily
XP_035825880.1	cce041cd132e4908a13a50e2a1d90a8a	90	Gene3D	G3DSA:3.40.1620.60	-	5	90	9.5E-14	T	19-03-2022	-	-
XP_035825880.1	cce041cd132e4908a13a50e2a1d90a8a	90	Pfam	PF17771	ADAM cysteine-rich domain	19	83	2.0E-11	T	19-03-2022	IPR041645	ADAM cysteine-rich domain 2
XP_005110574.1	e192b67993d4b00874bef5a484ffe94a	743	CDD	cd18787	SF2_C_DEAD	482	620	5.32489E-58	T	19-03-2022	-	-
XP_005110574.1	e192b67993d4b00874bef5a484ffe94a	743	Gene3D	G3DSA:3.40.50.300	-	211	471	1.7E-82	T	19-03-2022	IPR027417	P-loop containing nucleoside triphosphate hydrolase
XP_005110574.1	e192b67993d4b00874bef5a484ffe94a	743	Pfam	PF00270	DEAD/DEAH box helicase	272	457	1.1E-49	T	19-03-2022	IPR011545	DEAD/DEAH box helicase domain
XP_005110574.1	e192b67993d4b00874bef5a484ffe94a	743	ProSitePatterns	PS00039	DEAD-box subfamily ATP-dependent helicases signature.	412	420	-	T	19-03-2022	IPR000629	ATP-dependent RNA helicase DEAD-box, conserved site
XP_005110574.1	e192b67993d4b00874bef5a484ffe94a	743	Gene3D	G3DSA:3.40.50.300	-	472	654	8.6E-59	T	19-03-2022	IPR027417	P-loop containing nucleoside triphosphate hydrolase
XP_005110574.1	e192b67993d4b00874bef5a484ffe94a	743	PANTHER	PTHR47958	ATP-DEPENDENT RNA HELICASE DBP3	172	692	6.8E-256	T	19-03-2022	-	-
XP_005110574.1	e192b67993d4b00874bef5a484ffe94a	743	SMART	SM00487	ultradead3	267	485	5.9E-61	T	19-03-2022	IPR014001	Helicase superfamily 1/2, ATP-binding domain
XP_005110574.1	e192b67993d4b00874bef5a484ffe94a	743	MobiDBLite	mobidb-lite	consensus disorder prediction	1	142	-	T	19-03-2022	-	-
XP_005110574.1	e192b67993d4b00874bef5a484ffe94a	743	ProSiteProfiles	PS51195	DEAD-box RNA helicase Q motif profile.	248	276	9.241713	T	19-03-2022	IPR014014	RNA helicase, DEAD-box type, Q motif
XP_005110574.1	e192b67993d4b00874bef5a484ffe94a	743	SUPERFAMILY	SSF52540	P-loop containing nucleoside triphosphate hydrolases	335	630	4.06E-71	T	19-03-2022	IPR027417	P-loop containing nucleoside triphosphate hydrolase
XP_005110574.1	e192b67993d4b00874bef5a484ffe94a	743	PANTHER	PTHR47958:SF98	DEAD-BOX HELICASE 3 X-LINKED A	172	692	6.8E-256	T	19-03-2022	-	-
XP_005110574.1	e192b67993d4b00874bef5a484ffe94a	743	CDD	cd18051	DEADc_DDX3	228	477	0.0	T	19-03-2022	-	-
XP_005110574.1	e192b67993d4b00874bef5a484ffe94a	743	ProSiteProfiles	PS51192	Superfamilies 1 and 2 helicase ATP-binding type-1 domain profile.	279	470	29.119787	T	19-03-2022	IPR014001	Helicase superfamily 1/2, ATP-binding domain
XP_005110574.1	e192b67993d4b00874bef5a484ffe94a	743	SMART	SM00490	helicmild6	530	611	1.0E-35	T	19-03-2022	IPR001650	Helicase, C-terminal
XP_005110574.1	e192b67993d4b00874bef5a484ffe94a	743	Pfam	PF00271	Helicase conserved C-terminal domain	516	611	2.1E-28	T	19-03-2022	IPR001650	Helicase, C-terminal
XP_005110574.1	e192b67993d4b00874bef5a484ffe94a	743	ProSiteProfiles	PS51194	Superfamilies 1 and 2 helicase C-terminal domain profile.	481	650	24.12759	T	19-03-2022	IPR001650	Helicase, C-terminal
XP_012935531.1	a14378b99c411d0b5c04b690db5eaec8	375	Phobius	SIGNAL_PEPTIDE_N_REGION	N-terminal region of a signal peptide.	1	12	-	T	19-03-2022	-	-
XP_012935531.1	a14378b99c411d0b5c04b690db5eaec8	375	Phobius	NON_CYTOPLASMIC_DOMAIN	Region of a membrane-bound protein predicted to be outside the membrane, in the extracellular region.	27	87	-	T	19-03-2022	-	-
XP_012935531.1	a14378b99c411d0b5c04b690db5eaec8	375	MobiDBLite	mobidb-lite	consensus disorder prediction	145	174	-	T	19-03-2022	-	-
XP_012935531.1	a14378b99c411d0b5c04b690db5eaec8	375	SignalP_EUK	SignalP-noTM	SignalP-noTM	1	26	-	T	19-03-2022	-	-
XP_012935531.1	a14378b99c411d0b5c04b690db5eaec8	375	SignalP_GRAM_POSITIVE	SignalP-TM	SignalP-TM	1	26	-	T	19-03-2022	-	-
XP_012935531.1	a14378b99c411d0b5c04b690db5eaec8	375	MobiDBLite	mobidb-lite	consensus disorder prediction	311	375	-	T	19-03-2022	-	-
XP_012935531.1	a14378b99c411d0b5c04b690db5eaec8	375	Phobius	TRANSMEMBRANE	Region of a membrane-bound protein predicted to be embedded in the membrane.	88	109	-	T	19-03-2022	-	-
XP_012935531.1	a14378b99c411d0b5c04b690db5eaec8	375	MobiDBLite	mobidb-lite	consensus disorder prediction	236	274	-	T	19-03-2022	-	-
XP_012935531.1	a14378b99c411d0b5c04b690db5eaec8	375	Phobius	SIGNAL_PEPTIDE_H_REGION	Hydrophobic region of a signal peptide.	13	21	-	T	19-03-2022	-	-
XP_012935531.1	a14378b99c411d0b5c04b690db5eaec8	375	Phobius	CYTOPLASMIC_DOMAIN	Region of a membrane-bound protein predicted to be outside the membrane, in the cytoplasm.	110	375	-	T	19-03-2022	-	-
XP_012935531.1	a14378b99c411d0b5c04b690db5eaec8	375	Phobius	SIGNAL_PEPTIDE_C_REGION	C-terminal region of a signal peptide.	22	26	-	T	19-03-2022	-	-
XP_012935531.1	a14378b99c411d0b5c04b690db5eaec8	375	Phobius	SIGNAL_PEPTIDE	Signal peptide region	1	26	-	T	19-03-2022	-	-
XP_012935531.1	a14378b99c411d0b5c04b690db5eaec8	375	MobiDBLite	mobidb-lite	consensus disorder prediction	157	174	-	T	19-03-2022	-	-
XP_012935531.1	a14378b99c411d0b5c04b690db5eaec8	375	MobiDBLite	mobidb-lite	consensus disorder prediction	120	139	-	T	19-03-2022	-	-
XP_035827368.1	be743401c17fb6705c2c47ff05a86f1f	117	ProSiteProfiles	PS51117	Laminin N-terminal domain profile.	28	117	14.47499	T	19-03-2022	IPR008211	Laminin, N-terminal
XP_035827368.1	be743401c17fb6705c2c47ff05a86f1f	117	Phobius	SIGNAL_PEPTIDE_H_REGION	Hydrophobic region of a signal peptide.	3	14	-	T	19-03-2022	-	-
XP_035827368.1	be743401c17fb6705c2c47ff05a86f1f	117	PANTHER	PTHR10574:SF279	LAMININ SUBUNIT BETA-4	21	117	9.9E-38	T	19-03-2022	-	-
XP_035827368.1	be743401c17fb6705c2c47ff05a86f1f	117	Phobius	NON_CYTOPLASMIC_DOMAIN	Region of a membrane-bound protein predicted to be outside the membrane, in the extracellular region.	20	117	-	T	19-03-2022	-	-
XP_035827368.1	be743401c17fb6705c2c47ff05a86f1f	117	Pfam	PF00055	Laminin N-terminal (Domain VI)	32	114	8.0E-21	T	19-03-2022	IPR008211	Laminin, N-terminal
XP_035827368.1	be743401c17fb6705c2c47ff05a86f1f	117	Phobius	SIGNAL_PEPTIDE_C_REGION	C-terminal region of a signal peptide.	15	19	-	T	19-03-2022	-	-
XP_035827368.1	be743401c17fb6705c2c47ff05a86f1f	117	Gene3D	G3DSA:2.60.120.260	-	17	117	1.2E-23	T	19-03-2022	-	-
XP_035827368.1	be743401c17fb6705c2c47ff05a86f1f	117	SignalP_EUK	SignalP-noTM	SignalP-noTM	1	19	-	T	19-03-2022	-	-
XP_035827368.1	be743401c17fb6705c2c47ff05a86f1f	117	PANTHER	PTHR10574	NETRIN/LAMININ-RELATED	21	117	9.9E-38	T	19-03-2022	-	-
XP_035827368.1	be743401c17fb6705c2c47ff05a86f1f	117	Phobius	SIGNAL_PEPTIDE_N_REGION	N-terminal region of a signal peptide.	1	2	-	T	19-03-2022	-	-
XP_035827368.1	be743401c17fb6705c2c47ff05a86f1f	117	Phobius	SIGNAL_PEPTIDE	Signal peptide region	1	19	-	T	19-03-2022	-	-
XP_012938823.1	1718e46b94596aec4bb0af6a7606981d	462	Pfam	PF07690	Major Facilitator Superfamily	11	364	9.6E-22	T	19-03-2022	IPR011701	Major facilitator superfamily
XP_012938823.1	1718e46b94596aec4bb0af6a7606981d	462	Phobius	TRANSMEMBRANE	Region of a membrane-bound protein predicted to be embedded in the membrane.	102	120	-	T	19-03-2022	-	-
XP_012938823.1	1718e46b94596aec4bb0af6a7606981d	462	Phobius	TRANSMEMBRANE	Region of a membrane-bound protein predicted to be embedded in the membrane.	225	247	-	T	19-03-2022	-	-
XP_012938823.1	1718e46b94596aec4bb0af6a7606981d	462	Phobius	NON_CYTOPLASMIC_DOMAIN	Region of a membrane-bound protein predicted to be outside the membrane, in the extracellular region.	36	40	-	T	19-03-2022	-	-
XP_012938823.1	1718e46b94596aec4bb0af6a7606981d	462	Gene3D	G3DSA:1.20.1250.20	MFS general substrate transporter like domains	1	412	7.9E-56	T	19-03-2022	IPR036259	MFS transporter superfamily
XP_012938823.1	1718e46b94596aec4bb0af6a7606981d	462	Phobius	NON_CYTOPLASMIC_DOMAIN	Region of a membrane-bound protein predicted to be outside the membrane, in the extracellular region.	97	101	-	T	19-03-2022	-	-
XP_012938823.1	1718e46b94596aec4bb0af6a7606981d	462	Phobius	NON_CYTOPLASMIC_DOMAIN	Region of a membrane-bound protein predicted to be outside the membrane, in the extracellular region.	305	315	-	T	19-03-2022	-	-
XP_012938823.1	1718e46b94596aec4bb0af6a7606981d	462	Phobius	TRANSMEMBRANE	Region of a membrane-bound protein predicted to be embedded in the membrane.	15	35	-	T	19-03-2022	-	-
XP_012938823.1	1718e46b94596aec4bb0af6a7606981d	462	Phobius	CYTOPLASMIC_DOMAIN	Region of a membrane-bound protein predicted to be outside the membrane, in the cytoplasm.	276	286	-	T	19-03-2022	-	-
XP_012938823.1	1718e46b94596aec4bb0af6a7606981d	462	Phobius	CYTOPLASMIC_DOMAIN	Region of a membrane-bound protein predicted to be outside the membrane, in the cytoplasm.	121	224	-	T	19-03-2022	-	-
XP_012938823.1	1718e46b94596aec4bb0af6a7606981d	462	Phobius	TRANSMEMBRANE	Region of a membrane-bound protein predicted to be embedded in the membrane.	287	304	-	T	19-03-2022	-	-
XP_012938823.1	1718e46b94596aec4bb0af6a7606981d	462	ProSitePatterns	PS00216	Sugar transport proteins signature 1.	271	286	-	T	19-03-2022	IPR005829	Sugar transporter, conserved site
XP_012938823.1	1718e46b94596aec4bb0af6a7606981d	462	Phobius	CYTOPLASMIC_DOMAIN	Region of a membrane-bound protein predicted to be outside the membrane, in the cytoplasm.	336	379	-	T	19-03-2022	-	-
XP_012938823.1	1718e46b94596aec4bb0af6a7606981d	462	Phobius	TRANSMEMBRANE	Region of a membrane-bound protein predicted to be embedded in the membrane.	253	275	-	T	19-03-2022	-	-
XP_012938823.1	1718e46b94596aec4bb0af6a7606981d	462	PANTHER	PTHR24064	SOLUTE CARRIER FAMILY 22 MEMBER	9	425	1.2E-64	T	19-03-2022	-	-
XP_012938823.1	1718e46b94596aec4bb0af6a7606981d	462	Phobius	TRANSMEMBRANE	Region of a membrane-bound protein predicted to be embedded in the membrane.	316	335	-	T	19-03-2022	-	-
XP_012938823.1	1718e46b94596aec4bb0af6a7606981d	462	Phobius	NON_CYTOPLASMIC_DOMAIN	Region of a membrane-bound protein predicted to be outside the membrane, in the extracellular region.	248	252	-	T	19-03-2022	-	-
XP_012938823.1	1718e46b94596aec4bb0af6a7606981d	462	Phobius	CYTOPLASMIC_DOMAIN	Region of a membrane-bound protein predicted to be outside the membrane, in the cytoplasm.	1	14	-	T	19-03-2022	-	-
XP_012938823.1	1718e46b94596aec4bb0af6a7606981d	462	Phobius	TRANSMEMBRANE	Region of a membrane-bound protein predicted to be embedded in the membrane.	41	62	-	T	19-03-2022	-	-
XP_012938823.1	1718e46b94596aec4bb0af6a7606981d	462	Phobius	CYTOPLASMIC_DOMAIN	Region of a membrane-bound protein predicted to be outside the membrane, in the cytoplasm.	63	73	-	T	19-03-2022	-	-
XP_012938823.1	1718e46b94596aec4bb0af6a7606981d	462	PANTHER	PTHR24064:SF198	SOLUTE CARRIER FAMILY 22 MEMBER 13	9	425	1.2E-64	T	19-03-2022	-	-
XP_012938823.1	1718e46b94596aec4bb0af6a7606981d	462	Phobius	TRANSMEMBRANE	Region of a membrane-bound protein predicted to be embedded in the membrane.	74	96	-	T	19-03-2022	-	-
XP_012938823.1	1718e46b94596aec4bb0af6a7606981d	462	Phobius	TRANSMEMBRANE	Region of a membrane-bound protein predicted to be embedded in the membrane.	380	400	-	T	19-03-2022	-	-
XP_012938823.1	1718e46b94596aec4bb0af6a7606981d	462	SUPERFAMILY	SSF103473	MFS general substrate transporter	9	409	6.15E-42	T	19-03-2022	IPR036259	MFS transporter superfamily
XP_012938823.1	1718e46b94596aec4bb0af6a7606981d	462	Phobius	NON_CYTOPLASMIC_DOMAIN	Region of a membrane-bound protein predicted to be outside the membrane, in the extracellular region.	401	462	-	T	19-03-2022	-	-
XP_012938823.1	1718e46b94596aec4bb0af6a7606981d	462	ProSiteProfiles	PS50850	Major facilitator superfamily (MFS) profile.	1	405	16.184082	T	19-03-2022	IPR020846	Major facilitator superfamily domain
XP_012942342.1	016cdc222077d7aca32c1c0a216e093b	153	Gene3D	G3DSA:1.10.510.10	Transferase(Phosphotransferase) domain 1	3	148	4.9E-24	T	19-03-2022	-	-
XP_012942342.1	016cdc222077d7aca32c1c0a216e093b	153	SUPERFAMILY	SSF56112	Protein kinase-like (PK-like)	6	141	5.06E-25	T	19-03-2022	IPR011009	Protein kinase-like domain superfamily
XP_012942342.1	016cdc222077d7aca32c1c0a216e093b	153	PANTHER	PTHR43289:SF6	SERINE/THREONINE-PROTEIN KINASE NEKL-3	10	145	1.5E-14	T	19-03-2022	-	-
XP_012942342.1	016cdc222077d7aca32c1c0a216e093b	153	PANTHER	PTHR43289	MITOGEN-ACTIVATED PROTEIN KINASE KINASE KINASE 20-RELATED	10	145	1.5E-14	T	19-03-2022	-	-
XP_012942342.1	016cdc222077d7aca32c1c0a216e093b	153	Pfam	PF00069	Protein kinase domain	9	139	1.9E-13	T	19-03-2022	IPR000719	Protein kinase domain
XP_012942342.1	016cdc222077d7aca32c1c0a216e093b	153	ProSiteProfiles	PS50011	Protein kinase domain profile.	1	149	18.393293	T	19-03-2022	IPR000719	Protein kinase domain
XP_012942342.1	016cdc222077d7aca32c1c0a216e093b	153	ProSitePatterns	PS00109	Tyrosine protein kinases specific active-site signature.	21	33	-	T	19-03-2022	IPR008266	Tyrosine-protein kinase, active site
XP_005099182.1	fe5186761e89a49c24c1e929a220e7ff	489	ProSiteProfiles	PS51406	Fibrinogen C-terminal domain profile.	284	488	48.163593	T	19-03-2022	IPR002181	Fibrinogen, alpha/beta/gamma chain, C-terminal globular domain
XP_005099182.1	fe5186761e89a49c24c1e929a220e7ff	489	PANTHER	PTHR19143	FIBRINOGEN/TENASCIN/ANGIOPOEITIN	178	486	2.8E-69	T	19-03-2022	-	-
XP_005099182.1	fe5186761e89a49c24c1e929a220e7ff	489	Coils	Coil	Coil	186	206	-	T	19-03-2022	-	-
XP_005099182.1	fe5186761e89a49c24c1e929a220e7ff	489	Pfam	PF00147	Fibrinogen beta and gamma chains, C-terminal globular domain	312	486	3.4E-55	T	19-03-2022	IPR002181	Fibrinogen, alpha/beta/gamma chain, C-terminal globular domain
XP_005099182.1	fe5186761e89a49c24c1e929a220e7ff	489	SUPERFAMILY	SSF56496	Fibrinogen C-terminal domain-like	307	487	1.05E-68	T	19-03-2022	IPR036056	Fibrinogen-like, C-terminal
XP_005099182.1	fe5186761e89a49c24c1e929a220e7ff	489	Gene3D	G3DSA:3.90.215.10	Gamma Fibrinogen, chain A, domain 1	283	488	2.5E-73	T	19-03-2022	IPR014716	Fibrinogen, alpha/beta/gamma chain, C-terminal globular, subdomain 1
XP_005099182.1	fe5186761e89a49c24c1e929a220e7ff	489	Phobius	NON_CYTOPLASMIC_DOMAIN	Region of a membrane-bound protein predicted to be outside the membrane, in the extracellular region.	20	489	-	T	19-03-2022	-	-
XP_005099182.1	fe5186761e89a49c24c1e929a220e7ff	489	Phobius	SIGNAL_PEPTIDE	Signal peptide region	1	19	-	T	19-03-2022	-	-
XP_005099182.1	fe5186761e89a49c24c1e929a220e7ff	489	CDD	cd00087	FReD	290	487	4.82187E-93	T	19-03-2022	IPR002181	Fibrinogen, alpha/beta/gamma chain, C-terminal globular domain
XP_005099182.1	fe5186761e89a49c24c1e929a220e7ff	489	Phobius	SIGNAL_PEPTIDE_H_REGION	Hydrophobic region of a signal peptide.	3	14	-	T	19-03-2022	-	-
XP_005099182.1	fe5186761e89a49c24c1e929a220e7ff	489	Phobius	SIGNAL_PEPTIDE_C_REGION	C-terminal region of a signal peptide.	15	19	-	T	19-03-2022	-	-
XP_005099182.1	fe5186761e89a49c24c1e929a220e7ff	489	SMART	SM00186	FBG_2	288	487	2.5E-83	T	19-03-2022	IPR002181	Fibrinogen, alpha/beta/gamma chain, C-terminal globular domain
XP_005099182.1	fe5186761e89a49c24c1e929a220e7ff	489	Phobius	SIGNAL_PEPTIDE_N_REGION	N-terminal region of a signal peptide.	1	2	-	T	19-03-2022	-	-
XP_005099182.1	fe5186761e89a49c24c1e929a220e7ff	489	SignalP_EUK	SignalP-noTM	SignalP-noTM	1	22	-	T	19-03-2022	-	-
XP_005099554.1	159006f6426c1cf4d2497f7c20c6d568	349	MobiDBLite	mobidb-lite	consensus disorder prediction	233	275	-	T	19-03-2022	-	-
XP_005099554.1	159006f6426c1cf4d2497f7c20c6d568	349	Gene3D	G3DSA:3.10.129.10	Hotdog Thioesterase	41	345	1.2E-21	T	19-03-2022	-	-
XP_005099554.1	159006f6426c1cf4d2497f7c20c6d568	349	PANTHER	PTHR34487	-	281	348	1.5E-33	T	19-03-2022	-	-
XP_005099554.1	159006f6426c1cf4d2497f7c20c6d568	349	PANTHER	PTHR34487	-	90	232	1.5E-33	T	19-03-2022	-	-
XP_005099554.1	159006f6426c1cf4d2497f7c20c6d568	349	Pfam	PF01643	Acyl-ACP thioesterase	139	227	5.3E-6	T	19-03-2022	IPR002864	Acyl-ACP thioesterase
XP_005099554.1	159006f6426c1cf4d2497f7c20c6d568	349	SUPERFAMILY	SSF54637	Thioesterase/thiol ester dehydrase-isomerase	114	177	1.07E-6	T	19-03-2022	IPR029069	HotDog domain superfamily
XP_005099554.1	159006f6426c1cf4d2497f7c20c6d568	349	SUPERFAMILY	SSF54637	Thioesterase/thiol ester dehydrase-isomerase	191	337	4.33E-9	T	19-03-2022	IPR029069	HotDog domain superfamily
XP_012940335.2	b3ceb94fbb63de62e741ac88a80648b0	125	Gene3D	G3DSA:2.60.120.200	-	1	88	1.5E-5	T	19-03-2022	-	-
XP_012941775.1	2e20593c25eb58280f0cc438ca0e1922	826	MobiDBLite	mobidb-lite	consensus disorder prediction	385	450	-	T	19-03-2022	-	-
XP_012941775.1	2e20593c25eb58280f0cc438ca0e1922	826	MobiDBLite	mobidb-lite	consensus disorder prediction	451	465	-	T	19-03-2022	-	-
XP_012941775.1	2e20593c25eb58280f0cc438ca0e1922	826	MobiDBLite	mobidb-lite	consensus disorder prediction	365	610	-	T	19-03-2022	-	-
XP_012941775.1	2e20593c25eb58280f0cc438ca0e1922	826	MobiDBLite	mobidb-lite	consensus disorder prediction	648	662	-	T	19-03-2022	-	-
XP_012941775.1	2e20593c25eb58280f0cc438ca0e1922	826	MobiDBLite	mobidb-lite	consensus disorder prediction	84	149	-	T	19-03-2022	-	-
XP_012941775.1	2e20593c25eb58280f0cc438ca0e1922	826	MobiDBLite	mobidb-lite	consensus disorder prediction	663	682	-	T	19-03-2022	-	-
XP_012941775.1	2e20593c25eb58280f0cc438ca0e1922	826	PANTHER	PTHR23101	RAB GDP/GTP EXCHANGE FACTOR	441	820	5.1E-66	T	19-03-2022	IPR045046	Vacuolar protein sorting-associated protein 9-like
XP_012941775.1	2e20593c25eb58280f0cc438ca0e1922	826	MobiDBLite	mobidb-lite	consensus disorder prediction	528	547	-	T	19-03-2022	-	-
XP_012941775.1	2e20593c25eb58280f0cc438ca0e1922	826	Coils	Coil	Coil	628	648	-	T	19-03-2022	-	-
XP_012941775.1	2e20593c25eb58280f0cc438ca0e1922	826	MobiDBLite	mobidb-lite	consensus disorder prediction	576	610	-	T	19-03-2022	-	-
XP_012941775.1	2e20593c25eb58280f0cc438ca0e1922	826	PANTHER	PTHR23101:SF98	VPS9 DOMAIN-CONTAINING PROTEIN 1	10	459	5.1E-66	T	19-03-2022	-	-
XP_012941775.1	2e20593c25eb58280f0cc438ca0e1922	826	Coils	Coil	Coil	234	261	-	T	19-03-2022	-	-
XP_012941775.1	2e20593c25eb58280f0cc438ca0e1922	826	MobiDBLite	mobidb-lite	consensus disorder prediction	476	499	-	T	19-03-2022	-	-
XP_012941775.1	2e20593c25eb58280f0cc438ca0e1922	826	MobiDBLite	mobidb-lite	consensus disorder prediction	647	723	-	T	19-03-2022	-	-
XP_012941775.1	2e20593c25eb58280f0cc438ca0e1922	826	Coils	Coil	Coil	267	287	-	T	19-03-2022	-	-
XP_012941775.1	2e20593c25eb58280f0cc438ca0e1922	826	PANTHER	PTHR23101:SF98	VPS9 DOMAIN-CONTAINING PROTEIN 1	441	820	5.1E-66	T	19-03-2022	-	-
XP_012941775.1	2e20593c25eb58280f0cc438ca0e1922	826	MobiDBLite	mobidb-lite	consensus disorder prediction	500	520	-	T	19-03-2022	-	-
XP_012941775.1	2e20593c25eb58280f0cc438ca0e1922	826	MobiDBLite	mobidb-lite	consensus disorder prediction	699	714	-	T	19-03-2022	-	-
XP_012941775.1	2e20593c25eb58280f0cc438ca0e1922	826	MobiDBLite	mobidb-lite	consensus disorder prediction	683	698	-	T	19-03-2022	-	-
XP_012941775.1	2e20593c25eb58280f0cc438ca0e1922	826	PANTHER	PTHR23101	RAB GDP/GTP EXCHANGE FACTOR	10	459	5.1E-66	T	19-03-2022	IPR045046	Vacuolar protein sorting-associated protein 9-like
XP_035827869.1	4204b88d65a3a351556b469fa58ec318	162	Gene3D	G3DSA:1.20.58.890	-	32	120	2.7E-22	T	19-03-2022	-	-
XP_035827869.1	4204b88d65a3a351556b469fa58ec318	162	PANTHER	PTHR12334	BAG FAMILY MOLECULAR CHAPERONE REGULATOR 2	8	113	9.3E-17	T	19-03-2022	IPR037689	BAG family molecular chaperone regulator 2
XP_035826378.1	36cd0247513cc8375b4f52ddae773fc0	217	Phobius	TRANSMEMBRANE	Region of a membrane-bound protein predicted to be embedded in the membrane.	80	97	-	T	19-03-2022	-	-
XP_035826378.1	36cd0247513cc8375b4f52ddae773fc0	217	SUPERFAMILY	SSF51905	FAD/NAD(P)-binding domain	105	188	6.73E-7	T	19-03-2022	IPR036188	FAD/NAD(P)-binding domain superfamily
XP_035826378.1	36cd0247513cc8375b4f52ddae773fc0	217	Gene3D	G3DSA:3.50.50.60	-	102	195	2.2E-5	T	19-03-2022	IPR036188	FAD/NAD(P)-binding domain superfamily
XP_035826378.1	36cd0247513cc8375b4f52ddae773fc0	217	Phobius	CYTOPLASMIC_DOMAIN	Region of a membrane-bound protein predicted to be outside the membrane, in the cytoplasm.	98	217	-	T	19-03-2022	-	-
XP_035826378.1	36cd0247513cc8375b4f52ddae773fc0	217	Phobius	NON_CYTOPLASMIC_DOMAIN	Region of a membrane-bound protein predicted to be outside the membrane, in the extracellular region.	1	79	-	T	19-03-2022	-	-
XP_005102909.1	ed6c4a296ed4bec7e786a61153720f7a	180	SUPERFAMILY	SSF54495	UBC-like	16	176	4.09E-52	T	19-03-2022	IPR016135	Ubiquitin-conjugating enzyme/RWD-like
XP_005102909.1	ed6c4a296ed4bec7e786a61153720f7a	180	Pfam	PF00179	Ubiquitin-conjugating enzyme	30	163	1.8E-39	T	19-03-2022	IPR000608	Ubiquitin-conjugating enzyme E2
XP_005102909.1	ed6c4a296ed4bec7e786a61153720f7a	180	ProSitePatterns	PS00183	Ubiquitin-conjugating (UBC) active site signature.	97	112	-	T	19-03-2022	IPR023313	Ubiquitin-conjugating enzyme, active site
XP_005102909.1	ed6c4a296ed4bec7e786a61153720f7a	180	CDD	cd00195	UBCc	30	161	7.67869E-42	T	19-03-2022	IPR000608	Ubiquitin-conjugating enzyme E2
XP_005102909.1	ed6c4a296ed4bec7e786a61153720f7a	180	Gene3D	G3DSA:3.10.110.10	Ubiquitin Conjugating Enzyme	21	180	2.1E-50	T	19-03-2022	IPR016135	Ubiquitin-conjugating enzyme/RWD-like
XP_005102909.1	ed6c4a296ed4bec7e786a61153720f7a	180	SMART	SM00212	ubc_7	29	170	9.5E-39	T	19-03-2022	-	-
XP_005102909.1	ed6c4a296ed4bec7e786a61153720f7a	180	ProSiteProfiles	PS50127	Ubiquitin-conjugating (UBC) core domain profile.	26	170	41.969448	T	19-03-2022	IPR000608	Ubiquitin-conjugating enzyme E2
XP_005102909.1	ed6c4a296ed4bec7e786a61153720f7a	180	PANTHER	PTHR24068:SF382	NEDD8-CONJUGATING ENZYME UBC12-LIKE-RELATED	17	168	3.7E-60	T	19-03-2022	-	-
XP_005102909.1	ed6c4a296ed4bec7e786a61153720f7a	180	PANTHER	PTHR24068	UBIQUITIN-CONJUGATING ENZYME E2	17	168	3.7E-60	T	19-03-2022	-	-
XP_005112141.3	337d6fbb35094d14df6c9c3c118c8a76	335	Coils	Coil	Coil	157	177	-	T	19-03-2022	-	-
XP_005112141.3	337d6fbb35094d14df6c9c3c118c8a76	335	Phobius	CYTOPLASMIC_DOMAIN	Region of a membrane-bound protein predicted to be outside the membrane, in the cytoplasm.	1	23	-	T	19-03-2022	-	-
XP_005112141.3	337d6fbb35094d14df6c9c3c118c8a76	335	Gene3D	G3DSA:3.10.100.10	-	159	322	1.7E-33	T	19-03-2022	IPR016186	C-type lectin-like/link domain superfamily
XP_005112141.3	337d6fbb35094d14df6c9c3c118c8a76	335	PANTHER	PTHR22802:SF380	ZGC:174904	67	323	2.7E-20	T	19-03-2022	-	-
XP_005112141.3	337d6fbb35094d14df6c9c3c118c8a76	335	Coils	Coil	Coil	106	140	-	T	19-03-2022	-	-
XP_005112141.3	337d6fbb35094d14df6c9c3c118c8a76	335	ProSiteProfiles	PS50041	C-type lectin domain profile.	201	322	21.888399	T	19-03-2022	IPR001304	C-type lectin-like
XP_005112141.3	337d6fbb35094d14df6c9c3c118c8a76	335	PANTHER	PTHR22802	C-TYPE LECTIN SUPERFAMILY MEMBER	67	323	2.7E-20	T	19-03-2022	-	-
XP_005112141.3	337d6fbb35094d14df6c9c3c118c8a76	335	SUPERFAMILY	SSF56436	C-type lectin-like	201	325	3.15E-31	T	19-03-2022	IPR016187	C-type lectin fold
XP_005112141.3	337d6fbb35094d14df6c9c3c118c8a76	335	SMART	SM00034	CLECT_2	193	322	1.7E-17	T	19-03-2022	IPR001304	C-type lectin-like
XP_005112141.3	337d6fbb35094d14df6c9c3c118c8a76	335	CDD	cd00037	CLECT	204	323	1.85028E-27	T	19-03-2022	-	-
XP_005112141.3	337d6fbb35094d14df6c9c3c118c8a76	335	Pfam	PF00059	Lectin C-type domain	212	323	7.1E-20	T	19-03-2022	IPR001304	C-type lectin-like
XP_005112141.3	337d6fbb35094d14df6c9c3c118c8a76	335	Phobius	NON_CYTOPLASMIC_DOMAIN	Region of a membrane-bound protein predicted to be outside the membrane, in the extracellular region.	49	335	-	T	19-03-2022	-	-
XP_005112141.3	337d6fbb35094d14df6c9c3c118c8a76	335	Coils	Coil	Coil	73	93	-	T	19-03-2022	-	-
XP_005112141.3	337d6fbb35094d14df6c9c3c118c8a76	335	Phobius	TRANSMEMBRANE	Region of a membrane-bound protein predicted to be embedded in the membrane.	24	48	-	T	19-03-2022	-	-
XP_012945676.2	337d6fbb35094d14df6c9c3c118c8a76	335	Coils	Coil	Coil	157	177	-	T	19-03-2022	-	-
XP_012945676.2	337d6fbb35094d14df6c9c3c118c8a76	335	Phobius	CYTOPLASMIC_DOMAIN	Region of a membrane-bound protein predicted to be outside the membrane, in the cytoplasm.	1	23	-	T	19-03-2022	-	-
XP_012945676.2	337d6fbb35094d14df6c9c3c118c8a76	335	Gene3D	G3DSA:3.10.100.10	-	159	322	1.7E-33	T	19-03-2022	IPR016186	C-type lectin-like/link domain superfamily
XP_012945676.2	337d6fbb35094d14df6c9c3c118c8a76	335	PANTHER	PTHR22802:SF380	ZGC:174904	67	323	2.7E-20	T	19-03-2022	-	-
XP_012945676.2	337d6fbb35094d14df6c9c3c118c8a76	335	Coils	Coil	Coil	106	140	-	T	19-03-2022	-	-
XP_012945676.2	337d6fbb35094d14df6c9c3c118c8a76	335	ProSiteProfiles	PS50041	C-type lectin domain profile.	201	322	21.888399	T	19-03-2022	IPR001304	C-type lectin-like
XP_012945676.2	337d6fbb35094d14df6c9c3c118c8a76	335	PANTHER	PTHR22802	C-TYPE LECTIN SUPERFAMILY MEMBER	67	323	2.7E-20	T	19-03-2022	-	-
XP_012945676.2	337d6fbb35094d14df6c9c3c118c8a76	335	SUPERFAMILY	SSF56436	C-type lectin-like	201	325	3.15E-31	T	19-03-2022	IPR016187	C-type lectin fold
XP_012945676.2	337d6fbb35094d14df6c9c3c118c8a76	335	SMART	SM00034	CLECT_2	193	322	1.7E-17	T	19-03-2022	IPR001304	C-type lectin-like
XP_012945676.2	337d6fbb35094d14df6c9c3c118c8a76	335	CDD	cd00037	CLECT	204	323	1.85028E-27	T	19-03-2022	-	-
XP_012945676.2	337d6fbb35094d14df6c9c3c118c8a76	335	Pfam	PF00059	Lectin C-type domain	212	323	7.1E-20	T	19-03-2022	IPR001304	C-type lectin-like
XP_012945676.2	337d6fbb35094d14df6c9c3c118c8a76	335	Phobius	NON_CYTOPLASMIC_DOMAIN	Region of a membrane-bound protein predicted to be outside the membrane, in the extracellular region.	49	335	-	T	19-03-2022	-	-
XP_012945676.2	337d6fbb35094d14df6c9c3c118c8a76	335	Coils	Coil	Coil	73	93	-	T	19-03-2022	-	-
XP_012945676.2	337d6fbb35094d14df6c9c3c118c8a76	335	Phobius	TRANSMEMBRANE	Region of a membrane-bound protein predicted to be embedded in the membrane.	24	48	-	T	19-03-2022	-	-
XP_012946362.1	9e71bd0f1ec912fec7f265e4a3f30cc4	214	Gene3D	G3DSA:3.90.70.10	Cysteine proteinases	23	195	3.5E-20	T	19-03-2022	-	-
XP_012946362.1	9e71bd0f1ec912fec7f265e4a3f30cc4	214	Pfam	PF00443	Ubiquitin carboxyl-terminal hydrolase	39	145	2.2E-11	T	19-03-2022	IPR001394	Peptidase C19, ubiquitin carboxyl-terminal hydrolase
XP_012946362.1	9e71bd0f1ec912fec7f265e4a3f30cc4	214	SUPERFAMILY	SSF54001	Cysteine proteinases	35	178	1.16E-18	T	19-03-2022	IPR038765	Papain-like cysteine peptidase superfamily
XP_012946362.1	9e71bd0f1ec912fec7f265e4a3f30cc4	214	PANTHER	PTHR22975:SF5	INACTIVE UBIQUITIN CARBOXYL-TERMINAL HYDROLASE 54	30	206	7.0E-86	T	19-03-2022	IPR040142	Inactive ubiquitin carboxyl-terminal hydrolase 54
XP_012946362.1	9e71bd0f1ec912fec7f265e4a3f30cc4	214	PANTHER	PTHR22975	UBIQUITIN SPECIFIC PROTEINASE	30	206	7.0E-86	T	19-03-2022	-	-
XP_012946362.1	9e71bd0f1ec912fec7f265e4a3f30cc4	214	ProSiteProfiles	PS50235	Ubiquitin specific protease (USP) domain profile.	38	214	13.724111	T	19-03-2022	IPR028889	Ubiquitin specific protease domain
XP_035829420.1	5c849e50a2cbbfdd55e2ba70ef0a31d6	431	ProSiteProfiles	PS50225	SOCS box domain profile.	338	386	12.50751	T	19-03-2022	IPR001496	SOCS box domain
XP_035829420.1	5c849e50a2cbbfdd55e2ba70ef0a31d6	431	Pfam	PF12796	Ankyrin repeats (3 copies)	152	216	9.0E-10	T	19-03-2022	IPR020683	Ankyrin repeat-containing domain
XP_035829420.1	5c849e50a2cbbfdd55e2ba70ef0a31d6	431	Pfam	PF12796	Ankyrin repeats (3 copies)	53	147	1.4E-11	T	19-03-2022	IPR020683	Ankyrin repeat-containing domain
XP_035829420.1	5c849e50a2cbbfdd55e2ba70ef0a31d6	431	ProSiteProfiles	PS50297	Ankyrin repeat region circular profile.	117	147	9.277257	T	19-03-2022	-	-
XP_035829420.1	5c849e50a2cbbfdd55e2ba70ef0a31d6	431	Pfam	PF07525	SOCS box	346	381	6.0E-8	T	19-03-2022	IPR001496	SOCS box domain
XP_035829420.1	5c849e50a2cbbfdd55e2ba70ef0a31d6	431	Gene3D	G3DSA:1.25.40.20	-	152	315	1.5E-28	T	19-03-2022	IPR036770	Ankyrin repeat-containing domain superfamily
XP_035829420.1	5c849e50a2cbbfdd55e2ba70ef0a31d6	431	SMART	SM00248	ANK_2a	154	183	210.0	T	19-03-2022	IPR002110	Ankyrin repeat
XP_035829420.1	5c849e50a2cbbfdd55e2ba70ef0a31d6	431	SMART	SM00248	ANK_2a	82	112	7.6	T	19-03-2022	IPR002110	Ankyrin repeat
XP_035829420.1	5c849e50a2cbbfdd55e2ba70ef0a31d6	431	SMART	SM00248	ANK_2a	220	249	0.51	T	19-03-2022	IPR002110	Ankyrin repeat
XP_035829420.1	5c849e50a2cbbfdd55e2ba70ef0a31d6	431	SMART	SM00248	ANK_2a	46	78	170.0	T	19-03-2022	IPR002110	Ankyrin repeat
XP_035829420.1	5c849e50a2cbbfdd55e2ba70ef0a31d6	431	SMART	SM00248	ANK_2a	187	216	0.0028	T	19-03-2022	IPR002110	Ankyrin repeat
XP_035829420.1	5c849e50a2cbbfdd55e2ba70ef0a31d6	431	SMART	SM00248	ANK_2a	117	146	0.026	T	19-03-2022	IPR002110	Ankyrin repeat
XP_035829420.1	5c849e50a2cbbfdd55e2ba70ef0a31d6	431	Gene3D	G3DSA:1.25.40.20	-	4	151	2.7E-24	T	19-03-2022	IPR036770	Ankyrin repeat-containing domain superfamily
XP_035829420.1	5c849e50a2cbbfdd55e2ba70ef0a31d6	431	ProSiteProfiles	PS50088	Ankyrin repeat profile.	187	219	10.579329	T	19-03-2022	IPR002110	Ankyrin repeat
XP_035829420.1	5c849e50a2cbbfdd55e2ba70ef0a31d6	431	PANTHER	PTHR24134	ANKYRIN REPEAT-CONTAINING PROTEIN DDB_G0279043	38	147	1.7E-56	T	19-03-2022	-	-
XP_035829420.1	5c849e50a2cbbfdd55e2ba70ef0a31d6	431	PANTHER	PTHR24134	ANKYRIN REPEAT-CONTAINING PROTEIN DDB_G0279043	116	231	1.7E-56	T	19-03-2022	-	-
XP_035829420.1	5c849e50a2cbbfdd55e2ba70ef0a31d6	431	PANTHER	PTHR24134	ANKYRIN REPEAT-CONTAINING PROTEIN DDB_G0279043	220	306	1.7E-56	T	19-03-2022	-	-
XP_035829420.1	5c849e50a2cbbfdd55e2ba70ef0a31d6	431	PANTHER	PTHR24134	ANKYRIN REPEAT-CONTAINING PROTEIN DDB_G0279043	155	262	1.7E-56	T	19-03-2022	-	-
XP_035829420.1	5c849e50a2cbbfdd55e2ba70ef0a31d6	431	SUPERFAMILY	SSF158235	SOCS box-like	339	384	2.62E-7	T	19-03-2022	IPR036036	SOCS box-like domain superfamily
XP_035829420.1	5c849e50a2cbbfdd55e2ba70ef0a31d6	431	CDD	cd03587	SOCS	346	382	1.69661E-8	T	19-03-2022	-	-
XP_035829420.1	5c849e50a2cbbfdd55e2ba70ef0a31d6	431	Gene3D	G3DSA:1.10.750.20	SOCS box	343	382	6.3E-6	T	19-03-2022	-	-
XP_035829420.1	5c849e50a2cbbfdd55e2ba70ef0a31d6	431	ProSiteProfiles	PS50088	Ankyrin repeat profile.	117	149	9.965	T	19-03-2022	IPR002110	Ankyrin repeat
XP_035829420.1	5c849e50a2cbbfdd55e2ba70ef0a31d6	431	SUPERFAMILY	SSF48403	Ankyrin repeat	14	277	4.36E-48	T	19-03-2022	IPR036770	Ankyrin repeat-containing domain superfamily
XP_035829420.1	5c849e50a2cbbfdd55e2ba70ef0a31d6	431	SMART	SM00969	SOCS_box_2	344	383	1.1E-4	T	19-03-2022	IPR001496	SOCS box domain
XP_035829420.1	5c849e50a2cbbfdd55e2ba70ef0a31d6	431	ProSiteProfiles	PS50297	Ankyrin repeat region circular profile.	187	216	9.462976	T	19-03-2022	-	-
XP_005089259.1	ffdb92f94de2f455533471d98621eb48	331	Pfam	PF01145	SPFH domain / Band 7 family	26	208	3.6E-19	T	19-03-2022	IPR001107	Band 7 domain
XP_005089259.1	ffdb92f94de2f455533471d98621eb48	331	Gene3D	G3DSA:3.30.479.30	Band 7 domain	51	188	2.5E-6	T	19-03-2022	IPR036013	Band 7/SPFH domain superfamily
XP_005089259.1	ffdb92f94de2f455533471d98621eb48	331	PANTHER	PTHR15351	ERLIN (ER LIPID RAFT ASSOCIATED PROTEIN) HOMOLOG	6	311	3.5E-167	T	19-03-2022	IPR033294	Erlin1/2
XP_005089259.1	ffdb92f94de2f455533471d98621eb48	331	PANTHER	PTHR15351:SF2	ERLIN-1	6	311	3.5E-167	T	19-03-2022	-	-
XP_005089259.1	ffdb92f94de2f455533471d98621eb48	331	CDD	cd03406	SPFH_like_u3	20	309	0.0	T	19-03-2022	IPR033294	Erlin1/2
XP_005089259.1	ffdb92f94de2f455533471d98621eb48	331	Phobius	CYTOPLASMIC_DOMAIN	Region of a membrane-bound protein predicted to be outside the membrane, in the cytoplasm.	25	331	-	T	19-03-2022	-	-
XP_005089259.1	ffdb92f94de2f455533471d98621eb48	331	Phobius	TRANSMEMBRANE	Region of a membrane-bound protein predicted to be embedded in the membrane.	6	24	-	T	19-03-2022	-	-
XP_005089259.1	ffdb92f94de2f455533471d98621eb48	331	Phobius	NON_CYTOPLASMIC_DOMAIN	Region of a membrane-bound protein predicted to be outside the membrane, in the extracellular region.	1	5	-	T	19-03-2022	-	-
XP_005089259.1	ffdb92f94de2f455533471d98621eb48	331	SUPERFAMILY	SSF117892	Band 7/SPFH domain	55	185	6.67E-5	T	19-03-2022	IPR036013	Band 7/SPFH domain superfamily
XP_005089259.1	ffdb92f94de2f455533471d98621eb48	331	SMART	SM00244	PHB_4	22	188	3.4E-32	T	19-03-2022	IPR001107	Band 7 domain
XP_005089259.1	ffdb92f94de2f455533471d98621eb48	331	Coils	Coil	Coil	254	274	-	T	19-03-2022	-	-
XP_005111804.1	6dd4005660911d60bce6a1abc4d6cebb	408	MobiDBLite	mobidb-lite	consensus disorder prediction	242	299	-	T	19-03-2022	-	-
XP_005111804.1	6dd4005660911d60bce6a1abc4d6cebb	408	MobiDBLite	mobidb-lite	consensus disorder prediction	311	332	-	T	19-03-2022	-	-
XP_005111804.1	6dd4005660911d60bce6a1abc4d6cebb	408	Gene3D	G3DSA:3.30.40.10	Zinc/RING finger domain, C3HC4 (zinc finger)	345	408	2.2E-12	T	19-03-2022	IPR013083	Zinc finger, RING/FYVE/PHD-type
XP_005111804.1	6dd4005660911d60bce6a1abc4d6cebb	408	Pfam	PF13920	Zinc finger, C3HC4 type (RING finger)	359	399	2.9E-10	T	19-03-2022	-	-
XP_005111804.1	6dd4005660911d60bce6a1abc4d6cebb	408	ProSiteProfiles	PS50089	Zinc finger RING-type profile.	361	396	9.420654	T	19-03-2022	IPR001841	Zinc finger, RING-type
XP_005111804.1	6dd4005660911d60bce6a1abc4d6cebb	408	MobiDBLite	mobidb-lite	consensus disorder prediction	274	296	-	T	19-03-2022	-	-
XP_005111804.1	6dd4005660911d60bce6a1abc4d6cebb	408	MobiDBLite	mobidb-lite	consensus disorder prediction	313	332	-	T	19-03-2022	-	-
XP_035828739.1	3347dbc63be00432d91e30982de105ed	852	Pfam	PF04433	SWIRM domain	245	324	8.0E-11	T	19-03-2022	IPR007526	SWIRM domain
XP_035828739.1	3347dbc63be00432d91e30982de105ed	852	Gene3D	G3DSA:3.50.50.60	-	342	456	2.9E-19	T	19-03-2022	IPR036188	FAD/NAD(P)-binding domain superfamily
XP_035828739.1	3347dbc63be00432d91e30982de105ed	852	SUPERFAMILY	SSF51905	FAD/NAD(P)-binding domain	344	846	3.24E-65	T	19-03-2022	IPR036188	FAD/NAD(P)-binding domain superfamily
XP_035828739.1	3347dbc63be00432d91e30982de105ed	852	Gene3D	G3DSA:3.50.50.60	-	544	851	1.1E-50	T	19-03-2022	IPR036188	FAD/NAD(P)-binding domain superfamily
XP_035828739.1	3347dbc63be00432d91e30982de105ed	852	Gene3D	G3DSA:3.30.40.100	-	109	169	6.4E-10	T	19-03-2022	-	-
XP_035828739.1	3347dbc63be00432d91e30982de105ed	852	PANTHER	PTHR10742:SF359	LYSINE-SPECIFIC HISTONE DEMETHYLASE 1B	547	845	1.4E-198	T	19-03-2022	-	-
XP_035828739.1	3347dbc63be00432d91e30982de105ed	852	PANTHER	PTHR10742:SF359	LYSINE-SPECIFIC HISTONE DEMETHYLASE 1B	195	492	1.4E-198	T	19-03-2022	-	-
XP_035828739.1	3347dbc63be00432d91e30982de105ed	852	ProSiteProfiles	PS50934	SWIRM domain profile.	235	334	13.529065	T	19-03-2022	IPR007526	SWIRM domain
XP_035828739.1	3347dbc63be00432d91e30982de105ed	852	SUPERFAMILY	SSF54373	FAD-linked reductases, C-terminal domain	675	794	5.04E-20	T	19-03-2022	-	-
XP_035828739.1	3347dbc63be00432d91e30982de105ed	852	ProSiteProfiles	PS51050	Zinc finger CW-type profile.	109	171	10.208479	T	19-03-2022	IPR011124	Zinc finger, CW-type
XP_035828739.1	3347dbc63be00432d91e30982de105ed	852	Gene3D	G3DSA:1.10.10.10	-	238	336	2.8E-19	T	19-03-2022	IPR036388	Winged helix-like DNA-binding domain superfamily
XP_035828739.1	3347dbc63be00432d91e30982de105ed	852	Phobius	NON_CYTOPLASMIC_DOMAIN	Region of a membrane-bound protein predicted to be outside the membrane, in the extracellular region.	1	487	-	T	19-03-2022	-	-
XP_035828739.1	3347dbc63be00432d91e30982de105ed	852	Pfam	PF07496	CW-type Zinc Finger	114	169	6.0E-9	T	19-03-2022	IPR011124	Zinc finger, CW-type
XP_035828739.1	3347dbc63be00432d91e30982de105ed	852	Pfam	PF01593	Flavin containing amine oxidoreductase	355	845	9.4E-77	T	19-03-2022	IPR002937	Amine oxidase
XP_035828739.1	3347dbc63be00432d91e30982de105ed	852	Phobius	TRANSMEMBRANE	Region of a membrane-bound protein predicted to be embedded in the membrane.	488	514	-	T	19-03-2022	-	-
XP_035828739.1	3347dbc63be00432d91e30982de105ed	852	MobiDBLite	mobidb-lite	consensus disorder prediction	1	20	-	T	19-03-2022	-	-
XP_035828739.1	3347dbc63be00432d91e30982de105ed	852	SUPERFAMILY	SSF46689	Homeodomain-like	237	331	1.97E-15	T	19-03-2022	IPR009057	Homeobox-like domain superfamily
XP_035828739.1	3347dbc63be00432d91e30982de105ed	852	Phobius	CYTOPLASMIC_DOMAIN	Region of a membrane-bound protein predicted to be outside the membrane, in the cytoplasm.	515	852	-	T	19-03-2022	-	-
XP_035828739.1	3347dbc63be00432d91e30982de105ed	852	PANTHER	PTHR10742	FLAVIN MONOAMINE OXIDASE	547	845	1.4E-198	T	19-03-2022	-	-
XP_035828739.1	3347dbc63be00432d91e30982de105ed	852	PANTHER	PTHR10742	FLAVIN MONOAMINE OXIDASE	195	492	1.4E-198	T	19-03-2022	-	-
XP_005096074.1	056d6fb39d9e641a0c2e96d9817b6fd7	479	ProSitePatterns	PS00465	POU-specific (POUs) domain signature 2.	226	239	-	T	19-03-2022	IPR000327	POU-specific domain
XP_005096074.1	056d6fb39d9e641a0c2e96d9817b6fd7	479	ProSitePatterns	PS00035	POU-specific (POUs) domain signature 1.	202	214	-	T	19-03-2022	IPR000327	POU-specific domain
XP_005096074.1	056d6fb39d9e641a0c2e96d9817b6fd7	479	MobiDBLite	mobidb-lite	consensus disorder prediction	441	471	-	T	19-03-2022	-	-
XP_005096074.1	056d6fb39d9e641a0c2e96d9817b6fd7	479	Gene3D	G3DSA:1.10.10.60	-	259	326	4.2E-28	T	19-03-2022	-	-
XP_005096074.1	056d6fb39d9e641a0c2e96d9817b6fd7	479	SMART	SM00352	pou	184	258	7.6E-54	T	19-03-2022	IPR000327	POU-specific domain
XP_005096074.1	056d6fb39d9e641a0c2e96d9817b6fd7	479	ProSiteProfiles	PS51179	POU-specific (POUs) domain profile.	184	258	58.130905	T	19-03-2022	IPR000327	POU-specific domain
XP_005096074.1	056d6fb39d9e641a0c2e96d9817b6fd7	479	SMART	SM00389	HOX_1	276	338	3.4E-20	T	19-03-2022	IPR001356	Homeobox domain
XP_005096074.1	056d6fb39d9e641a0c2e96d9817b6fd7	479	MobiDBLite	mobidb-lite	consensus disorder prediction	416	479	-	T	19-03-2022	-	-
XP_005096074.1	056d6fb39d9e641a0c2e96d9817b6fd7	479	Pfam	PF00046	Homeodomain	277	333	4.8E-19	T	19-03-2022	IPR001356	Homeobox domain
XP_005096074.1	056d6fb39d9e641a0c2e96d9817b6fd7	479	CDD	cd00086	homeodomain	277	334	5.9547E-18	T	19-03-2022	IPR001356	Homeobox domain
XP_005096074.1	056d6fb39d9e641a0c2e96d9817b6fd7	479	Gene3D	G3DSA:1.10.260.40	-	188	258	4.7E-39	T	19-03-2022	IPR010982	Lambda repressor-like, DNA-binding domain superfamily
XP_005096074.1	056d6fb39d9e641a0c2e96d9817b6fd7	479	ProSiteProfiles	PS50071	'Homeobox' domain profile.	274	334	16.697779	T	19-03-2022	IPR001356	Homeobox domain
XP_005096074.1	056d6fb39d9e641a0c2e96d9817b6fd7	479	PANTHER	PTHR11636	POU DOMAIN	59	463	3.2E-130	T	19-03-2022	-	-
XP_005096074.1	056d6fb39d9e641a0c2e96d9817b6fd7	479	SUPERFAMILY	SSF46689	Homeodomain-like	264	334	2.61E-17	T	19-03-2022	IPR009057	Homeobox-like domain superfamily
XP_005096074.1	056d6fb39d9e641a0c2e96d9817b6fd7	479	Pfam	PF00157	Pou domain - N-terminal to homeobox domain	189	258	3.5E-38	T	19-03-2022	IPR000327	POU-specific domain
XP_005096074.1	056d6fb39d9e641a0c2e96d9817b6fd7	479	Coils	Coil	Coil	442	466	-	T	19-03-2022	-	-
XP_005096074.1	056d6fb39d9e641a0c2e96d9817b6fd7	479	PRINTS	PR00028	POU domain signature	203	220	1.4E-46	T	19-03-2022	IPR013847	POU domain
XP_005096074.1	056d6fb39d9e641a0c2e96d9817b6fd7	479	PRINTS	PR00028	POU domain signature	275	295	1.4E-46	T	19-03-2022	IPR013847	POU domain
XP_005096074.1	056d6fb39d9e641a0c2e96d9817b6fd7	479	PRINTS	PR00028	POU domain signature	310	325	1.4E-46	T	19-03-2022	IPR013847	POU domain
XP_005096074.1	056d6fb39d9e641a0c2e96d9817b6fd7	479	PRINTS	PR00028	POU domain signature	226	239	1.4E-46	T	19-03-2022	IPR013847	POU domain
XP_005096074.1	056d6fb39d9e641a0c2e96d9817b6fd7	479	PRINTS	PR00028	POU domain signature	242	257	1.4E-46	T	19-03-2022	IPR013847	POU domain
XP_005096074.1	056d6fb39d9e641a0c2e96d9817b6fd7	479	PANTHER	PTHR11636:SF127	HOMEOBOX PROTEIN CEH-6	59	463	3.2E-130	T	19-03-2022	-	-
XP_005096074.1	056d6fb39d9e641a0c2e96d9817b6fd7	479	ProSitePatterns	PS00027	'Homeobox' domain signature.	309	332	-	T	19-03-2022	IPR017970	Homeobox, conserved site
XP_005096074.1	056d6fb39d9e641a0c2e96d9817b6fd7	479	SUPERFAMILY	SSF47413	lambda repressor-like DNA-binding domains	186	258	1.13E-30	T	19-03-2022	IPR010982	Lambda repressor-like, DNA-binding domain superfamily
XP_012936126.1	cee2d9e214ab7e8abef288fc9ac3faeb	128	MobiDBLite	mobidb-lite	consensus disorder prediction	108	128	-	T	19-03-2022	-	-
XP_005108718.1	4ed89ebc54205e3a0b488dc51cf32ba0	1034	SUPERFAMILY	SSF52058	L domain-like	135	784	7.37E-36	T	19-03-2022	-	-
XP_005108718.1	4ed89ebc54205e3a0b488dc51cf32ba0	1034	Pfam	PF01582	TIR domain	881	980	1.4E-10	T	19-03-2022	IPR000157	Toll/interleukin-1 receptor homology (TIR) domain
XP_005108718.1	4ed89ebc54205e3a0b488dc51cf32ba0	1034	Phobius	SIGNAL_PEPTIDE	Signal peptide region	1	27	-	T	19-03-2022	-	-
XP_005108718.1	4ed89ebc54205e3a0b488dc51cf32ba0	1034	PANTHER	PTHR24365	TOLL-LIKE RECEPTOR	755	1019	9.1E-54	T	19-03-2022	IPR017241	Toll-like receptor
XP_005108718.1	4ed89ebc54205e3a0b488dc51cf32ba0	1034	Phobius	SIGNAL_PEPTIDE_H_REGION	Hydrophobic region of a signal peptide.	12	22	-	T	19-03-2022	-	-
XP_005108718.1	4ed89ebc54205e3a0b488dc51cf32ba0	1034	PANTHER	PTHR24365:SF543	TOLL-LIKE RECEPTOR 13	755	1019	9.1E-54	T	19-03-2022	-	-
XP_005108718.1	4ed89ebc54205e3a0b488dc51cf32ba0	1034	PANTHER	PTHR24365:SF543	TOLL-LIKE RECEPTOR 13	192	390	9.1E-54	T	19-03-2022	-	-
XP_005108718.1	4ed89ebc54205e3a0b488dc51cf32ba0	1034	SUPERFAMILY	SSF52058	L domain-like	350	511	9.3E-10	T	19-03-2022	-	-
XP_005108718.1	4ed89ebc54205e3a0b488dc51cf32ba0	1034	Gene3D	G3DSA:3.40.50.10140	-	871	1021	7.9E-26	T	19-03-2022	IPR035897	Toll/interleukin-1 receptor homology (TIR) domain superfamily
XP_005108718.1	4ed89ebc54205e3a0b488dc51cf32ba0	1034	SMART	SM00255	till_3	878	1021	0.0078	T	19-03-2022	IPR000157	Toll/interleukin-1 receptor homology (TIR) domain
XP_005108718.1	4ed89ebc54205e3a0b488dc51cf32ba0	1034	Phobius	TRANSMEMBRANE	Region of a membrane-bound protein predicted to be embedded in the membrane.	823	847	-	T	19-03-2022	-	-
XP_005108718.1	4ed89ebc54205e3a0b488dc51cf32ba0	1034	Phobius	SIGNAL_PEPTIDE_C_REGION	C-terminal region of a signal peptide.	23	27	-	T	19-03-2022	-	-
XP_005108718.1	4ed89ebc54205e3a0b488dc51cf32ba0	1034	Phobius	CYTOPLASMIC_DOMAIN	Region of a membrane-bound protein predicted to be outside the membrane, in the cytoplasm.	848	1034	-	T	19-03-2022	-	-
XP_005108718.1	4ed89ebc54205e3a0b488dc51cf32ba0	1034	SignalP_EUK	SignalP-noTM	SignalP-noTM	1	27	-	T	19-03-2022	-	-
XP_005108718.1	4ed89ebc54205e3a0b488dc51cf32ba0	1034	PANTHER	PTHR24365:SF543	TOLL-LIKE RECEPTOR 13	674	746	9.1E-54	T	19-03-2022	-	-
XP_005108718.1	4ed89ebc54205e3a0b488dc51cf32ba0	1034	Pfam	PF13855	Leucine rich repeat	228	272	4.0E-7	T	19-03-2022	IPR001611	Leucine-rich repeat
XP_005108718.1	4ed89ebc54205e3a0b488dc51cf32ba0	1034	Pfam	PF13855	Leucine rich repeat	682	738	1.1E-9	T	19-03-2022	IPR001611	Leucine-rich repeat
XP_005108718.1	4ed89ebc54205e3a0b488dc51cf32ba0	1034	Gene3D	G3DSA:3.80.10.10	Ribonuclease Inhibitor	348	535	2.0E-11	T	19-03-2022	IPR032675	Leucine-rich repeat domain superfamily
XP_005108718.1	4ed89ebc54205e3a0b488dc51cf32ba0	1034	SUPERFAMILY	SSF52200	Toll/Interleukin receptor TIR domain	873	999	9.29E-20	T	19-03-2022	IPR035897	Toll/interleukin-1 receptor homology (TIR) domain superfamily
XP_005108718.1	4ed89ebc54205e3a0b488dc51cf32ba0	1034	Phobius	NON_CYTOPLASMIC_DOMAIN	Region of a membrane-bound protein predicted to be outside the membrane, in the extracellular region.	28	822	-	T	19-03-2022	-	-
XP_005108718.1	4ed89ebc54205e3a0b488dc51cf32ba0	1034	Gene3D	G3DSA:3.80.10.10	Ribonuclease Inhibitor	186	347	7.5E-26	T	19-03-2022	IPR032675	Leucine-rich repeat domain superfamily
XP_005108718.1	4ed89ebc54205e3a0b488dc51cf32ba0	1034	Phobius	SIGNAL_PEPTIDE_N_REGION	N-terminal region of a signal peptide.	1	11	-	T	19-03-2022	-	-
XP_005108718.1	4ed89ebc54205e3a0b488dc51cf32ba0	1034	Gene3D	G3DSA:3.80.10.10	Ribonuclease Inhibitor	583	802	8.6E-22	T	19-03-2022	IPR032675	Leucine-rich repeat domain superfamily
XP_005108718.1	4ed89ebc54205e3a0b488dc51cf32ba0	1034	PANTHER	PTHR24365	TOLL-LIKE RECEPTOR	674	746	9.1E-54	T	19-03-2022	IPR017241	Toll-like receptor
XP_005108718.1	4ed89ebc54205e3a0b488dc51cf32ba0	1034	PANTHER	PTHR24365	TOLL-LIKE RECEPTOR	192	390	9.1E-54	T	19-03-2022	IPR017241	Toll-like receptor
XP_005108718.1	4ed89ebc54205e3a0b488dc51cf32ba0	1034	Gene3D	G3DSA:3.80.10.10	Ribonuclease Inhibitor	103	185	6.4E-7	T	19-03-2022	IPR032675	Leucine-rich repeat domain superfamily
XP_005108718.1	4ed89ebc54205e3a0b488dc51cf32ba0	1034	ProSiteProfiles	PS50104	TIR domain profile.	877	1018	20.735521	T	19-03-2022	IPR000157	Toll/interleukin-1 receptor homology (TIR) domain
XP_005108718.1	4ed89ebc54205e3a0b488dc51cf32ba0	1034	SMART	SM00369	LRR_typ_2	313	336	32.0	T	19-03-2022	IPR003591	Leucine-rich repeat, typical subtype
XP_005108718.1	4ed89ebc54205e3a0b488dc51cf32ba0	1034	SMART	SM00369	LRR_typ_2	237	260	24.0	T	19-03-2022	IPR003591	Leucine-rich repeat, typical subtype
XP_005108718.1	4ed89ebc54205e3a0b488dc51cf32ba0	1034	SMART	SM00369	LRR_typ_2	726	749	90.0	T	19-03-2022	IPR003591	Leucine-rich repeat, typical subtype
XP_005108718.1	4ed89ebc54205e3a0b488dc51cf32ba0	1034	SMART	SM00369	LRR_typ_2	213	236	300.0	T	19-03-2022	IPR003591	Leucine-rich repeat, typical subtype
XP_005108718.1	4ed89ebc54205e3a0b488dc51cf32ba0	1034	SMART	SM00369	LRR_typ_2	680	702	41.0	T	19-03-2022	IPR003591	Leucine-rich repeat, typical subtype
XP_005108718.1	4ed89ebc54205e3a0b488dc51cf32ba0	1034	SMART	SM00369	LRR_typ_2	162	185	290.0	T	19-03-2022	IPR003591	Leucine-rich repeat, typical subtype
XP_005108717.1	4ed89ebc54205e3a0b488dc51cf32ba0	1034	SUPERFAMILY	SSF52058	L domain-like	135	784	7.37E-36	T	19-03-2022	-	-
XP_005108717.1	4ed89ebc54205e3a0b488dc51cf32ba0	1034	Pfam	PF01582	TIR domain	881	980	1.4E-10	T	19-03-2022	IPR000157	Toll/interleukin-1 receptor homology (TIR) domain
XP_005108717.1	4ed89ebc54205e3a0b488dc51cf32ba0	1034	Phobius	SIGNAL_PEPTIDE	Signal peptide region	1	27	-	T	19-03-2022	-	-
XP_005108717.1	4ed89ebc54205e3a0b488dc51cf32ba0	1034	PANTHER	PTHR24365	TOLL-LIKE RECEPTOR	755	1019	9.1E-54	T	19-03-2022	IPR017241	Toll-like receptor
XP_005108717.1	4ed89ebc54205e3a0b488dc51cf32ba0	1034	Phobius	SIGNAL_PEPTIDE_H_REGION	Hydrophobic region of a signal peptide.	12	22	-	T	19-03-2022	-	-
XP_005108717.1	4ed89ebc54205e3a0b488dc51cf32ba0	1034	PANTHER	PTHR24365:SF543	TOLL-LIKE RECEPTOR 13	755	1019	9.1E-54	T	19-03-2022	-	-
XP_005108717.1	4ed89ebc54205e3a0b488dc51cf32ba0	1034	PANTHER	PTHR24365:SF543	TOLL-LIKE RECEPTOR 13	192	390	9.1E-54	T	19-03-2022	-	-
XP_005108717.1	4ed89ebc54205e3a0b488dc51cf32ba0	1034	SUPERFAMILY	SSF52058	L domain-like	350	511	9.3E-10	T	19-03-2022	-	-
XP_005108717.1	4ed89ebc54205e3a0b488dc51cf32ba0	1034	Gene3D	G3DSA:3.40.50.10140	-	871	1021	7.9E-26	T	19-03-2022	IPR035897	Toll/interleukin-1 receptor homology (TIR) domain superfamily
XP_005108717.1	4ed89ebc54205e3a0b488dc51cf32ba0	1034	SMART	SM00255	till_3	878	1021	0.0078	T	19-03-2022	IPR000157	Toll/interleukin-1 receptor homology (TIR) domain
XP_005108717.1	4ed89ebc54205e3a0b488dc51cf32ba0	1034	Phobius	TRANSMEMBRANE	Region of a membrane-bound protein predicted to be embedded in the membrane.	823	847	-	T	19-03-2022	-	-
XP_005108717.1	4ed89ebc54205e3a0b488dc51cf32ba0	1034	Phobius	SIGNAL_PEPTIDE_C_REGION	C-terminal region of a signal peptide.	23	27	-	T	19-03-2022	-	-
XP_005108717.1	4ed89ebc54205e3a0b488dc51cf32ba0	1034	Phobius	CYTOPLASMIC_DOMAIN	Region of a membrane-bound protein predicted to be outside the membrane, in the cytoplasm.	848	1034	-	T	19-03-2022	-	-
XP_005108717.1	4ed89ebc54205e3a0b488dc51cf32ba0	1034	SignalP_EUK	SignalP-noTM	SignalP-noTM	1	27	-	T	19-03-2022	-	-
XP_005108717.1	4ed89ebc54205e3a0b488dc51cf32ba0	1034	PANTHER	PTHR24365:SF543	TOLL-LIKE RECEPTOR 13	674	746	9.1E-54	T	19-03-2022	-	-
XP_005108717.1	4ed89ebc54205e3a0b488dc51cf32ba0	1034	Pfam	PF13855	Leucine rich repeat	228	272	4.0E-7	T	19-03-2022	IPR001611	Leucine-rich repeat
XP_005108717.1	4ed89ebc54205e3a0b488dc51cf32ba0	1034	Pfam	PF13855	Leucine rich repeat	682	738	1.1E-9	T	19-03-2022	IPR001611	Leucine-rich repeat
XP_005108717.1	4ed89ebc54205e3a0b488dc51cf32ba0	1034	Gene3D	G3DSA:3.80.10.10	Ribonuclease Inhibitor	348	535	2.0E-11	T	19-03-2022	IPR032675	Leucine-rich repeat domain superfamily
XP_005108717.1	4ed89ebc54205e3a0b488dc51cf32ba0	1034	SUPERFAMILY	SSF52200	Toll/Interleukin receptor TIR domain	873	999	9.29E-20	T	19-03-2022	IPR035897	Toll/interleukin-1 receptor homology (TIR) domain superfamily
XP_005108717.1	4ed89ebc54205e3a0b488dc51cf32ba0	1034	Phobius	NON_CYTOPLASMIC_DOMAIN	Region of a membrane-bound protein predicted to be outside the membrane, in the extracellular region.	28	822	-	T	19-03-2022	-	-
XP_005108717.1	4ed89ebc54205e3a0b488dc51cf32ba0	1034	Gene3D	G3DSA:3.80.10.10	Ribonuclease Inhibitor	186	347	7.5E-26	T	19-03-2022	IPR032675	Leucine-rich repeat domain superfamily
XP_005108717.1	4ed89ebc54205e3a0b488dc51cf32ba0	1034	Phobius	SIGNAL_PEPTIDE_N_REGION	N-terminal region of a signal peptide.	1	11	-	T	19-03-2022	-	-
XP_005108717.1	4ed89ebc54205e3a0b488dc51cf32ba0	1034	Gene3D	G3DSA:3.80.10.10	Ribonuclease Inhibitor	583	802	8.6E-22	T	19-03-2022	IPR032675	Leucine-rich repeat domain superfamily
XP_005108717.1	4ed89ebc54205e3a0b488dc51cf32ba0	1034	PANTHER	PTHR24365	TOLL-LIKE RECEPTOR	674	746	9.1E-54	T	19-03-2022	IPR017241	Toll-like receptor
XP_005108717.1	4ed89ebc54205e3a0b488dc51cf32ba0	1034	PANTHER	PTHR24365	TOLL-LIKE RECEPTOR	192	390	9.1E-54	T	19-03-2022	IPR017241	Toll-like receptor
XP_005108717.1	4ed89ebc54205e3a0b488dc51cf32ba0	1034	Gene3D	G3DSA:3.80.10.10	Ribonuclease Inhibitor	103	185	6.4E-7	T	19-03-2022	IPR032675	Leucine-rich repeat domain superfamily
XP_005108717.1	4ed89ebc54205e3a0b488dc51cf32ba0	1034	ProSiteProfiles	PS50104	TIR domain profile.	877	1018	20.735521	T	19-03-2022	IPR000157	Toll/interleukin-1 receptor homology (TIR) domain
XP_005108717.1	4ed89ebc54205e3a0b488dc51cf32ba0	1034	SMART	SM00369	LRR_typ_2	313	336	32.0	T	19-03-2022	IPR003591	Leucine-rich repeat, typical subtype
XP_005108717.1	4ed89ebc54205e3a0b488dc51cf32ba0	1034	SMART	SM00369	LRR_typ_2	237	260	24.0	T	19-03-2022	IPR003591	Leucine-rich repeat, typical subtype
XP_005108717.1	4ed89ebc54205e3a0b488dc51cf32ba0	1034	SMART	SM00369	LRR_typ_2	726	749	90.0	T	19-03-2022	IPR003591	Leucine-rich repeat, typical subtype
XP_005108717.1	4ed89ebc54205e3a0b488dc51cf32ba0	1034	SMART	SM00369	LRR_typ_2	213	236	300.0	T	19-03-2022	IPR003591	Leucine-rich repeat, typical subtype
XP_005108717.1	4ed89ebc54205e3a0b488dc51cf32ba0	1034	SMART	SM00369	LRR_typ_2	680	702	41.0	T	19-03-2022	IPR003591	Leucine-rich repeat, typical subtype
XP_005108717.1	4ed89ebc54205e3a0b488dc51cf32ba0	1034	SMART	SM00369	LRR_typ_2	162	185	290.0	T	19-03-2022	IPR003591	Leucine-rich repeat, typical subtype
XP_005108716.1	4ed89ebc54205e3a0b488dc51cf32ba0	1034	SUPERFAMILY	SSF52058	L domain-like	135	784	7.37E-36	T	19-03-2022	-	-
XP_005108716.1	4ed89ebc54205e3a0b488dc51cf32ba0	1034	Pfam	PF01582	TIR domain	881	980	1.4E-10	T	19-03-2022	IPR000157	Toll/interleukin-1 receptor homology (TIR) domain
XP_005108716.1	4ed89ebc54205e3a0b488dc51cf32ba0	1034	Phobius	SIGNAL_PEPTIDE	Signal peptide region	1	27	-	T	19-03-2022	-	-
XP_005108716.1	4ed89ebc54205e3a0b488dc51cf32ba0	1034	PANTHER	PTHR24365	TOLL-LIKE RECEPTOR	755	1019	9.1E-54	T	19-03-2022	IPR017241	Toll-like receptor
XP_005108716.1	4ed89ebc54205e3a0b488dc51cf32ba0	1034	Phobius	SIGNAL_PEPTIDE_H_REGION	Hydrophobic region of a signal peptide.	12	22	-	T	19-03-2022	-	-
XP_005108716.1	4ed89ebc54205e3a0b488dc51cf32ba0	1034	PANTHER	PTHR24365:SF543	TOLL-LIKE RECEPTOR 13	755	1019	9.1E-54	T	19-03-2022	-	-
XP_005108716.1	4ed89ebc54205e3a0b488dc51cf32ba0	1034	PANTHER	PTHR24365:SF543	TOLL-LIKE RECEPTOR 13	192	390	9.1E-54	T	19-03-2022	-	-
XP_005108716.1	4ed89ebc54205e3a0b488dc51cf32ba0	1034	SUPERFAMILY	SSF52058	L domain-like	350	511	9.3E-10	T	19-03-2022	-	-
XP_005108716.1	4ed89ebc54205e3a0b488dc51cf32ba0	1034	Gene3D	G3DSA:3.40.50.10140	-	871	1021	7.9E-26	T	19-03-2022	IPR035897	Toll/interleukin-1 receptor homology (TIR) domain superfamily
XP_005108716.1	4ed89ebc54205e3a0b488dc51cf32ba0	1034	SMART	SM00255	till_3	878	1021	0.0078	T	19-03-2022	IPR000157	Toll/interleukin-1 receptor homology (TIR) domain
XP_005108716.1	4ed89ebc54205e3a0b488dc51cf32ba0	1034	Phobius	TRANSMEMBRANE	Region of a membrane-bound protein predicted to be embedded in the membrane.	823	847	-	T	19-03-2022	-	-
XP_005108716.1	4ed89ebc54205e3a0b488dc51cf32ba0	1034	Phobius	SIGNAL_PEPTIDE_C_REGION	C-terminal region of a signal peptide.	23	27	-	T	19-03-2022	-	-
XP_005108716.1	4ed89ebc54205e3a0b488dc51cf32ba0	1034	Phobius	CYTOPLASMIC_DOMAIN	Region of a membrane-bound protein predicted to be outside the membrane, in the cytoplasm.	848	1034	-	T	19-03-2022	-	-
XP_005108716.1	4ed89ebc54205e3a0b488dc51cf32ba0	1034	SignalP_EUK	SignalP-noTM	SignalP-noTM	1	27	-	T	19-03-2022	-	-
XP_005108716.1	4ed89ebc54205e3a0b488dc51cf32ba0	1034	PANTHER	PTHR24365:SF543	TOLL-LIKE RECEPTOR 13	674	746	9.1E-54	T	19-03-2022	-	-
XP_005108716.1	4ed89ebc54205e3a0b488dc51cf32ba0	1034	Pfam	PF13855	Leucine rich repeat	228	272	4.0E-7	T	19-03-2022	IPR001611	Leucine-rich repeat
XP_005108716.1	4ed89ebc54205e3a0b488dc51cf32ba0	1034	Pfam	PF13855	Leucine rich repeat	682	738	1.1E-9	T	19-03-2022	IPR001611	Leucine-rich repeat
XP_005108716.1	4ed89ebc54205e3a0b488dc51cf32ba0	1034	Gene3D	G3DSA:3.80.10.10	Ribonuclease Inhibitor	348	535	2.0E-11	T	19-03-2022	IPR032675	Leucine-rich repeat domain superfamily
XP_005108716.1	4ed89ebc54205e3a0b488dc51cf32ba0	1034	SUPERFAMILY	SSF52200	Toll/Interleukin receptor TIR domain	873	999	9.29E-20	T	19-03-2022	IPR035897	Toll/interleukin-1 receptor homology (TIR) domain superfamily
XP_005108716.1	4ed89ebc54205e3a0b488dc51cf32ba0	1034	Phobius	NON_CYTOPLASMIC_DOMAIN	Region of a membrane-bound protein predicted to be outside the membrane, in the extracellular region.	28	822	-	T	19-03-2022	-	-
XP_005108716.1	4ed89ebc54205e3a0b488dc51cf32ba0	1034	Gene3D	G3DSA:3.80.10.10	Ribonuclease Inhibitor	186	347	7.5E-26	T	19-03-2022	IPR032675	Leucine-rich repeat domain superfamily
XP_005108716.1	4ed89ebc54205e3a0b488dc51cf32ba0	1034	Phobius	SIGNAL_PEPTIDE_N_REGION	N-terminal region of a signal peptide.	1	11	-	T	19-03-2022	-	-
XP_005108716.1	4ed89ebc54205e3a0b488dc51cf32ba0	1034	Gene3D	G3DSA:3.80.10.10	Ribonuclease Inhibitor	583	802	8.6E-22	T	19-03-2022	IPR032675	Leucine-rich repeat domain superfamily
XP_005108716.1	4ed89ebc54205e3a0b488dc51cf32ba0	1034	PANTHER	PTHR24365	TOLL-LIKE RECEPTOR	674	746	9.1E-54	T	19-03-2022	IPR017241	Toll-like receptor
XP_005108716.1	4ed89ebc54205e3a0b488dc51cf32ba0	1034	PANTHER	PTHR24365	TOLL-LIKE RECEPTOR	192	390	9.1E-54	T	19-03-2022	IPR017241	Toll-like receptor
XP_005108716.1	4ed89ebc54205e3a0b488dc51cf32ba0	1034	Gene3D	G3DSA:3.80.10.10	Ribonuclease Inhibitor	103	185	6.4E-7	T	19-03-2022	IPR032675	Leucine-rich repeat domain superfamily
XP_005108716.1	4ed89ebc54205e3a0b488dc51cf32ba0	1034	ProSiteProfiles	PS50104	TIR domain profile.	877	1018	20.735521	T	19-03-2022	IPR000157	Toll/interleukin-1 receptor homology (TIR) domain
XP_005108716.1	4ed89ebc54205e3a0b488dc51cf32ba0	1034	SMART	SM00369	LRR_typ_2	313	336	32.0	T	19-03-2022	IPR003591	Leucine-rich repeat, typical subtype
XP_005108716.1	4ed89ebc54205e3a0b488dc51cf32ba0	1034	SMART	SM00369	LRR_typ_2	237	260	24.0	T	19-03-2022	IPR003591	Leucine-rich repeat, typical subtype
XP_005108716.1	4ed89ebc54205e3a0b488dc51cf32ba0	1034	SMART	SM00369	LRR_typ_2	726	749	90.0	T	19-03-2022	IPR003591	Leucine-rich repeat, typical subtype
XP_005108716.1	4ed89ebc54205e3a0b488dc51cf32ba0	1034	SMART	SM00369	LRR_typ_2	213	236	300.0	T	19-03-2022	IPR003591	Leucine-rich repeat, typical subtype
XP_005108716.1	4ed89ebc54205e3a0b488dc51cf32ba0	1034	SMART	SM00369	LRR_typ_2	680	702	41.0	T	19-03-2022	IPR003591	Leucine-rich repeat, typical subtype
XP_005108716.1	4ed89ebc54205e3a0b488dc51cf32ba0	1034	SMART	SM00369	LRR_typ_2	162	185	290.0	T	19-03-2022	IPR003591	Leucine-rich repeat, typical subtype
XP_012935452.1	9cab55448a95ae81be82c91940cf0443	644	SUPERFAMILY	SSF53098	Ribonuclease H-like	382	511	4.93E-21	T	19-03-2022	IPR012337	Ribonuclease H-like superfamily
XP_012935452.1	9cab55448a95ae81be82c91940cf0443	644	Pfam	PF17921	Integrase zinc binding domain	321	364	7.9E-7	T	19-03-2022	IPR041588	Integrase zinc-binding domain
XP_012935452.1	9cab55448a95ae81be82c91940cf0443	644	MobiDBLite	mobidb-lite	consensus disorder prediction	592	644	-	T	19-03-2022	-	-
XP_012935452.1	9cab55448a95ae81be82c91940cf0443	644	SUPERFAMILY	SSF53098	Ribonuclease H-like	164	241	2.66E-7	T	19-03-2022	IPR012337	Ribonuclease H-like superfamily
XP_012935452.1	9cab55448a95ae81be82c91940cf0443	644	Pfam	PF13456	Reverse transcriptase-like	176	238	2.7E-5	T	19-03-2022	IPR002156	Ribonuclease H domain
XP_012935452.1	9cab55448a95ae81be82c91940cf0443	644	Gene3D	G3DSA:3.30.420.10	-	164	296	3.8E-9	T	19-03-2022	IPR036397	Ribonuclease H superfamily
XP_012935452.1	9cab55448a95ae81be82c91940cf0443	644	Gene3D	G3DSA:3.30.420.10	-	378	521	3.4E-22	T	19-03-2022	IPR036397	Ribonuclease H superfamily
XP_012935452.1	9cab55448a95ae81be82c91940cf0443	644	ProSiteProfiles	PS50994	Integrase catalytic domain profile.	364	485	14.746814	T	19-03-2022	IPR001584	Integrase, catalytic core
XP_012935452.1	9cab55448a95ae81be82c91940cf0443	644	Gene3D	G3DSA:1.10.340.70	-	314	364	6.7E-5	T	19-03-2022	-	-
XP_035827458.1	bc5257f70628adb66373851950d77639	245	SUPERFAMILY	SSF55811	Nudix	21	192	3.93E-27	T	19-03-2022	IPR015797	NUDIX hydrolase-like domain superfamily
XP_035827458.1	bc5257f70628adb66373851950d77639	245	Gene3D	G3DSA:3.90.79.10	Nucleoside Triphosphate Pyrophosphohydrolase	6	198	2.9E-41	T	19-03-2022	-	-
XP_035827458.1	bc5257f70628adb66373851950d77639	245	ProSitePatterns	PS01293	Nudix CoA signature.	55	75	-	T	19-03-2022	IPR000059	NUDIX hydrolase, NudL, conserved site
XP_035827458.1	bc5257f70628adb66373851950d77639	245	CDD	cd03426	CoAse	37	190	4.57463E-59	T	19-03-2022	IPR045121	Coenzyme A pyrophosphatase
XP_035827458.1	bc5257f70628adb66373851950d77639	245	Pfam	PF00293	NUDIX domain	38	156	8.3E-15	T	19-03-2022	IPR000086	NUDIX hydrolase domain
XP_035827458.1	bc5257f70628adb66373851950d77639	245	PANTHER	PTHR12992	NUDIX HYDROLASE	10	211	7.1E-46	T	19-03-2022	IPR045121	Coenzyme A pyrophosphatase
XP_035827458.1	bc5257f70628adb66373851950d77639	245	PANTHER	PTHR12992:SF24	PEROXISOMAL COENZYME A DIPHOSPHATASE NUDT7	10	211	7.1E-46	T	19-03-2022	-	-
XP_035827458.1	bc5257f70628adb66373851950d77639	245	ProSiteProfiles	PS51462	Nudix hydrolase domain profile.	36	176	14.280683	T	19-03-2022	IPR000086	NUDIX hydrolase domain
XP_005090554.1	bc5257f70628adb66373851950d77639	245	SUPERFAMILY	SSF55811	Nudix	21	192	3.93E-27	T	19-03-2022	IPR015797	NUDIX hydrolase-like domain superfamily
XP_005090554.1	bc5257f70628adb66373851950d77639	245	Gene3D	G3DSA:3.90.79.10	Nucleoside Triphosphate Pyrophosphohydrolase	6	198	2.9E-41	T	19-03-2022	-	-
XP_005090554.1	bc5257f70628adb66373851950d77639	245	ProSitePatterns	PS01293	Nudix CoA signature.	55	75	-	T	19-03-2022	IPR000059	NUDIX hydrolase, NudL, conserved site
XP_005090554.1	bc5257f70628adb66373851950d77639	245	CDD	cd03426	CoAse	37	190	4.57463E-59	T	19-03-2022	IPR045121	Coenzyme A pyrophosphatase
XP_005090554.1	bc5257f70628adb66373851950d77639	245	Pfam	PF00293	NUDIX domain	38	156	8.3E-15	T	19-03-2022	IPR000086	NUDIX hydrolase domain
XP_005090554.1	bc5257f70628adb66373851950d77639	245	PANTHER	PTHR12992	NUDIX HYDROLASE	10	211	7.1E-46	T	19-03-2022	IPR045121	Coenzyme A pyrophosphatase
XP_005090554.1	bc5257f70628adb66373851950d77639	245	PANTHER	PTHR12992:SF24	PEROXISOMAL COENZYME A DIPHOSPHATASE NUDT7	10	211	7.1E-46	T	19-03-2022	-	-
XP_005090554.1	bc5257f70628adb66373851950d77639	245	ProSiteProfiles	PS51462	Nudix hydrolase domain profile.	36	176	14.280683	T	19-03-2022	IPR000086	NUDIX hydrolase domain
XP_005105980.1	1cb35a87781fb10f7ced4a7790f7020a	338	Phobius	NON_CYTOPLASMIC_DOMAIN	Region of a membrane-bound protein predicted to be outside the membrane, in the extracellular region.	96	100	-	T	19-03-2022	-	-
XP_005105980.1	1cb35a87781fb10f7ced4a7790f7020a	338	Phobius	CYTOPLASMIC_DOMAIN	Region of a membrane-bound protein predicted to be outside the membrane, in the cytoplasm.	300	338	-	T	19-03-2022	-	-
XP_005105980.1	1cb35a87781fb10f7ced4a7790f7020a	338	Phobius	TRANSMEMBRANE	Region of a membrane-bound protein predicted to be embedded in the membrane.	186	206	-	T	19-03-2022	-	-
XP_005105980.1	1cb35a87781fb10f7ced4a7790f7020a	338	Phobius	CYTOPLASMIC_DOMAIN	Region of a membrane-bound protein predicted to be outside the membrane, in the cytoplasm.	1	11	-	T	19-03-2022	-	-
XP_005105980.1	1cb35a87781fb10f7ced4a7790f7020a	338	Phobius	NON_CYTOPLASMIC_DOMAIN	Region of a membrane-bound protein predicted to be outside the membrane, in the extracellular region.	207	225	-	T	19-03-2022	-	-
XP_005105980.1	1cb35a87781fb10f7ced4a7790f7020a	338	Phobius	TRANSMEMBRANE	Region of a membrane-bound protein predicted to be embedded in the membrane.	154	174	-	T	19-03-2022	-	-
XP_005105980.1	1cb35a87781fb10f7ced4a7790f7020a	338	Phobius	TRANSMEMBRANE	Region of a membrane-bound protein predicted to be embedded in the membrane.	226	244	-	T	19-03-2022	-	-
XP_005105980.1	1cb35a87781fb10f7ced4a7790f7020a	338	PANTHER	PTHR11132:SF247	UDP-GLUCURONIC ACID/UDP-N-ACETYLGALACTOSAMINE TRANSPORTER	7	305	7.4E-115	T	19-03-2022	-	-
XP_005105980.1	1cb35a87781fb10f7ced4a7790f7020a	338	Phobius	TRANSMEMBRANE	Region of a membrane-bound protein predicted to be embedded in the membrane.	276	299	-	T	19-03-2022	-	-
XP_005105980.1	1cb35a87781fb10f7ced4a7790f7020a	338	Phobius	NON_CYTOPLASMIC_DOMAIN	Region of a membrane-bound protein predicted to be outside the membrane, in the extracellular region.	149	153	-	T	19-03-2022	-	-
XP_005105980.1	1cb35a87781fb10f7ced4a7790f7020a	338	Phobius	TRANSMEMBRANE	Region of a membrane-bound protein predicted to be embedded in the membrane.	12	32	-	T	19-03-2022	-	-
XP_005105980.1	1cb35a87781fb10f7ced4a7790f7020a	338	Phobius	TRANSMEMBRANE	Region of a membrane-bound protein predicted to be embedded in the membrane.	129	148	-	T	19-03-2022	-	-
XP_005105980.1	1cb35a87781fb10f7ced4a7790f7020a	338	Phobius	NON_CYTOPLASMIC_DOMAIN	Region of a membrane-bound protein predicted to be outside the membrane, in the extracellular region.	33	37	-	T	19-03-2022	-	-
XP_005105980.1	1cb35a87781fb10f7ced4a7790f7020a	338	Phobius	CYTOPLASMIC_DOMAIN	Region of a membrane-bound protein predicted to be outside the membrane, in the cytoplasm.	175	185	-	T	19-03-2022	-	-
XP_005105980.1	1cb35a87781fb10f7ced4a7790f7020a	338	PANTHER	PTHR11132	SOLUTE CARRIER FAMILY 35	7	305	7.4E-115	T	19-03-2022	-	-
XP_005105980.1	1cb35a87781fb10f7ced4a7790f7020a	338	Pfam	PF03151	Triose-phosphate Transporter family	15	297	4.5E-14	T	19-03-2022	IPR004853	Sugar phosphate transporter domain
XP_005105980.1	1cb35a87781fb10f7ced4a7790f7020a	338	Phobius	TRANSMEMBRANE	Region of a membrane-bound protein predicted to be embedded in the membrane.	38	57	-	T	19-03-2022	-	-
XP_005105980.1	1cb35a87781fb10f7ced4a7790f7020a	338	Phobius	NON_CYTOPLASMIC_DOMAIN	Region of a membrane-bound protein predicted to be outside the membrane, in the extracellular region.	271	275	-	T	19-03-2022	-	-
XP_005105980.1	1cb35a87781fb10f7ced4a7790f7020a	338	Phobius	TRANSMEMBRANE	Region of a membrane-bound protein predicted to be embedded in the membrane.	101	122	-	T	19-03-2022	-	-
XP_005105980.1	1cb35a87781fb10f7ced4a7790f7020a	338	Phobius	TRANSMEMBRANE	Region of a membrane-bound protein predicted to be embedded in the membrane.	78	95	-	T	19-03-2022	-	-
XP_005105980.1	1cb35a87781fb10f7ced4a7790f7020a	338	Phobius	CYTOPLASMIC_DOMAIN	Region of a membrane-bound protein predicted to be outside the membrane, in the cytoplasm.	123	128	-	T	19-03-2022	-	-
XP_005105980.1	1cb35a87781fb10f7ced4a7790f7020a	338	Phobius	CYTOPLASMIC_DOMAIN	Region of a membrane-bound protein predicted to be outside the membrane, in the cytoplasm.	58	77	-	T	19-03-2022	-	-
XP_005105980.1	1cb35a87781fb10f7ced4a7790f7020a	338	Phobius	TRANSMEMBRANE	Region of a membrane-bound protein predicted to be embedded in the membrane.	251	270	-	T	19-03-2022	-	-
XP_005105980.1	1cb35a87781fb10f7ced4a7790f7020a	338	Phobius	CYTOPLASMIC_DOMAIN	Region of a membrane-bound protein predicted to be outside the membrane, in the cytoplasm.	245	250	-	T	19-03-2022	-	-
XP_012946712.1	1e0ad5f922255cfcfaf5d93f7cbfd349	1205	MobiDBLite	mobidb-lite	consensus disorder prediction	366	690	-	T	19-03-2022	-	-
XP_012946712.1	1e0ad5f922255cfcfaf5d93f7cbfd349	1205	MobiDBLite	mobidb-lite	consensus disorder prediction	656	690	-	T	19-03-2022	-	-
XP_012946712.1	1e0ad5f922255cfcfaf5d93f7cbfd349	1205	PANTHER	PTHR31780:SF1	STRESS RESPONSE PROTEIN NST1	146	821	1.5E-12	T	19-03-2022	-	-
XP_012946712.1	1e0ad5f922255cfcfaf5d93f7cbfd349	1205	MobiDBLite	mobidb-lite	consensus disorder prediction	1113	1129	-	T	19-03-2022	-	-
XP_012946712.1	1e0ad5f922255cfcfaf5d93f7cbfd349	1205	MobiDBLite	mobidb-lite	consensus disorder prediction	1074	1098	-	T	19-03-2022	-	-
XP_012946712.1	1e0ad5f922255cfcfaf5d93f7cbfd349	1205	Coils	Coil	Coil	572	597	-	T	19-03-2022	-	-
XP_012946712.1	1e0ad5f922255cfcfaf5d93f7cbfd349	1205	MobiDBLite	mobidb-lite	consensus disorder prediction	366	415	-	T	19-03-2022	-	-
XP_012946712.1	1e0ad5f922255cfcfaf5d93f7cbfd349	1205	MobiDBLite	mobidb-lite	consensus disorder prediction	217	231	-	T	19-03-2022	-	-
XP_012946712.1	1e0ad5f922255cfcfaf5d93f7cbfd349	1205	MobiDBLite	mobidb-lite	consensus disorder prediction	518	600	-	T	19-03-2022	-	-
XP_012946712.1	1e0ad5f922255cfcfaf5d93f7cbfd349	1205	MobiDBLite	mobidb-lite	consensus disorder prediction	828	843	-	T	19-03-2022	-	-
XP_012946712.1	1e0ad5f922255cfcfaf5d93f7cbfd349	1205	MobiDBLite	mobidb-lite	consensus disorder prediction	1176	1192	-	T	19-03-2022	-	-
XP_012946712.1	1e0ad5f922255cfcfaf5d93f7cbfd349	1205	MobiDBLite	mobidb-lite	consensus disorder prediction	772	809	-	T	19-03-2022	-	-
XP_012946712.1	1e0ad5f922255cfcfaf5d93f7cbfd349	1205	MobiDBLite	mobidb-lite	consensus disorder prediction	1008	1022	-	T	19-03-2022	-	-
XP_012946712.1	1e0ad5f922255cfcfaf5d93f7cbfd349	1205	MobiDBLite	mobidb-lite	consensus disorder prediction	143	162	-	T	19-03-2022	-	-
XP_012946712.1	1e0ad5f922255cfcfaf5d93f7cbfd349	1205	MobiDBLite	mobidb-lite	consensus disorder prediction	89	114	-	T	19-03-2022	-	-
XP_012946712.1	1e0ad5f922255cfcfaf5d93f7cbfd349	1205	MobiDBLite	mobidb-lite	consensus disorder prediction	417	448	-	T	19-03-2022	-	-
XP_012946712.1	1e0ad5f922255cfcfaf5d93f7cbfd349	1205	MobiDBLite	mobidb-lite	consensus disorder prediction	253	271	-	T	19-03-2022	-	-
XP_012946712.1	1e0ad5f922255cfcfaf5d93f7cbfd349	1205	MobiDBLite	mobidb-lite	consensus disorder prediction	313	333	-	T	19-03-2022	-	-
XP_012946712.1	1e0ad5f922255cfcfaf5d93f7cbfd349	1205	MobiDBLite	mobidb-lite	consensus disorder prediction	1	271	-	T	19-03-2022	-	-
XP_012946712.1	1e0ad5f922255cfcfaf5d93f7cbfd349	1205	MobiDBLite	mobidb-lite	consensus disorder prediction	904	928	-	T	19-03-2022	-	-
XP_012946712.1	1e0ad5f922255cfcfaf5d93f7cbfd349	1205	MobiDBLite	mobidb-lite	consensus disorder prediction	455	494	-	T	19-03-2022	-	-
XP_012946712.1	1e0ad5f922255cfcfaf5d93f7cbfd349	1205	Coils	Coil	Coil	1098	1118	-	T	19-03-2022	-	-
XP_012946712.1	1e0ad5f922255cfcfaf5d93f7cbfd349	1205	MobiDBLite	mobidb-lite	consensus disorder prediction	497	517	-	T	19-03-2022	-	-
XP_012946712.1	1e0ad5f922255cfcfaf5d93f7cbfd349	1205	MobiDBLite	mobidb-lite	consensus disorder prediction	945	959	-	T	19-03-2022	-	-
XP_012946712.1	1e0ad5f922255cfcfaf5d93f7cbfd349	1205	MobiDBLite	mobidb-lite	consensus disorder prediction	29	43	-	T	19-03-2022	-	-
XP_012946712.1	1e0ad5f922255cfcfaf5d93f7cbfd349	1205	MobiDBLite	mobidb-lite	consensus disorder prediction	1130	1175	-	T	19-03-2022	-	-
XP_012946712.1	1e0ad5f922255cfcfaf5d93f7cbfd349	1205	MobiDBLite	mobidb-lite	consensus disorder prediction	758	1205	-	T	19-03-2022	-	-
XP_012946712.1	1e0ad5f922255cfcfaf5d93f7cbfd349	1205	Coils	Coil	Coil	655	686	-	T	19-03-2022	-	-
XP_012946712.1	1e0ad5f922255cfcfaf5d93f7cbfd349	1205	Coils	Coil	Coil	520	569	-	T	19-03-2022	-	-
XP_012946712.1	1e0ad5f922255cfcfaf5d93f7cbfd349	1205	MobiDBLite	mobidb-lite	consensus disorder prediction	865	900	-	T	19-03-2022	-	-
XP_012946712.1	1e0ad5f922255cfcfaf5d93f7cbfd349	1205	PANTHER	PTHR31780	STRESS RESPONSE PROTEIN NST1-RELATED	146	821	1.5E-12	T	19-03-2022	-	-
XP_035829677.1	1e0ad5f922255cfcfaf5d93f7cbfd349	1205	MobiDBLite	mobidb-lite	consensus disorder prediction	366	690	-	T	19-03-2022	-	-
XP_035829677.1	1e0ad5f922255cfcfaf5d93f7cbfd349	1205	MobiDBLite	mobidb-lite	consensus disorder prediction	656	690	-	T	19-03-2022	-	-
XP_035829677.1	1e0ad5f922255cfcfaf5d93f7cbfd349	1205	PANTHER	PTHR31780:SF1	STRESS RESPONSE PROTEIN NST1	146	821	1.5E-12	T	19-03-2022	-	-
XP_035829677.1	1e0ad5f922255cfcfaf5d93f7cbfd349	1205	MobiDBLite	mobidb-lite	consensus disorder prediction	1113	1129	-	T	19-03-2022	-	-
XP_035829677.1	1e0ad5f922255cfcfaf5d93f7cbfd349	1205	MobiDBLite	mobidb-lite	consensus disorder prediction	1074	1098	-	T	19-03-2022	-	-
XP_035829677.1	1e0ad5f922255cfcfaf5d93f7cbfd349	1205	Coils	Coil	Coil	572	597	-	T	19-03-2022	-	-
XP_035829677.1	1e0ad5f922255cfcfaf5d93f7cbfd349	1205	MobiDBLite	mobidb-lite	consensus disorder prediction	366	415	-	T	19-03-2022	-	-
XP_035829677.1	1e0ad5f922255cfcfaf5d93f7cbfd349	1205	MobiDBLite	mobidb-lite	consensus disorder prediction	217	231	-	T	19-03-2022	-	-
XP_035829677.1	1e0ad5f922255cfcfaf5d93f7cbfd349	1205	MobiDBLite	mobidb-lite	consensus disorder prediction	518	600	-	T	19-03-2022	-	-
XP_035829677.1	1e0ad5f922255cfcfaf5d93f7cbfd349	1205	MobiDBLite	mobidb-lite	consensus disorder prediction	828	843	-	T	19-03-2022	-	-
XP_035829677.1	1e0ad5f922255cfcfaf5d93f7cbfd349	1205	MobiDBLite	mobidb-lite	consensus disorder prediction	1176	1192	-	T	19-03-2022	-	-
XP_035829677.1	1e0ad5f922255cfcfaf5d93f7cbfd349	1205	MobiDBLite	mobidb-lite	consensus disorder prediction	772	809	-	T	19-03-2022	-	-
XP_035829677.1	1e0ad5f922255cfcfaf5d93f7cbfd349	1205	MobiDBLite	mobidb-lite	consensus disorder prediction	1008	1022	-	T	19-03-2022	-	-
XP_035829677.1	1e0ad5f922255cfcfaf5d93f7cbfd349	1205	MobiDBLite	mobidb-lite	consensus disorder prediction	143	162	-	T	19-03-2022	-	-
XP_035829677.1	1e0ad5f922255cfcfaf5d93f7cbfd349	1205	MobiDBLite	mobidb-lite	consensus disorder prediction	89	114	-	T	19-03-2022	-	-
XP_035829677.1	1e0ad5f922255cfcfaf5d93f7cbfd349	1205	MobiDBLite	mobidb-lite	consensus disorder prediction	417	448	-	T	19-03-2022	-	-
XP_035829677.1	1e0ad5f922255cfcfaf5d93f7cbfd349	1205	MobiDBLite	mobidb-lite	consensus disorder prediction	253	271	-	T	19-03-2022	-	-
XP_035829677.1	1e0ad5f922255cfcfaf5d93f7cbfd349	1205	MobiDBLite	mobidb-lite	consensus disorder prediction	313	333	-	T	19-03-2022	-	-
XP_035829677.1	1e0ad5f922255cfcfaf5d93f7cbfd349	1205	MobiDBLite	mobidb-lite	consensus disorder prediction	1	271	-	T	19-03-2022	-	-
XP_035829677.1	1e0ad5f922255cfcfaf5d93f7cbfd349	1205	MobiDBLite	mobidb-lite	consensus disorder prediction	904	928	-	T	19-03-2022	-	-
XP_035829677.1	1e0ad5f922255cfcfaf5d93f7cbfd349	1205	MobiDBLite	mobidb-lite	consensus disorder prediction	455	494	-	T	19-03-2022	-	-
XP_035829677.1	1e0ad5f922255cfcfaf5d93f7cbfd349	1205	Coils	Coil	Coil	1098	1118	-	T	19-03-2022	-	-
XP_035829677.1	1e0ad5f922255cfcfaf5d93f7cbfd349	1205	MobiDBLite	mobidb-lite	consensus disorder prediction	497	517	-	T	19-03-2022	-	-
XP_035829677.1	1e0ad5f922255cfcfaf5d93f7cbfd349	1205	MobiDBLite	mobidb-lite	consensus disorder prediction	945	959	-	T	19-03-2022	-	-
XP_035829677.1	1e0ad5f922255cfcfaf5d93f7cbfd349	1205	MobiDBLite	mobidb-lite	consensus disorder prediction	29	43	-	T	19-03-2022	-	-
XP_035829677.1	1e0ad5f922255cfcfaf5d93f7cbfd349	1205	MobiDBLite	mobidb-lite	consensus disorder prediction	1130	1175	-	T	19-03-2022	-	-
XP_035829677.1	1e0ad5f922255cfcfaf5d93f7cbfd349	1205	MobiDBLite	mobidb-lite	consensus disorder prediction	758	1205	-	T	19-03-2022	-	-
XP_035829677.1	1e0ad5f922255cfcfaf5d93f7cbfd349	1205	Coils	Coil	Coil	655	686	-	T	19-03-2022	-	-
XP_035829677.1	1e0ad5f922255cfcfaf5d93f7cbfd349	1205	Coils	Coil	Coil	520	569	-	T	19-03-2022	-	-
XP_035829677.1	1e0ad5f922255cfcfaf5d93f7cbfd349	1205	MobiDBLite	mobidb-lite	consensus disorder prediction	865	900	-	T	19-03-2022	-	-
XP_035829677.1	1e0ad5f922255cfcfaf5d93f7cbfd349	1205	PANTHER	PTHR31780	STRESS RESPONSE PROTEIN NST1-RELATED	146	821	1.5E-12	T	19-03-2022	-	-
XP_005103392.1	932797ebbe94d726a4e6e7bf39cdada3	340	Pfam	PF14769	Flagellar C1a complex subunit C1a-32	108	206	1.6E-24	T	19-03-2022	IPR032727	Flagellar C1a complex subunit C1a-32
XP_005103392.1	932797ebbe94d726a4e6e7bf39cdada3	340	MobiDBLite	mobidb-lite	consensus disorder prediction	1	39	-	T	19-03-2022	-	-
XP_005103392.1	932797ebbe94d726a4e6e7bf39cdada3	340	PANTHER	PTHR28457	COILED-COIL DOMAIN-CONTAINING PROTEIN 189	58	325	1.0E-64	T	19-03-2022	IPR032727	Flagellar C1a complex subunit C1a-32
XP_005103392.1	932797ebbe94d726a4e6e7bf39cdada3	340	PANTHER	PTHR28457:SF3	CILIARY-ASSOCIATED CALCIUM-BINDING COILED-COIL PROTEIN 1	58	325	1.0E-64	T	19-03-2022	-	-
XP_035828607.1	0b935cd75cfe749e81552f9b2417a41a	1755	MobiDBLite	mobidb-lite	consensus disorder prediction	642	677	-	T	19-03-2022	-	-
XP_035828607.1	0b935cd75cfe749e81552f9b2417a41a	1755	MobiDBLite	mobidb-lite	consensus disorder prediction	559	595	-	T	19-03-2022	-	-
XP_035828607.1	0b935cd75cfe749e81552f9b2417a41a	1755	MobiDBLite	mobidb-lite	consensus disorder prediction	215	242	-	T	19-03-2022	-	-
XP_035828607.1	0b935cd75cfe749e81552f9b2417a41a	1755	PANTHER	PTHR45716	BITESIZE, ISOFORM I	801	1752	9.2E-145	T	19-03-2022	-	-
XP_035828607.1	0b935cd75cfe749e81552f9b2417a41a	1755	SUPERFAMILY	SSF49562	C2 domain (Calcium/lipid-binding domain, CaLB)	1421	1555	1.64E-36	T	19-03-2022	IPR035892	C2 domain superfamily
XP_035828607.1	0b935cd75cfe749e81552f9b2417a41a	1755	MobiDBLite	mobidb-lite	consensus disorder prediction	992	1054	-	T	19-03-2022	-	-
XP_035828607.1	0b935cd75cfe749e81552f9b2417a41a	1755	MobiDBLite	mobidb-lite	consensus disorder prediction	1034	1048	-	T	19-03-2022	-	-
XP_035828607.1	0b935cd75cfe749e81552f9b2417a41a	1755	MobiDBLite	mobidb-lite	consensus disorder prediction	1156	1185	-	T	19-03-2022	-	-
XP_035828607.1	0b935cd75cfe749e81552f9b2417a41a	1755	MobiDBLite	mobidb-lite	consensus disorder prediction	714	784	-	T	19-03-2022	-	-
XP_035828607.1	0b935cd75cfe749e81552f9b2417a41a	1755	CDD	cd15747	FYVE_Slp3_4_5	81	130	2.01195E-16	T	19-03-2022	-	-
XP_035828607.1	0b935cd75cfe749e81552f9b2417a41a	1755	Gene3D	G3DSA:2.60.40.150	C2 domain	1422	1563	8.9E-43	T	19-03-2022	IPR035892	C2 domain superfamily
XP_035828607.1	0b935cd75cfe749e81552f9b2417a41a	1755	ProSiteProfiles	PS50916	Rab-binding domain profile.	24	145	10.570876	T	19-03-2022	IPR010911	Rab-binding domain
XP_035828607.1	0b935cd75cfe749e81552f9b2417a41a	1755	MobiDBLite	mobidb-lite	consensus disorder prediction	1123	1185	-	T	19-03-2022	-	-
XP_035828607.1	0b935cd75cfe749e81552f9b2417a41a	1755	CDD	cd04020	C2B_SLP_1-2-3-4	1567	1745	2.41988E-67	T	19-03-2022	IPR043567	Synaptotagmin-like 1-5, C2B domain
XP_035828607.1	0b935cd75cfe749e81552f9b2417a41a	1755	MobiDBLite	mobidb-lite	consensus disorder prediction	576	595	-	T	19-03-2022	-	-
XP_035828607.1	0b935cd75cfe749e81552f9b2417a41a	1755	MobiDBLite	mobidb-lite	consensus disorder prediction	170	349	-	T	19-03-2022	-	-
XP_035828607.1	0b935cd75cfe749e81552f9b2417a41a	1755	MobiDBLite	mobidb-lite	consensus disorder prediction	1306	1383	-	T	19-03-2022	-	-
XP_035828607.1	0b935cd75cfe749e81552f9b2417a41a	1755	SMART	SM00239	C2_3c	1444	1549	9.4E-19	T	19-03-2022	IPR000008	C2 domain
XP_035828607.1	0b935cd75cfe749e81552f9b2417a41a	1755	SMART	SM00239	C2_3c	1611	1716	1.3E-11	T	19-03-2022	IPR000008	C2 domain
XP_035828607.1	0b935cd75cfe749e81552f9b2417a41a	1755	CDD	cd08521	C2A_SLP	1430	1552	1.56324E-65	T	19-03-2022	-	-
XP_035828607.1	0b935cd75cfe749e81552f9b2417a41a	1755	MobiDBLite	mobidb-lite	consensus disorder prediction	271	324	-	T	19-03-2022	-	-
XP_035828607.1	0b935cd75cfe749e81552f9b2417a41a	1755	MobiDBLite	mobidb-lite	consensus disorder prediction	945	963	-	T	19-03-2022	-	-
XP_035828607.1	0b935cd75cfe749e81552f9b2417a41a	1755	MobiDBLite	mobidb-lite	consensus disorder prediction	1080	1104	-	T	19-03-2022	-	-
XP_035828607.1	0b935cd75cfe749e81552f9b2417a41a	1755	MobiDBLite	mobidb-lite	consensus disorder prediction	473	499	-	T	19-03-2022	-	-
XP_035828607.1	0b935cd75cfe749e81552f9b2417a41a	1755	MobiDBLite	mobidb-lite	consensus disorder prediction	855	881	-	T	19-03-2022	-	-
XP_035828607.1	0b935cd75cfe749e81552f9b2417a41a	1755	SUPERFAMILY	SSF49562	C2 domain (Calcium/lipid-binding domain, CaLB)	1568	1744	1.35E-24	T	19-03-2022	IPR035892	C2 domain superfamily
XP_035828607.1	0b935cd75cfe749e81552f9b2417a41a	1755	MobiDBLite	mobidb-lite	consensus disorder prediction	170	188	-	T	19-03-2022	-	-
XP_035828607.1	0b935cd75cfe749e81552f9b2417a41a	1755	MobiDBLite	mobidb-lite	consensus disorder prediction	1005	1021	-	T	19-03-2022	-	-
XP_035828607.1	0b935cd75cfe749e81552f9b2417a41a	1755	SUPERFAMILY	SSF57903	FYVE/PHD zinc finger	30	148	9.3E-15	T	19-03-2022	IPR011011	Zinc finger, FYVE/PHD-type
XP_035828607.1	0b935cd75cfe749e81552f9b2417a41a	1755	MobiDBLite	mobidb-lite	consensus disorder prediction	618	685	-	T	19-03-2022	-	-
XP_035828607.1	0b935cd75cfe749e81552f9b2417a41a	1755	MobiDBLite	mobidb-lite	consensus disorder prediction	243	270	-	T	19-03-2022	-	-
XP_035828607.1	0b935cd75cfe749e81552f9b2417a41a	1755	MobiDBLite	mobidb-lite	consensus disorder prediction	926	980	-	T	19-03-2022	-	-
XP_035828607.1	0b935cd75cfe749e81552f9b2417a41a	1755	MobiDBLite	mobidb-lite	consensus disorder prediction	1087	1104	-	T	19-03-2022	-	-
XP_035828607.1	0b935cd75cfe749e81552f9b2417a41a	1755	Pfam	PF00168	C2 domain	1447	1552	4.1E-20	T	19-03-2022	IPR000008	C2 domain
XP_035828607.1	0b935cd75cfe749e81552f9b2417a41a	1755	Pfam	PF00168	C2 domain	1613	1716	1.8E-14	T	19-03-2022	IPR000008	C2 domain
XP_035828607.1	0b935cd75cfe749e81552f9b2417a41a	1755	Gene3D	G3DSA:3.30.40.10	Zinc/RING finger domain, C3HC4 (zinc finger)	20	153	9.9E-24	T	19-03-2022	IPR013083	Zinc finger, RING/FYVE/PHD-type
XP_035828607.1	0b935cd75cfe749e81552f9b2417a41a	1755	MobiDBLite	mobidb-lite	consensus disorder prediction	325	339	-	T	19-03-2022	-	-
XP_035828607.1	0b935cd75cfe749e81552f9b2417a41a	1755	ProSiteProfiles	PS50004	C2 domain profile.	1428	1550	20.804379	T	19-03-2022	IPR000008	C2 domain
XP_035828607.1	0b935cd75cfe749e81552f9b2417a41a	1755	MobiDBLite	mobidb-lite	consensus disorder prediction	1585	1606	-	T	19-03-2022	-	-
XP_035828607.1	0b935cd75cfe749e81552f9b2417a41a	1755	Coils	Coil	Coil	1750	1755	-	T	19-03-2022	-	-
XP_035828607.1	0b935cd75cfe749e81552f9b2417a41a	1755	Gene3D	G3DSA:2.60.40.150	C2 domain	1564	1752	1.6E-31	T	19-03-2022	IPR035892	C2 domain superfamily
XP_035828607.1	0b935cd75cfe749e81552f9b2417a41a	1755	MobiDBLite	mobidb-lite	consensus disorder prediction	1587	1606	-	T	19-03-2022	-	-
XP_035828607.1	0b935cd75cfe749e81552f9b2417a41a	1755	Pfam	PF02318	FYVE-type zinc finger	30	143	7.0E-14	T	19-03-2022	IPR041282	FYVE-type zinc finger
XP_035828607.1	0b935cd75cfe749e81552f9b2417a41a	1755	MobiDBLite	mobidb-lite	consensus disorder prediction	560	575	-	T	19-03-2022	-	-
XP_035828607.1	0b935cd75cfe749e81552f9b2417a41a	1755	MobiDBLite	mobidb-lite	consensus disorder prediction	1306	1374	-	T	19-03-2022	-	-
XP_035828607.1	0b935cd75cfe749e81552f9b2417a41a	1755	MobiDBLite	mobidb-lite	consensus disorder prediction	862	877	-	T	19-03-2022	-	-
XP_035828607.1	0b935cd75cfe749e81552f9b2417a41a	1755	ProSiteProfiles	PS50004	C2 domain profile.	1589	1717	18.879818	T	19-03-2022	IPR000008	C2 domain
XP_035828607.1	0b935cd75cfe749e81552f9b2417a41a	1755	MobiDBLite	mobidb-lite	consensus disorder prediction	733	784	-	T	19-03-2022	-	-
XP_035828606.1	0b935cd75cfe749e81552f9b2417a41a	1755	MobiDBLite	mobidb-lite	consensus disorder prediction	642	677	-	T	19-03-2022	-	-
XP_035828606.1	0b935cd75cfe749e81552f9b2417a41a	1755	MobiDBLite	mobidb-lite	consensus disorder prediction	559	595	-	T	19-03-2022	-	-
XP_035828606.1	0b935cd75cfe749e81552f9b2417a41a	1755	MobiDBLite	mobidb-lite	consensus disorder prediction	215	242	-	T	19-03-2022	-	-
XP_035828606.1	0b935cd75cfe749e81552f9b2417a41a	1755	PANTHER	PTHR45716	BITESIZE, ISOFORM I	801	1752	9.2E-145	T	19-03-2022	-	-
XP_035828606.1	0b935cd75cfe749e81552f9b2417a41a	1755	SUPERFAMILY	SSF49562	C2 domain (Calcium/lipid-binding domain, CaLB)	1421	1555	1.64E-36	T	19-03-2022	IPR035892	C2 domain superfamily
XP_035828606.1	0b935cd75cfe749e81552f9b2417a41a	1755	MobiDBLite	mobidb-lite	consensus disorder prediction	992	1054	-	T	19-03-2022	-	-
XP_035828606.1	0b935cd75cfe749e81552f9b2417a41a	1755	MobiDBLite	mobidb-lite	consensus disorder prediction	1034	1048	-	T	19-03-2022	-	-
XP_035828606.1	0b935cd75cfe749e81552f9b2417a41a	1755	MobiDBLite	mobidb-lite	consensus disorder prediction	1156	1185	-	T	19-03-2022	-	-
XP_035828606.1	0b935cd75cfe749e81552f9b2417a41a	1755	MobiDBLite	mobidb-lite	consensus disorder prediction	714	784	-	T	19-03-2022	-	-
XP_035828606.1	0b935cd75cfe749e81552f9b2417a41a	1755	CDD	cd15747	FYVE_Slp3_4_5	81	130	2.01195E-16	T	19-03-2022	-	-
XP_035828606.1	0b935cd75cfe749e81552f9b2417a41a	1755	Gene3D	G3DSA:2.60.40.150	C2 domain	1422	1563	8.9E-43	T	19-03-2022	IPR035892	C2 domain superfamily
XP_035828606.1	0b935cd75cfe749e81552f9b2417a41a	1755	ProSiteProfiles	PS50916	Rab-binding domain profile.	24	145	10.570876	T	19-03-2022	IPR010911	Rab-binding domain
XP_035828606.1	0b935cd75cfe749e81552f9b2417a41a	1755	MobiDBLite	mobidb-lite	consensus disorder prediction	1123	1185	-	T	19-03-2022	-	-
XP_035828606.1	0b935cd75cfe749e81552f9b2417a41a	1755	CDD	cd04020	C2B_SLP_1-2-3-4	1567	1745	2.41988E-67	T	19-03-2022	IPR043567	Synaptotagmin-like 1-5, C2B domain
XP_035828606.1	0b935cd75cfe749e81552f9b2417a41a	1755	MobiDBLite	mobidb-lite	consensus disorder prediction	576	595	-	T	19-03-2022	-	-
XP_035828606.1	0b935cd75cfe749e81552f9b2417a41a	1755	MobiDBLite	mobidb-lite	consensus disorder prediction	170	349	-	T	19-03-2022	-	-
XP_035828606.1	0b935cd75cfe749e81552f9b2417a41a	1755	MobiDBLite	mobidb-lite	consensus disorder prediction	1306	1383	-	T	19-03-2022	-	-
XP_035828606.1	0b935cd75cfe749e81552f9b2417a41a	1755	SMART	SM00239	C2_3c	1444	1549	9.4E-19	T	19-03-2022	IPR000008	C2 domain
XP_035828606.1	0b935cd75cfe749e81552f9b2417a41a	1755	SMART	SM00239	C2_3c	1611	1716	1.3E-11	T	19-03-2022	IPR000008	C2 domain
XP_035828606.1	0b935cd75cfe749e81552f9b2417a41a	1755	CDD	cd08521	C2A_SLP	1430	1552	1.56324E-65	T	19-03-2022	-	-
XP_035828606.1	0b935cd75cfe749e81552f9b2417a41a	1755	MobiDBLite	mobidb-lite	consensus disorder prediction	271	324	-	T	19-03-2022	-	-
XP_035828606.1	0b935cd75cfe749e81552f9b2417a41a	1755	MobiDBLite	mobidb-lite	consensus disorder prediction	945	963	-	T	19-03-2022	-	-
XP_035828606.1	0b935cd75cfe749e81552f9b2417a41a	1755	MobiDBLite	mobidb-lite	consensus disorder prediction	1080	1104	-	T	19-03-2022	-	-
XP_035828606.1	0b935cd75cfe749e81552f9b2417a41a	1755	MobiDBLite	mobidb-lite	consensus disorder prediction	473	499	-	T	19-03-2022	-	-
XP_035828606.1	0b935cd75cfe749e81552f9b2417a41a	1755	MobiDBLite	mobidb-lite	consensus disorder prediction	855	881	-	T	19-03-2022	-	-
XP_035828606.1	0b935cd75cfe749e81552f9b2417a41a	1755	SUPERFAMILY	SSF49562	C2 domain (Calcium/lipid-binding domain, CaLB)	1568	1744	1.35E-24	T	19-03-2022	IPR035892	C2 domain superfamily
XP_035828606.1	0b935cd75cfe749e81552f9b2417a41a	1755	MobiDBLite	mobidb-lite	consensus disorder prediction	170	188	-	T	19-03-2022	-	-
XP_035828606.1	0b935cd75cfe749e81552f9b2417a41a	1755	MobiDBLite	mobidb-lite	consensus disorder prediction	1005	1021	-	T	19-03-2022	-	-
XP_035828606.1	0b935cd75cfe749e81552f9b2417a41a	1755	SUPERFAMILY	SSF57903	FYVE/PHD zinc finger	30	148	9.3E-15	T	19-03-2022	IPR011011	Zinc finger, FYVE/PHD-type
XP_035828606.1	0b935cd75cfe749e81552f9b2417a41a	1755	MobiDBLite	mobidb-lite	consensus disorder prediction	618	685	-	T	19-03-2022	-	-
XP_035828606.1	0b935cd75cfe749e81552f9b2417a41a	1755	MobiDBLite	mobidb-lite	consensus disorder prediction	243	270	-	T	19-03-2022	-	-
XP_035828606.1	0b935cd75cfe749e81552f9b2417a41a	1755	MobiDBLite	mobidb-lite	consensus disorder prediction	926	980	-	T	19-03-2022	-	-
XP_035828606.1	0b935cd75cfe749e81552f9b2417a41a	1755	MobiDBLite	mobidb-lite	consensus disorder prediction	1087	1104	-	T	19-03-2022	-	-
XP_035828606.1	0b935cd75cfe749e81552f9b2417a41a	1755	Pfam	PF00168	C2 domain	1447	1552	4.1E-20	T	19-03-2022	IPR000008	C2 domain
XP_035828606.1	0b935cd75cfe749e81552f9b2417a41a	1755	Pfam	PF00168	C2 domain	1613	1716	1.8E-14	T	19-03-2022	IPR000008	C2 domain
XP_035828606.1	0b935cd75cfe749e81552f9b2417a41a	1755	Gene3D	G3DSA:3.30.40.10	Zinc/RING finger domain, C3HC4 (zinc finger)	20	153	9.9E-24	T	19-03-2022	IPR013083	Zinc finger, RING/FYVE/PHD-type
XP_035828606.1	0b935cd75cfe749e81552f9b2417a41a	1755	MobiDBLite	mobidb-lite	consensus disorder prediction	325	339	-	T	19-03-2022	-	-
XP_035828606.1	0b935cd75cfe749e81552f9b2417a41a	1755	ProSiteProfiles	PS50004	C2 domain profile.	1428	1550	20.804379	T	19-03-2022	IPR000008	C2 domain
XP_035828606.1	0b935cd75cfe749e81552f9b2417a41a	1755	MobiDBLite	mobidb-lite	consensus disorder prediction	1585	1606	-	T	19-03-2022	-	-
XP_035828606.1	0b935cd75cfe749e81552f9b2417a41a	1755	Coils	Coil	Coil	1750	1755	-	T	19-03-2022	-	-
XP_035828606.1	0b935cd75cfe749e81552f9b2417a41a	1755	Gene3D	G3DSA:2.60.40.150	C2 domain	1564	1752	1.6E-31	T	19-03-2022	IPR035892	C2 domain superfamily
XP_035828606.1	0b935cd75cfe749e81552f9b2417a41a	1755	MobiDBLite	mobidb-lite	consensus disorder prediction	1587	1606	-	T	19-03-2022	-	-
XP_035828606.1	0b935cd75cfe749e81552f9b2417a41a	1755	Pfam	PF02318	FYVE-type zinc finger	30	143	7.0E-14	T	19-03-2022	IPR041282	FYVE-type zinc finger
XP_035828606.1	0b935cd75cfe749e81552f9b2417a41a	1755	MobiDBLite	mobidb-lite	consensus disorder prediction	560	575	-	T	19-03-2022	-	-
XP_035828606.1	0b935cd75cfe749e81552f9b2417a41a	1755	MobiDBLite	mobidb-lite	consensus disorder prediction	1306	1374	-	T	19-03-2022	-	-
XP_035828606.1	0b935cd75cfe749e81552f9b2417a41a	1755	MobiDBLite	mobidb-lite	consensus disorder prediction	862	877	-	T	19-03-2022	-	-
XP_035828606.1	0b935cd75cfe749e81552f9b2417a41a	1755	ProSiteProfiles	PS50004	C2 domain profile.	1589	1717	18.879818	T	19-03-2022	IPR000008	C2 domain
XP_035828606.1	0b935cd75cfe749e81552f9b2417a41a	1755	MobiDBLite	mobidb-lite	consensus disorder prediction	733	784	-	T	19-03-2022	-	-
XP_005095139.1	16ee4e9820421158bd0181733a25c635	425	Phobius	NON_CYTOPLASMIC_DOMAIN	Region of a membrane-bound protein predicted to be outside the membrane, in the extracellular region.	126	136	-	T	19-03-2022	-	-
XP_005095139.1	16ee4e9820421158bd0181733a25c635	425	Phobius	NON_CYTOPLASMIC_DOMAIN	Region of a membrane-bound protein predicted to be outside the membrane, in the extracellular region.	1	60	-	T	19-03-2022	-	-
XP_005095139.1	16ee4e9820421158bd0181733a25c635	425	Phobius	CYTOPLASMIC_DOMAIN	Region of a membrane-bound protein predicted to be outside the membrane, in the cytoplasm.	257	276	-	T	19-03-2022	-	-
XP_005095139.1	16ee4e9820421158bd0181733a25c635	425	Phobius	NON_CYTOPLASMIC_DOMAIN	Region of a membrane-bound protein predicted to be outside the membrane, in the extracellular region.	201	230	-	T	19-03-2022	-	-
XP_005095139.1	16ee4e9820421158bd0181733a25c635	425	Phobius	TRANSMEMBRANE	Region of a membrane-bound protein predicted to be embedded in the membrane.	101	125	-	T	19-03-2022	-	-
XP_005095139.1	16ee4e9820421158bd0181733a25c635	425	Phobius	TRANSMEMBRANE	Region of a membrane-bound protein predicted to be embedded in the membrane.	231	256	-	T	19-03-2022	-	-
XP_005095139.1	16ee4e9820421158bd0181733a25c635	425	Phobius	TRANSMEMBRANE	Region of a membrane-bound protein predicted to be embedded in the membrane.	315	339	-	T	19-03-2022	-	-
XP_005095139.1	16ee4e9820421158bd0181733a25c635	425	PRINTS	PR00246	Somatostatin receptor signature	338	350	3.4E-7	T	19-03-2022	IPR000586	Somatostatin receptor family
XP_005095139.1	16ee4e9820421158bd0181733a25c635	425	PRINTS	PR00246	Somatostatin receptor signature	117	125	3.4E-7	T	19-03-2022	IPR000586	Somatostatin receptor family
XP_005095139.1	16ee4e9820421158bd0181733a25c635	425	PRINTS	PR00246	Somatostatin receptor signature	266	279	3.4E-7	T	19-03-2022	IPR000586	Somatostatin receptor family
XP_005095139.1	16ee4e9820421158bd0181733a25c635	425	PRINTS	PR00246	Somatostatin receptor signature	62	74	3.4E-7	T	19-03-2022	IPR000586	Somatostatin receptor family
XP_005095139.1	16ee4e9820421158bd0181733a25c635	425	SMART	SM01381	7TM_GPCR_Srsx_2	74	351	0.0068	T	19-03-2022	IPR000276	G protein-coupled receptor, rhodopsin-like
XP_005095139.1	16ee4e9820421158bd0181733a25c635	425	PANTHER	PTHR24229	NEUROPEPTIDES RECEPTOR	55	376	6.9E-102	T	19-03-2022	-	-
XP_005095139.1	16ee4e9820421158bd0181733a25c635	425	Phobius	CYTOPLASMIC_DOMAIN	Region of a membrane-bound protein predicted to be outside the membrane, in the cytoplasm.	159	177	-	T	19-03-2022	-	-
XP_005095139.1	16ee4e9820421158bd0181733a25c635	425	Phobius	NON_CYTOPLASMIC_DOMAIN	Region of a membrane-bound protein predicted to be outside the membrane, in the extracellular region.	296	314	-	T	19-03-2022	-	-
XP_005095139.1	16ee4e9820421158bd0181733a25c635	425	Phobius	CYTOPLASMIC_DOMAIN	Region of a membrane-bound protein predicted to be outside the membrane, in the cytoplasm.	340	425	-	T	19-03-2022	-	-
XP_005095139.1	16ee4e9820421158bd0181733a25c635	425	PANTHER	PTHR24229:SF51	ALLATOSTATIN C RECEPTOR 1-RELATED	55	376	6.9E-102	T	19-03-2022	-	-
XP_005095139.1	16ee4e9820421158bd0181733a25c635	425	MobiDBLite	mobidb-lite	consensus disorder prediction	393	409	-	T	19-03-2022	-	-
XP_005095139.1	16ee4e9820421158bd0181733a25c635	425	Pfam	PF00001	7 transmembrane receptor (rhodopsin family)	80	336	5.8E-58	T	19-03-2022	IPR000276	G protein-coupled receptor, rhodopsin-like
XP_005095139.1	16ee4e9820421158bd0181733a25c635	425	Phobius	TRANSMEMBRANE	Region of a membrane-bound protein predicted to be embedded in the membrane.	178	200	-	T	19-03-2022	-	-
XP_005095139.1	16ee4e9820421158bd0181733a25c635	425	Phobius	TRANSMEMBRANE	Region of a membrane-bound protein predicted to be embedded in the membrane.	61	89	-	T	19-03-2022	-	-
XP_005095139.1	16ee4e9820421158bd0181733a25c635	425	SUPERFAMILY	SSF81321	Family A G protein-coupled receptor-like	33	356	1.1E-74	T	19-03-2022	-	-
XP_005095139.1	16ee4e9820421158bd0181733a25c635	425	ProSiteProfiles	PS50262	G-protein coupled receptors family 1 profile.	80	336	47.633858	T	19-03-2022	IPR017452	GPCR, rhodopsin-like, 7TM
XP_005095139.1	16ee4e9820421158bd0181733a25c635	425	Gene3D	G3DSA:1.20.1070.10	-	61	369	7.3E-84	T	19-03-2022	-	-
XP_005095139.1	16ee4e9820421158bd0181733a25c635	425	Phobius	TRANSMEMBRANE	Region of a membrane-bound protein predicted to be embedded in the membrane.	277	295	-	T	19-03-2022	-	-
XP_005095139.1	16ee4e9820421158bd0181733a25c635	425	Phobius	TRANSMEMBRANE	Region of a membrane-bound protein predicted to be embedded in the membrane.	137	158	-	T	19-03-2022	-	-
XP_005095139.1	16ee4e9820421158bd0181733a25c635	425	MobiDBLite	mobidb-lite	consensus disorder prediction	393	425	-	T	19-03-2022	-	-
XP_005095139.1	16ee4e9820421158bd0181733a25c635	425	ProSitePatterns	PS00237	G-protein coupled receptors family 1 signature.	148	164	-	T	19-03-2022	IPR000276	G protein-coupled receptor, rhodopsin-like
XP_005095139.1	16ee4e9820421158bd0181733a25c635	425	PRINTS	PR00237	Rhodopsin-like GPCR superfamily signature	318	344	5.4E-48	T	19-03-2022	IPR000276	G protein-coupled receptor, rhodopsin-like
XP_005095139.1	16ee4e9820421158bd0181733a25c635	425	PRINTS	PR00237	Rhodopsin-like GPCR superfamily signature	178	199	5.4E-48	T	19-03-2022	IPR000276	G protein-coupled receptor, rhodopsin-like
XP_005095139.1	16ee4e9820421158bd0181733a25c635	425	PRINTS	PR00237	Rhodopsin-like GPCR superfamily signature	98	119	5.4E-48	T	19-03-2022	IPR000276	G protein-coupled receptor, rhodopsin-like
XP_005095139.1	16ee4e9820421158bd0181733a25c635	425	PRINTS	PR00237	Rhodopsin-like GPCR superfamily signature	142	164	5.4E-48	T	19-03-2022	IPR000276	G protein-coupled receptor, rhodopsin-like
XP_005095139.1	16ee4e9820421158bd0181733a25c635	425	PRINTS	PR00237	Rhodopsin-like GPCR superfamily signature	232	255	5.4E-48	T	19-03-2022	IPR000276	G protein-coupled receptor, rhodopsin-like
XP_005095139.1	16ee4e9820421158bd0181733a25c635	425	PRINTS	PR00237	Rhodopsin-like GPCR superfamily signature	277	301	5.4E-48	T	19-03-2022	IPR000276	G protein-coupled receptor, rhodopsin-like
XP_005095139.1	16ee4e9820421158bd0181733a25c635	425	PRINTS	PR00237	Rhodopsin-like GPCR superfamily signature	65	89	5.4E-48	T	19-03-2022	IPR000276	G protein-coupled receptor, rhodopsin-like
XP_005095139.1	16ee4e9820421158bd0181733a25c635	425	Phobius	CYTOPLASMIC_DOMAIN	Region of a membrane-bound protein predicted to be outside the membrane, in the cytoplasm.	90	100	-	T	19-03-2022	-	-
XP_005107851.1	307a28e55f98d7717e2c05f499ff4d17	218	Gene3D	G3DSA:3.40.50.300	-	1	175	3.3E-56	T	19-03-2022	IPR027417	P-loop containing nucleoside triphosphate hydrolase
XP_005107851.1	307a28e55f98d7717e2c05f499ff4d17	218	PANTHER	PTHR11711	ADP RIBOSYLATION FACTOR-RELATED	8	177	2.7E-54	T	19-03-2022	-	-
XP_005107851.1	307a28e55f98d7717e2c05f499ff4d17	218	Pfam	PF00025	ADP-ribosylation factor family	5	172	1.0E-51	T	19-03-2022	IPR006689	Small GTPase superfamily, ARF/SAR type
XP_005107851.1	307a28e55f98d7717e2c05f499ff4d17	218	PRINTS	PR00328	GTP-binding SAR1 protein signature	68	93	4.5E-18	T	19-03-2022	IPR006689	Small GTPase superfamily, ARF/SAR type
XP_005107851.1	307a28e55f98d7717e2c05f499ff4d17	218	PRINTS	PR00328	GTP-binding SAR1 protein signature	13	36	4.5E-18	T	19-03-2022	IPR006689	Small GTPase superfamily, ARF/SAR type
XP_005107851.1	307a28e55f98d7717e2c05f499ff4d17	218	PRINTS	PR00328	GTP-binding SAR1 protein signature	41	65	4.5E-18	T	19-03-2022	IPR006689	Small GTPase superfamily, ARF/SAR type
XP_005107851.1	307a28e55f98d7717e2c05f499ff4d17	218	PRINTS	PR00328	GTP-binding SAR1 protein signature	114	135	4.5E-18	T	19-03-2022	IPR006689	Small GTPase superfamily, ARF/SAR type
XP_005107851.1	307a28e55f98d7717e2c05f499ff4d17	218	PANTHER	PTHR11711:SF316	ADP-RIBOSYLATION FACTOR 3	8	177	2.7E-54	T	19-03-2022	-	-
XP_005107851.1	307a28e55f98d7717e2c05f499ff4d17	218	SUPERFAMILY	SSF52540	P-loop containing nucleoside triphosphate hydrolases	9	178	4.97E-41	T	19-03-2022	IPR027417	P-loop containing nucleoside triphosphate hydrolase
XP_005107851.1	307a28e55f98d7717e2c05f499ff4d17	218	TIGRFAM	TIGR00231	small_GTP: small GTP-binding protein domain	11	142	4.8E-17	T	19-03-2022	IPR005225	Small GTP-binding protein domain
XP_005107851.1	307a28e55f98d7717e2c05f499ff4d17	218	CDD	cd00878	Arf_Arl	13	168	1.73657E-69	T	19-03-2022	-	-
XP_005107851.1	307a28e55f98d7717e2c05f499ff4d17	218	SMART	SM00177	arf_sub_2	1	178	1.6E-60	T	19-03-2022	-	-
XP_005107851.1	307a28e55f98d7717e2c05f499ff4d17	218	SMART	SM00178	sar_sub_1	1	174	2.5E-10	T	19-03-2022	IPR006689	Small GTPase superfamily, ARF/SAR type
XP_005107851.1	307a28e55f98d7717e2c05f499ff4d17	218	SMART	SM00175	rab_sub_5	12	177	1.6E-6	T	19-03-2022	-	-
XP_005107851.1	307a28e55f98d7717e2c05f499ff4d17	218	ProSiteProfiles	PS51417	small GTPase Arf family profile.	5	174	16.634813	T	19-03-2022	-	-
XP_005107851.1	307a28e55f98d7717e2c05f499ff4d17	218	ProSiteProfiles	PS51419	small GTPase Rab1 family profile.	7	218	8.752686	T	19-03-2022	-	-
XP_005097462.1	7f4f7ee2ebf4f8bf9b595eb4397d73c4	383	Phobius	CYTOPLASMIC_DOMAIN	Region of a membrane-bound protein predicted to be outside the membrane, in the cytoplasm.	73	78	-	T	19-03-2022	-	-
XP_005097462.1	7f4f7ee2ebf4f8bf9b595eb4397d73c4	383	Phobius	CYTOPLASMIC_DOMAIN	Region of a membrane-bound protein predicted to be outside the membrane, in the cytoplasm.	346	383	-	T	19-03-2022	-	-
XP_005097462.1	7f4f7ee2ebf4f8bf9b595eb4397d73c4	383	Phobius	TRANSMEMBRANE	Region of a membrane-bound protein predicted to be embedded in the membrane.	79	98	-	T	19-03-2022	-	-
XP_005097462.1	7f4f7ee2ebf4f8bf9b595eb4397d73c4	383	SUPERFAMILY	SSF81321	Family A G protein-coupled receptor-like	35	372	2.93E-32	T	19-03-2022	-	-
XP_005097462.1	7f4f7ee2ebf4f8bf9b595eb4397d73c4	383	Phobius	NON_CYTOPLASMIC_DOMAIN	Region of a membrane-bound protein predicted to be outside the membrane, in the extracellular region.	99	125	-	T	19-03-2022	-	-
XP_005097462.1	7f4f7ee2ebf4f8bf9b595eb4397d73c4	383	Pfam	PF10324	Serpentine type 7TM GPCR chemoreceptor Srw	54	359	5.5E-15	T	19-03-2022	IPR019427	7TM GPCR, serpentine receptor class w (Srw)
XP_005097462.1	7f4f7ee2ebf4f8bf9b595eb4397d73c4	383	Phobius	CYTOPLASMIC_DOMAIN	Region of a membrane-bound protein predicted to be outside the membrane, in the cytoplasm.	151	170	-	T	19-03-2022	-	-
XP_005097462.1	7f4f7ee2ebf4f8bf9b595eb4397d73c4	383	Phobius	NON_CYTOPLASMIC_DOMAIN	Region of a membrane-bound protein predicted to be outside the membrane, in the extracellular region.	196	230	-	T	19-03-2022	-	-
XP_005097462.1	7f4f7ee2ebf4f8bf9b595eb4397d73c4	383	Gene3D	G3DSA:1.20.1070.10	-	22	381	4.0E-39	T	19-03-2022	-	-
XP_005097462.1	7f4f7ee2ebf4f8bf9b595eb4397d73c4	383	ProSiteProfiles	PS50262	G-protein coupled receptors family 1 profile.	63	342	14.13272	T	19-03-2022	IPR017452	GPCR, rhodopsin-like, 7TM
XP_005097462.1	7f4f7ee2ebf4f8bf9b595eb4397d73c4	383	Phobius	TRANSMEMBRANE	Region of a membrane-bound protein predicted to be embedded in the membrane.	282	302	-	T	19-03-2022	-	-
XP_005097462.1	7f4f7ee2ebf4f8bf9b595eb4397d73c4	383	Phobius	NON_CYTOPLASMIC_DOMAIN	Region of a membrane-bound protein predicted to be outside the membrane, in the extracellular region.	1	47	-	T	19-03-2022	-	-
XP_005097462.1	7f4f7ee2ebf4f8bf9b595eb4397d73c4	383	Phobius	TRANSMEMBRANE	Region of a membrane-bound protein predicted to be embedded in the membrane.	126	150	-	T	19-03-2022	-	-
XP_005097462.1	7f4f7ee2ebf4f8bf9b595eb4397d73c4	383	Phobius	CYTOPLASMIC_DOMAIN	Region of a membrane-bound protein predicted to be outside the membrane, in the cytoplasm.	256	281	-	T	19-03-2022	-	-
XP_005097462.1	7f4f7ee2ebf4f8bf9b595eb4397d73c4	383	Phobius	TRANSMEMBRANE	Region of a membrane-bound protein predicted to be embedded in the membrane.	322	345	-	T	19-03-2022	-	-
XP_005097462.1	7f4f7ee2ebf4f8bf9b595eb4397d73c4	383	PRINTS	PR00237	Rhodopsin-like GPCR superfamily signature	48	72	9.7E-8	T	19-03-2022	IPR000276	G protein-coupled receptor, rhodopsin-like
XP_005097462.1	7f4f7ee2ebf4f8bf9b595eb4397d73c4	383	PRINTS	PR00237	Rhodopsin-like GPCR superfamily signature	80	101	9.7E-8	T	19-03-2022	IPR000276	G protein-coupled receptor, rhodopsin-like
XP_005097462.1	7f4f7ee2ebf4f8bf9b595eb4397d73c4	383	PRINTS	PR00237	Rhodopsin-like GPCR superfamily signature	324	350	9.7E-8	T	19-03-2022	IPR000276	G protein-coupled receptor, rhodopsin-like
XP_005097462.1	7f4f7ee2ebf4f8bf9b595eb4397d73c4	383	PRINTS	PR00237	Rhodopsin-like GPCR superfamily signature	136	158	9.7E-8	T	19-03-2022	IPR000276	G protein-coupled receptor, rhodopsin-like
XP_005097462.1	7f4f7ee2ebf4f8bf9b595eb4397d73c4	383	Phobius	NON_CYTOPLASMIC_DOMAIN	Region of a membrane-bound protein predicted to be outside the membrane, in the extracellular region.	303	321	-	T	19-03-2022	-	-
XP_005097462.1	7f4f7ee2ebf4f8bf9b595eb4397d73c4	383	Phobius	TRANSMEMBRANE	Region of a membrane-bound protein predicted to be embedded in the membrane.	171	195	-	T	19-03-2022	-	-
XP_005097462.1	7f4f7ee2ebf4f8bf9b595eb4397d73c4	383	Phobius	TRANSMEMBRANE	Region of a membrane-bound protein predicted to be embedded in the membrane.	48	72	-	T	19-03-2022	-	-
XP_005097462.1	7f4f7ee2ebf4f8bf9b595eb4397d73c4	383	Phobius	TRANSMEMBRANE	Region of a membrane-bound protein predicted to be embedded in the membrane.	231	255	-	T	19-03-2022	-	-
XP_005097462.1	7f4f7ee2ebf4f8bf9b595eb4397d73c4	383	PANTHER	PTHR24243	G-PROTEIN COUPLED RECEPTOR	17	374	2.3E-26	T	19-03-2022	-	-
XP_005105239.1	b520e8e0cc0a0c00ea4594c76b58dfe1	529	SignalP_GRAM_NEGATIVE	SignalP-noTM	SignalP-noTM	1	27	-	T	19-03-2022	-	-
XP_005105239.1	b520e8e0cc0a0c00ea4594c76b58dfe1	529	SUPERFAMILY	SSF53474	alpha/beta-Hydrolases	87	522	1.03E-82	T	19-03-2022	IPR029058	Alpha/Beta hydrolase fold
XP_005105239.1	b520e8e0cc0a0c00ea4594c76b58dfe1	529	MobiDBLite	mobidb-lite	consensus disorder prediction	442	475	-	T	19-03-2022	-	-
XP_005105239.1	b520e8e0cc0a0c00ea4594c76b58dfe1	529	Phobius	SIGNAL_PEPTIDE	Signal peptide region	1	27	-	T	19-03-2022	-	-
XP_005105239.1	b520e8e0cc0a0c00ea4594c76b58dfe1	529	SignalP_EUK	SignalP-noTM	SignalP-noTM	1	22	-	T	19-03-2022	-	-
XP_005105239.1	b520e8e0cc0a0c00ea4594c76b58dfe1	529	PANTHER	PTHR11802:SF360	SERINE CARBOXYPEPTIDASE-LIKE 36-RELATED	86	430	2.5E-52	T	19-03-2022	-	-
XP_005105239.1	b520e8e0cc0a0c00ea4594c76b58dfe1	529	Phobius	NON_CYTOPLASMIC_DOMAIN	Region of a membrane-bound protein predicted to be outside the membrane, in the extracellular region.	28	529	-	T	19-03-2022	-	-
XP_005105239.1	b520e8e0cc0a0c00ea4594c76b58dfe1	529	PANTHER	PTHR11802	SERINE PROTEASE FAMILY S10 SERINE CARBOXYPEPTIDASE	86	430	2.5E-52	T	19-03-2022	IPR001563	Peptidase S10, serine carboxypeptidase
XP_005105239.1	b520e8e0cc0a0c00ea4594c76b58dfe1	529	SignalP_GRAM_POSITIVE	SignalP-TM	SignalP-TM	1	27	-	T	19-03-2022	-	-
XP_005105239.1	b520e8e0cc0a0c00ea4594c76b58dfe1	529	PRINTS	PR00724	Carboxypeptidase C serine protease (S10) family signature	169	179	1.8E-14	T	19-03-2022	IPR001563	Peptidase S10, serine carboxypeptidase
XP_005105239.1	b520e8e0cc0a0c00ea4594c76b58dfe1	529	PRINTS	PR00724	Carboxypeptidase C serine protease (S10) family signature	492	505	1.8E-14	T	19-03-2022	IPR001563	Peptidase S10, serine carboxypeptidase
XP_005105239.1	b520e8e0cc0a0c00ea4594c76b58dfe1	529	PRINTS	PR00724	Carboxypeptidase C serine protease (S10) family signature	205	230	1.8E-14	T	19-03-2022	IPR001563	Peptidase S10, serine carboxypeptidase
XP_005105239.1	b520e8e0cc0a0c00ea4594c76b58dfe1	529	Pfam	PF00450	Serine carboxypeptidase	87	521	2.9E-75	T	19-03-2022	IPR001563	Peptidase S10, serine carboxypeptidase
XP_005105239.1	b520e8e0cc0a0c00ea4594c76b58dfe1	529	Gene3D	G3DSA:3.40.50.1820	alpha/beta hydrolase	75	526	3.2E-92	T	19-03-2022	IPR029058	Alpha/Beta hydrolase fold
XP_005105239.1	b520e8e0cc0a0c00ea4594c76b58dfe1	529	Phobius	SIGNAL_PEPTIDE_C_REGION	C-terminal region of a signal peptide.	20	27	-	T	19-03-2022	-	-
XP_005105239.1	b520e8e0cc0a0c00ea4594c76b58dfe1	529	MobiDBLite	mobidb-lite	consensus disorder prediction	448	463	-	T	19-03-2022	-	-
XP_005105239.1	b520e8e0cc0a0c00ea4594c76b58dfe1	529	Phobius	SIGNAL_PEPTIDE_H_REGION	Hydrophobic region of a signal peptide.	8	19	-	T	19-03-2022	-	-
XP_005105239.1	b520e8e0cc0a0c00ea4594c76b58dfe1	529	Phobius	SIGNAL_PEPTIDE_N_REGION	N-terminal region of a signal peptide.	1	7	-	T	19-03-2022	-	-
XP_005109092.1	7d027d24a2950abb7d134281f0cc0f38	304	ProSiteProfiles	PS51800	Zinc finger CHHC U11-48K-type profile.	87	114	15.430677	T	19-03-2022	IPR022776	TRM13/UPF0224 family, U11-48K-like CHHC zinc finger domain
XP_005109092.1	7d027d24a2950abb7d134281f0cc0f38	304	PANTHER	PTHR21402:SF5	ZGC:56699	52	194	4.4E-20	T	19-03-2022	-	-
XP_005109092.1	7d027d24a2950abb7d134281f0cc0f38	304	SUPERFAMILY	SSF57667	beta-beta-alpha zinc fingers	54	86	9.88E-7	T	19-03-2022	IPR036236	Zinc finger C2H2 superfamily
XP_005109092.1	7d027d24a2950abb7d134281f0cc0f38	304	MobiDBLite	mobidb-lite	consensus disorder prediction	173	187	-	T	19-03-2022	-	-
XP_005109092.1	7d027d24a2950abb7d134281f0cc0f38	304	MobiDBLite	mobidb-lite	consensus disorder prediction	168	226	-	T	19-03-2022	-	-
XP_005109092.1	7d027d24a2950abb7d134281f0cc0f38	304	MobiDBLite	mobidb-lite	consensus disorder prediction	248	268	-	T	19-03-2022	-	-
XP_005109092.1	7d027d24a2950abb7d134281f0cc0f38	304	ProSiteProfiles	PS51800	Zinc finger CHHC U11-48K-type profile.	55	82	15.020761	T	19-03-2022	IPR022776	TRM13/UPF0224 family, U11-48K-like CHHC zinc finger domain
XP_005109092.1	7d027d24a2950abb7d134281f0cc0f38	304	MobiDBLite	mobidb-lite	consensus disorder prediction	204	226	-	T	19-03-2022	-	-
XP_005109092.1	7d027d24a2950abb7d134281f0cc0f38	304	Pfam	PF05253	U11-48K-like CHHC zinc finger	56	79	6.1E-7	T	19-03-2022	IPR022776	TRM13/UPF0224 family, U11-48K-like CHHC zinc finger domain
XP_005109092.1	7d027d24a2950abb7d134281f0cc0f38	304	Pfam	PF05253	U11-48K-like CHHC zinc finger	87	111	1.1E-7	T	19-03-2022	IPR022776	TRM13/UPF0224 family, U11-48K-like CHHC zinc finger domain
XP_005109092.1	7d027d24a2950abb7d134281f0cc0f38	304	PANTHER	PTHR21402	UNCHARACTERIZED	52	194	4.4E-20	T	19-03-2022	-	-
XP_005109092.1	7d027d24a2950abb7d134281f0cc0f38	304	Phobius	NON_CYTOPLASMIC_DOMAIN	Region of a membrane-bound protein predicted to be outside the membrane, in the extracellular region.	46	304	-	T	19-03-2022	-	-
XP_005109092.1	7d027d24a2950abb7d134281f0cc0f38	304	Phobius	TRANSMEMBRANE	Region of a membrane-bound protein predicted to be embedded in the membrane.	21	45	-	T	19-03-2022	-	-
XP_005109092.1	7d027d24a2950abb7d134281f0cc0f38	304	Phobius	CYTOPLASMIC_DOMAIN	Region of a membrane-bound protein predicted to be outside the membrane, in the cytoplasm.	1	20	-	T	19-03-2022	-	-
XP_012935828.1	c733d76036df18ed6b2377701c3f0759	508	Phobius	CYTOPLASMIC_DOMAIN	Region of a membrane-bound protein predicted to be outside the membrane, in the cytoplasm.	126	508	-	T	19-03-2022	-	-
XP_012935828.1	c733d76036df18ed6b2377701c3f0759	508	MobiDBLite	mobidb-lite	consensus disorder prediction	227	244	-	T	19-03-2022	-	-
XP_012935828.1	c733d76036df18ed6b2377701c3f0759	508	Phobius	NON_CYTOPLASMIC_DOMAIN	Region of a membrane-bound protein predicted to be outside the membrane, in the extracellular region.	1	103	-	T	19-03-2022	-	-
XP_012935828.1	c733d76036df18ed6b2377701c3f0759	508	MobiDBLite	mobidb-lite	consensus disorder prediction	464	483	-	T	19-03-2022	-	-
XP_012935828.1	c733d76036df18ed6b2377701c3f0759	508	MobiDBLite	mobidb-lite	consensus disorder prediction	215	244	-	T	19-03-2022	-	-
XP_012935828.1	c733d76036df18ed6b2377701c3f0759	508	Phobius	TRANSMEMBRANE	Region of a membrane-bound protein predicted to be embedded in the membrane.	104	125	-	T	19-03-2022	-	-
XP_012935828.1	c733d76036df18ed6b2377701c3f0759	508	MobiDBLite	mobidb-lite	consensus disorder prediction	411	508	-	T	19-03-2022	-	-
XP_012934879.1	2934485ed49bb0ee6a878658901b195a	375	Pfam	PF13365	Trypsin-like peptidase domain	186	333	2.4E-6	T	19-03-2022	-	-
XP_012934879.1	2934485ed49bb0ee6a878658901b195a	375	SUPERFAMILY	SSF50494	Trypsin-like serine proteases	186	333	6.75E-8	T	19-03-2022	IPR009003	Peptidase S1, PA clan
XP_005102734.2	ebe226307c1ea359a2641b4fd0e6bf37	267	PANTHER	PTHR21580	SHIPPO-1-RELATED	12	263	5.5E-49	T	19-03-2022	-	-
XP_005102734.2	ebe226307c1ea359a2641b4fd0e6bf37	267	MobiDBLite	mobidb-lite	consensus disorder prediction	1	20	-	T	19-03-2022	-	-
XP_005102734.2	ebe226307c1ea359a2641b4fd0e6bf37	267	PANTHER	PTHR21580:SF23	OUTER DENSE FIBER PROTEIN 3	12	263	5.5E-49	T	19-03-2022	-	-
XP_005102734.2	ebe226307c1ea359a2641b4fd0e6bf37	267	Pfam	PF07004	Sperm-tail PG-rich repeat	110	139	8.5E-4	T	19-03-2022	IPR010736	Sperm-tail PG-rich repeat
XP_005102734.2	ebe226307c1ea359a2641b4fd0e6bf37	267	Pfam	PF07004	Sperm-tail PG-rich repeat	190	217	0.0026	T	19-03-2022	IPR010736	Sperm-tail PG-rich repeat
XP_005102734.2	ebe226307c1ea359a2641b4fd0e6bf37	267	Pfam	PF07004	Sperm-tail PG-rich repeat	227	253	6.3E-6	T	19-03-2022	IPR010736	Sperm-tail PG-rich repeat
XP_005102734.2	ebe226307c1ea359a2641b4fd0e6bf37	267	Pfam	PF07004	Sperm-tail PG-rich repeat	146	179	0.29	T	19-03-2022	IPR010736	Sperm-tail PG-rich repeat
XP_005092704.1	759150f917fedb84e091a3f2eed9af7d	513	CDD	cd00198	vWFA	4	117	8.43765E-4	T	19-03-2022	-	-
XP_005092704.1	759150f917fedb84e091a3f2eed9af7d	513	Gene3D	G3DSA:3.40.50.410	von Willebrand factor, type A domain	3	190	1.7E-9	T	19-03-2022	IPR036465	von Willebrand factor A-like domain superfamily
XP_005092704.1	759150f917fedb84e091a3f2eed9af7d	513	Pfam	PF13519	von Willebrand factor type A domain	3	117	1.6E-13	T	19-03-2022	IPR002035	von Willebrand factor, type A
XP_005092704.1	759150f917fedb84e091a3f2eed9af7d	513	PANTHER	PTHR13532	UNCHARACTERIZED	1	509	4.7E-174	T	19-03-2022	IPR039841	Integrator complex subunit 14
XP_005092704.1	759150f917fedb84e091a3f2eed9af7d	513	Coils	Coil	Coil	279	299	-	T	19-03-2022	-	-
XP_005092704.1	759150f917fedb84e091a3f2eed9af7d	513	MobiDBLite	mobidb-lite	consensus disorder prediction	284	305	-	T	19-03-2022	-	-
XP_005092704.1	759150f917fedb84e091a3f2eed9af7d	513	SUPERFAMILY	SSF53300	vWA-like	3	133	7.63E-12	T	19-03-2022	IPR036465	von Willebrand factor A-like domain superfamily
XP_005092704.1	759150f917fedb84e091a3f2eed9af7d	513	MobiDBLite	mobidb-lite	consensus disorder prediction	284	306	-	T	19-03-2022	-	-
XP_005099285.3	228e76b0622976581953ad5b2038dcf5	417	Phobius	CYTOPLASMIC_DOMAIN	Region of a membrane-bound protein predicted to be outside the membrane, in the cytoplasm.	352	417	-	T	19-03-2022	-	-
XP_005099285.3	228e76b0622976581953ad5b2038dcf5	417	Phobius	TRANSMEMBRANE	Region of a membrane-bound protein predicted to be embedded in the membrane.	331	351	-	T	19-03-2022	-	-
XP_005099285.3	228e76b0622976581953ad5b2038dcf5	417	Gene3D	G3DSA:3.90.550.10	Spore Coat Polysaccharide Biosynthesis Protein SpsA; Chain A	50	278	2.9E-13	T	19-03-2022	IPR029044	Nucleotide-diphospho-sugar transferases
XP_005099285.3	228e76b0622976581953ad5b2038dcf5	417	PANTHER	PTHR12726	CERAMIDE GLUCOSYLTRANSFERASE	23	400	4.2E-105	T	19-03-2022	IPR025993	Ceramide glucosyltransferase
XP_005099285.3	228e76b0622976581953ad5b2038dcf5	417	Phobius	TRANSMEMBRANE	Region of a membrane-bound protein predicted to be embedded in the membrane.	295	325	-	T	19-03-2022	-	-
XP_005099285.3	228e76b0622976581953ad5b2038dcf5	417	CDD	cd02520	Glucosylceramide_synthase	65	294	1.26199E-80	T	19-03-2022	-	-
XP_005099285.3	228e76b0622976581953ad5b2038dcf5	417	Phobius	NON_CYTOPLASMIC_DOMAIN	Region of a membrane-bound protein predicted to be outside the membrane, in the extracellular region.	326	330	-	T	19-03-2022	-	-
XP_005099285.3	228e76b0622976581953ad5b2038dcf5	417	Phobius	NON_CYTOPLASMIC_DOMAIN	Region of a membrane-bound protein predicted to be outside the membrane, in the extracellular region.	1	20	-	T	19-03-2022	-	-
XP_005099285.3	228e76b0622976581953ad5b2038dcf5	417	Phobius	CYTOPLASMIC_DOMAIN	Region of a membrane-bound protein predicted to be outside the membrane, in the cytoplasm.	48	294	-	T	19-03-2022	-	-
XP_005099285.3	228e76b0622976581953ad5b2038dcf5	417	Phobius	TRANSMEMBRANE	Region of a membrane-bound protein predicted to be embedded in the membrane.	21	47	-	T	19-03-2022	-	-
XP_005099285.3	228e76b0622976581953ad5b2038dcf5	417	PANTHER	PTHR12726:SF1	CERAMIDE GLUCOSYLTRANSFERASE 1-RELATED	23	400	4.2E-105	T	19-03-2022	-	-
XP_005099285.3	228e76b0622976581953ad5b2038dcf5	417	Pfam	PF13506	Glycosyl transferase family 21	120	292	7.3E-53	T	19-03-2022	IPR025993	Ceramide glucosyltransferase
XP_005099285.3	228e76b0622976581953ad5b2038dcf5	417	SUPERFAMILY	SSF53448	Nucleotide-diphospho-sugar transferases	59	341	1.13E-25	T	19-03-2022	IPR029044	Nucleotide-diphospho-sugar transferases
XP_005111222.1	3baf685a14b5371147f8d753cb0bdec5	228	Phobius	SIGNAL_PEPTIDE	Signal peptide region	1	17	-	T	19-03-2022	-	-
XP_005111222.1	3baf685a14b5371147f8d753cb0bdec5	228	SignalP_EUK	SignalP-noTM	SignalP-noTM	1	17	-	T	19-03-2022	-	-
XP_005111222.1	3baf685a14b5371147f8d753cb0bdec5	228	Phobius	NON_CYTOPLASMIC_DOMAIN	Region of a membrane-bound protein predicted to be outside the membrane, in the extracellular region.	18	228	-	T	19-03-2022	-	-
XP_005111222.1	3baf685a14b5371147f8d753cb0bdec5	228	Phobius	SIGNAL_PEPTIDE_H_REGION	Hydrophobic region of a signal peptide.	4	12	-	T	19-03-2022	-	-
XP_005111222.1	3baf685a14b5371147f8d753cb0bdec5	228	SignalP_GRAM_NEGATIVE	SignalP-noTM	SignalP-noTM	1	18	-	T	19-03-2022	-	-
XP_005111222.1	3baf685a14b5371147f8d753cb0bdec5	228	Gene3D	G3DSA:2.60.120.200	-	126	222	7.4E-12	T	19-03-2022	-	-
XP_005111222.1	3baf685a14b5371147f8d753cb0bdec5	228	Phobius	SIGNAL_PEPTIDE_N_REGION	N-terminal region of a signal peptide.	1	3	-	T	19-03-2022	-	-
XP_005111222.1	3baf685a14b5371147f8d753cb0bdec5	228	Phobius	SIGNAL_PEPTIDE_C_REGION	C-terminal region of a signal peptide.	13	17	-	T	19-03-2022	-	-
XP_005111222.1	3baf685a14b5371147f8d753cb0bdec5	228	SUPERFAMILY	SSF49899	Concanavalin A-like lectins/glucanases	130	187	1.11E-11	T	19-03-2022	IPR013320	Concanavalin A-like lectin/glucanase domain superfamily
XP_035824070.1	fcad1b82b2d01c0c25a49d427dc96f01	160	PANTHER	PTHR24347	SERINE/THREONINE-PROTEIN KINASE	14	160	1.1E-60	T	19-03-2022	-	-
XP_035824070.1	fcad1b82b2d01c0c25a49d427dc96f01	160	SUPERFAMILY	SSF56112	Protein kinase-like (PK-like)	20	153	3.24E-46	T	19-03-2022	IPR011009	Protein kinase-like domain superfamily
XP_035824070.1	fcad1b82b2d01c0c25a49d427dc96f01	160	SMART	SM00220	serkin_6	23	159	5.1E-13	T	19-03-2022	IPR000719	Protein kinase domain
XP_035824070.1	fcad1b82b2d01c0c25a49d427dc96f01	160	ProSitePatterns	PS00108	Serine/Threonine protein kinases active-site signature.	141	153	-	T	19-03-2022	IPR008271	Serine/threonine-protein kinase, active site
XP_035824070.1	fcad1b82b2d01c0c25a49d427dc96f01	160	Gene3D	G3DSA:3.30.200.20	Phosphorylase Kinase; domain 1	4	101	4.8E-33	T	19-03-2022	-	-
XP_035824070.1	fcad1b82b2d01c0c25a49d427dc96f01	160	PANTHER	PTHR24347:SF113	CALCIUM/CALMODULIN-DEPENDENT PROTEIN KINASE TYPE 1B	14	160	1.1E-60	T	19-03-2022	-	-
XP_035824070.1	fcad1b82b2d01c0c25a49d427dc96f01	160	Pfam	PF00069	Protein kinase domain	23	154	1.2E-40	T	19-03-2022	IPR000719	Protein kinase domain
XP_035824070.1	fcad1b82b2d01c0c25a49d427dc96f01	160	Gene3D	G3DSA:1.10.510.10	Transferase(Phosphotransferase) domain 1	102	160	1.5E-17	T	19-03-2022	-	-
XP_035824070.1	fcad1b82b2d01c0c25a49d427dc96f01	160	ProSiteProfiles	PS50011	Protein kinase domain profile.	23	160	30.562668	T	19-03-2022	IPR000719	Protein kinase domain
XP_012941449.1	6ae55c40cdb29ddcec9d6b30fc97b4eb	596	MobiDBLite	mobidb-lite	consensus disorder prediction	578	596	-	T	19-03-2022	-	-
XP_012941449.1	6ae55c40cdb29ddcec9d6b30fc97b4eb	596	ProSiteProfiles	PS50067	Kinesin motor domain profile.	178	562	85.399712	T	19-03-2022	IPR001752	Kinesin motor domain
XP_012941449.1	6ae55c40cdb29ddcec9d6b30fc97b4eb	596	Gene3D	G3DSA:3.40.850.10	Kinesin motor domain	120	564	5.8E-105	T	19-03-2022	IPR036961	Kinesin motor domain superfamily
XP_012941449.1	6ae55c40cdb29ddcec9d6b30fc97b4eb	596	SUPERFAMILY	SSF52540	P-loop containing nucleoside triphosphate hydrolases	141	562	1.17E-92	T	19-03-2022	IPR027417	P-loop containing nucleoside triphosphate hydrolase
XP_012941449.1	6ae55c40cdb29ddcec9d6b30fc97b4eb	596	Coils	Coil	Coil	35	55	-	T	19-03-2022	-	-
XP_012941449.1	6ae55c40cdb29ddcec9d6b30fc97b4eb	596	MobiDBLite	mobidb-lite	consensus disorder prediction	563	596	-	T	19-03-2022	-	-
XP_012941449.1	6ae55c40cdb29ddcec9d6b30fc97b4eb	596	Pfam	PF00225	Kinesin motor domain	184	562	4.5E-81	T	19-03-2022	IPR001752	Kinesin motor domain
XP_012941449.1	6ae55c40cdb29ddcec9d6b30fc97b4eb	596	PRINTS	PR00380	Kinesin heavy chain signature	512	533	2.8E-28	T	19-03-2022	IPR001752	Kinesin motor domain
XP_012941449.1	6ae55c40cdb29ddcec9d6b30fc97b4eb	596	PRINTS	PR00380	Kinesin heavy chain signature	260	281	2.8E-28	T	19-03-2022	IPR001752	Kinesin motor domain
XP_012941449.1	6ae55c40cdb29ddcec9d6b30fc97b4eb	596	PRINTS	PR00380	Kinesin heavy chain signature	463	481	2.8E-28	T	19-03-2022	IPR001752	Kinesin motor domain
XP_012941449.1	6ae55c40cdb29ddcec9d6b30fc97b4eb	596	PANTHER	PTHR24115:SF421	KINESIN-LIKE PROTEIN KIF25	88	574	1.1E-177	T	19-03-2022	-	-
XP_012941449.1	6ae55c40cdb29ddcec9d6b30fc97b4eb	596	PANTHER	PTHR24115	KINESIN-RELATED	88	574	1.1E-177	T	19-03-2022	IPR027640	Kinesin-like protein
XP_012941449.1	6ae55c40cdb29ddcec9d6b30fc97b4eb	596	SMART	SM00129	kinesin_4	176	570	2.4E-91	T	19-03-2022	IPR001752	Kinesin motor domain
XP_005098062.1	83526141b57d5e6fee8a05669b2bc22a	625	Gene3D	G3DSA:2.130.10.10	-	302	496	4.6E-15	T	19-03-2022	IPR015943	WD40/YVTN repeat-like-containing domain superfamily
XP_005098062.1	83526141b57d5e6fee8a05669b2bc22a	625	Gene3D	G3DSA:2.130.10.10	-	138	301	2.6E-16	T	19-03-2022	IPR015943	WD40/YVTN repeat-like-containing domain superfamily
XP_005098062.1	83526141b57d5e6fee8a05669b2bc22a	625	MobiDBLite	mobidb-lite	consensus disorder prediction	572	625	-	T	19-03-2022	-	-
XP_005098062.1	83526141b57d5e6fee8a05669b2bc22a	625	MobiDBLite	mobidb-lite	consensus disorder prediction	517	557	-	T	19-03-2022	-	-
XP_005098062.1	83526141b57d5e6fee8a05669b2bc22a	625	PANTHER	PTHR12442:SF7	DYNEIN INTERMEDIATE CHAIN 2, AXONEMAL	7	527	1.8E-214	T	19-03-2022	-	-
XP_005098062.1	83526141b57d5e6fee8a05669b2bc22a	625	PANTHER	PTHR12442	DYNEIN INTERMEDIATE CHAIN	7	527	1.8E-214	T	19-03-2022	-	-
XP_005098062.1	83526141b57d5e6fee8a05669b2bc22a	625	SUPERFAMILY	SSF50978	WD40 repeat-like	160	475	4.48E-37	T	19-03-2022	IPR036322	WD40-repeat-containing domain superfamily
XP_005098062.1	83526141b57d5e6fee8a05669b2bc22a	625	SMART	SM00320	WD40_4	205	244	0.41	T	19-03-2022	IPR001680	WD40 repeat
XP_005098062.1	83526141b57d5e6fee8a05669b2bc22a	625	SMART	SM00320	WD40_4	393	433	140.0	T	19-03-2022	IPR001680	WD40 repeat
XP_005098062.1	83526141b57d5e6fee8a05669b2bc22a	625	SMART	SM00320	WD40_4	438	477	10.0	T	19-03-2022	IPR001680	WD40 repeat
XP_005098062.1	83526141b57d5e6fee8a05669b2bc22a	625	SMART	SM00320	WD40_4	147	201	440.0	T	19-03-2022	IPR001680	WD40 repeat
XP_005098062.1	83526141b57d5e6fee8a05669b2bc22a	625	SMART	SM00320	WD40_4	250	292	27.0	T	19-03-2022	IPR001680	WD40 repeat
XP_005098062.1	83526141b57d5e6fee8a05669b2bc22a	625	SMART	SM00320	WD40_4	350	389	0.61	T	19-03-2022	IPR001680	WD40 repeat
XP_005098062.1	83526141b57d5e6fee8a05669b2bc22a	625	MobiDBLite	mobidb-lite	consensus disorder prediction	517	625	-	T	19-03-2022	-	-
XP_005091818.1	f52e5f2fedcae19a454d2eed78347d03	238	Gene3D	G3DSA:3.30.530.20	-	9	215	1.8E-50	T	19-03-2022	IPR023393	START-like domain superfamily
XP_005091818.1	f52e5f2fedcae19a454d2eed78347d03	238	Pfam	PF01852	START domain	13	215	1.0E-18	T	19-03-2022	IPR002913	START domain
XP_005091818.1	f52e5f2fedcae19a454d2eed78347d03	238	SMART	SM00234	START_1	8	215	2.1E-10	T	19-03-2022	IPR002913	START domain
XP_005091818.1	f52e5f2fedcae19a454d2eed78347d03	238	SUPERFAMILY	SSF55961	Bet v1-like	14	210	1.33E-42	T	19-03-2022	-	-
XP_005091818.1	f52e5f2fedcae19a454d2eed78347d03	238	ProSiteProfiles	PS50848	START domain profile.	28	214	23.917332	T	19-03-2022	IPR002913	START domain
XP_005091818.1	f52e5f2fedcae19a454d2eed78347d03	238	PANTHER	PTHR19308:SF8	STAR-RELATED LIPID TRANSFER PROTEIN 7, MITOCHONDRIAL	21	225	5.0E-88	T	19-03-2022	-	-
XP_005091818.1	f52e5f2fedcae19a454d2eed78347d03	238	PANTHER	PTHR19308	PHOSPHATIDYLCHOLINE TRANSFER PROTEIN	21	225	5.0E-88	T	19-03-2022	-	-
XP_005097918.1	1ff9187a169e34fac8f509006192bd83	770	PANTHER	PTHR24393:SF100	ZINC FINGER PROTEIN 597	320	538	7.9E-132	T	19-03-2022	-	-
XP_005097918.1	1ff9187a169e34fac8f509006192bd83	770	PANTHER	PTHR24393:SF100	ZINC FINGER PROTEIN 597	18	116	7.9E-132	T	19-03-2022	-	-
XP_005097918.1	1ff9187a169e34fac8f509006192bd83	770	Gene3D	G3DSA:3.30.160.60	Classic Zinc Finger	379	468	1.2E-12	T	19-03-2022	-	-
XP_005097918.1	1ff9187a169e34fac8f509006192bd83	770	PANTHER	PTHR24393:SF100	ZINC FINGER PROTEIN 597	450	631	7.9E-132	T	19-03-2022	-	-
XP_005097918.1	1ff9187a169e34fac8f509006192bd83	770	PANTHER	PTHR24393:SF100	ZINC FINGER PROTEIN 597	90	286	7.9E-132	T	19-03-2022	-	-
XP_005097918.1	1ff9187a169e34fac8f509006192bd83	770	Pfam	PF12874	Zinc-finger of C2H2 type	529	551	0.0094	T	19-03-2022	-	-
XP_005097918.1	1ff9187a169e34fac8f509006192bd83	770	Pfam	PF00096	Zinc finger, C2H2 type	557	579	8.7E-5	T	19-03-2022	IPR013087	Zinc finger C2H2-type
XP_005097918.1	1ff9187a169e34fac8f509006192bd83	770	Pfam	PF00096	Zinc finger, C2H2 type	501	523	3.0E-4	T	19-03-2022	IPR013087	Zinc finger C2H2-type
XP_005097918.1	1ff9187a169e34fac8f509006192bd83	770	Pfam	PF00096	Zinc finger, C2H2 type	53	77	0.005	T	19-03-2022	IPR013087	Zinc finger C2H2-type
XP_005097918.1	1ff9187a169e34fac8f509006192bd83	770	Pfam	PF00096	Zinc finger, C2H2 type	348	369	0.011	T	19-03-2022	IPR013087	Zinc finger C2H2-type
XP_005097918.1	1ff9187a169e34fac8f509006192bd83	770	Pfam	PF00096	Zinc finger, C2H2 type	585	609	1.6E-4	T	19-03-2022	IPR013087	Zinc finger C2H2-type
XP_005097918.1	1ff9187a169e34fac8f509006192bd83	770	SUPERFAMILY	SSF57667	beta-beta-alpha zinc fingers	137	191	9.65E-7	T	19-03-2022	IPR036236	Zinc finger C2H2 superfamily
XP_005097918.1	1ff9187a169e34fac8f509006192bd83	770	ProSitePatterns	PS00028	Zinc finger C2H2 type domain signature.	85	107	-	T	19-03-2022	IPR013087	Zinc finger C2H2-type
XP_005097918.1	1ff9187a169e34fac8f509006192bd83	770	PANTHER	PTHR24393	ZINC FINGER PROTEIN	450	631	7.9E-132	T	19-03-2022	-	-
XP_005097918.1	1ff9187a169e34fac8f509006192bd83	770	PANTHER	PTHR24393	ZINC FINGER PROTEIN	90	286	7.9E-132	T	19-03-2022	-	-
XP_005097918.1	1ff9187a169e34fac8f509006192bd83	770	ProSitePatterns	PS00028	Zinc finger C2H2 type domain signature.	445	467	-	T	19-03-2022	IPR013087	Zinc finger C2H2-type
XP_005097918.1	1ff9187a169e34fac8f509006192bd83	770	ProSiteProfiles	PS50157	Zinc finger C2H2 type domain profile.	413	442	10.304577	T	19-03-2022	IPR013087	Zinc finger C2H2-type
XP_005097918.1	1ff9187a169e34fac8f509006192bd83	770	SUPERFAMILY	SSF57667	beta-beta-alpha zinc fingers	509	566	1.65E-19	T	19-03-2022	IPR036236	Zinc finger C2H2 superfamily
XP_005097918.1	1ff9187a169e34fac8f509006192bd83	770	ProSitePatterns	PS00028	Zinc finger C2H2 type domain signature.	316	339	-	T	19-03-2022	IPR013087	Zinc finger C2H2-type
XP_005097918.1	1ff9187a169e34fac8f509006192bd83	770	ProSitePatterns	PS00028	Zinc finger C2H2 type domain signature.	385	407	-	T	19-03-2022	IPR013087	Zinc finger C2H2-type
XP_005097918.1	1ff9187a169e34fac8f509006192bd83	770	ProSiteProfiles	PS50157	Zinc finger C2H2 type domain profile.	585	614	12.237406	T	19-03-2022	IPR013087	Zinc finger C2H2-type
XP_005097918.1	1ff9187a169e34fac8f509006192bd83	770	ProSitePatterns	PS00028	Zinc finger C2H2 type domain signature.	587	609	-	T	19-03-2022	IPR013087	Zinc finger C2H2-type
XP_005097918.1	1ff9187a169e34fac8f509006192bd83	770	PANTHER	PTHR24393	ZINC FINGER PROTEIN	320	538	7.9E-132	T	19-03-2022	-	-
XP_005097918.1	1ff9187a169e34fac8f509006192bd83	770	PANTHER	PTHR24393	ZINC FINGER PROTEIN	18	116	7.9E-132	T	19-03-2022	-	-
XP_005097918.1	1ff9187a169e34fac8f509006192bd83	770	ProSitePatterns	PS00028	Zinc finger C2H2 type domain signature.	25	47	-	T	19-03-2022	IPR013087	Zinc finger C2H2-type
XP_005097918.1	1ff9187a169e34fac8f509006192bd83	770	ProSitePatterns	PS00028	Zinc finger C2H2 type domain signature.	473	495	-	T	19-03-2022	IPR013087	Zinc finger C2H2-type
XP_005097918.1	1ff9187a169e34fac8f509006192bd83	770	MobiDBLite	mobidb-lite	consensus disorder prediction	1	18	-	T	19-03-2022	-	-
XP_005097918.1	1ff9187a169e34fac8f509006192bd83	770	PANTHER	PTHR24393:SF100	ZINC FINGER PROTEIN 597	226	481	7.9E-132	T	19-03-2022	-	-
XP_005097918.1	1ff9187a169e34fac8f509006192bd83	770	SUPERFAMILY	SSF57667	beta-beta-alpha zinc fingers	471	523	1.51E-12	T	19-03-2022	IPR036236	Zinc finger C2H2 superfamily
XP_005097918.1	1ff9187a169e34fac8f509006192bd83	770	Gene3D	G3DSA:3.30.160.60	Classic Zinc Finger	141	210	4.2E-7	T	19-03-2022	-	-
XP_005097918.1	1ff9187a169e34fac8f509006192bd83	770	ProSitePatterns	PS00028	Zinc finger C2H2 type domain signature.	262	285	-	T	19-03-2022	IPR013087	Zinc finger C2H2-type
XP_005097918.1	1ff9187a169e34fac8f509006192bd83	770	Gene3D	G3DSA:3.30.160.60	Classic Zinc Finger	527	551	1.6E-14	T	19-03-2022	-	-
XP_005097918.1	1ff9187a169e34fac8f509006192bd83	770	ProSiteProfiles	PS50157	Zinc finger C2H2 type domain profile.	171	201	9.286205	T	19-03-2022	IPR013087	Zinc finger C2H2-type
XP_005097918.1	1ff9187a169e34fac8f509006192bd83	770	ProSiteProfiles	PS50157	Zinc finger C2H2 type domain profile.	23	52	10.512407	T	19-03-2022	IPR013087	Zinc finger C2H2-type
XP_005097918.1	1ff9187a169e34fac8f509006192bd83	770	PANTHER	PTHR24393	ZINC FINGER PROTEIN	226	481	7.9E-132	T	19-03-2022	-	-
XP_005097918.1	1ff9187a169e34fac8f509006192bd83	770	ProSiteProfiles	PS50157	Zinc finger C2H2 type domain profile.	53	82	16.497942	T	19-03-2022	IPR013087	Zinc finger C2H2-type
XP_005097918.1	1ff9187a169e34fac8f509006192bd83	770	ProSitePatterns	PS00028	Zinc finger C2H2 type domain signature.	221	244	-	T	19-03-2022	IPR013087	Zinc finger C2H2-type
XP_005097918.1	1ff9187a169e34fac8f509006192bd83	770	ProSitePatterns	PS00028	Zinc finger C2H2 type domain signature.	348	369	-	T	19-03-2022	IPR013087	Zinc finger C2H2-type
XP_005097918.1	1ff9187a169e34fac8f509006192bd83	770	ProSiteProfiles	PS50157	Zinc finger C2H2 type domain profile.	471	500	11.800961	T	19-03-2022	IPR013087	Zinc finger C2H2-type
XP_005097918.1	1ff9187a169e34fac8f509006192bd83	770	SUPERFAMILY	SSF57667	beta-beta-alpha zinc fingers	394	450	3.85E-8	T	19-03-2022	IPR036236	Zinc finger C2H2 superfamily
XP_005097918.1	1ff9187a169e34fac8f509006192bd83	770	ProSitePatterns	PS00028	Zinc finger C2H2 type domain signature.	415	437	-	T	19-03-2022	IPR013087	Zinc finger C2H2-type
XP_005097918.1	1ff9187a169e34fac8f509006192bd83	770	ProSiteProfiles	PS50157	Zinc finger C2H2 type domain profile.	346	370	9.577168	T	19-03-2022	IPR013087	Zinc finger C2H2-type
XP_005097918.1	1ff9187a169e34fac8f509006192bd83	770	ProSiteProfiles	PS50157	Zinc finger C2H2 type domain profile.	557	584	15.230171	T	19-03-2022	IPR013087	Zinc finger C2H2-type
XP_005097918.1	1ff9187a169e34fac8f509006192bd83	770	ProSitePatterns	PS00028	Zinc finger C2H2 type domain signature.	55	77	-	T	19-03-2022	IPR013087	Zinc finger C2H2-type
XP_005097918.1	1ff9187a169e34fac8f509006192bd83	770	Gene3D	G3DSA:3.30.160.60	Classic Zinc Finger	290	374	4.1E-6	T	19-03-2022	-	-
XP_005097918.1	1ff9187a169e34fac8f509006192bd83	770	ProSitePatterns	PS00028	Zinc finger C2H2 type domain signature.	144	165	-	T	19-03-2022	IPR013087	Zinc finger C2H2-type
XP_005097918.1	1ff9187a169e34fac8f509006192bd83	770	ProSiteProfiles	PS50157	Zinc finger C2H2 type domain profile.	529	556	14.87686	T	19-03-2022	IPR013087	Zinc finger C2H2-type
XP_005097918.1	1ff9187a169e34fac8f509006192bd83	770	ProSitePatterns	PS00028	Zinc finger C2H2 type domain signature.	173	196	-	T	19-03-2022	IPR013087	Zinc finger C2H2-type
XP_005097918.1	1ff9187a169e34fac8f509006192bd83	770	SUPERFAMILY	SSF57667	beta-beta-alpha zinc fingers	93	152	1.17E-13	T	19-03-2022	IPR036236	Zinc finger C2H2 superfamily
XP_005097918.1	1ff9187a169e34fac8f509006192bd83	770	ProSitePatterns	PS00028	Zinc finger C2H2 type domain signature.	531	551	-	T	19-03-2022	IPR013087	Zinc finger C2H2-type
XP_005097918.1	1ff9187a169e34fac8f509006192bd83	770	ProSiteProfiles	PS50157	Zinc finger C2H2 type domain profile.	501	528	16.352459	T	19-03-2022	IPR013087	Zinc finger C2H2-type
XP_005097918.1	1ff9187a169e34fac8f509006192bd83	770	ProSiteProfiles	PS50157	Zinc finger C2H2 type domain profile.	113	142	9.639517	T	19-03-2022	IPR013087	Zinc finger C2H2-type
XP_005097918.1	1ff9187a169e34fac8f509006192bd83	770	SUPERFAMILY	SSF57667	beta-beta-alpha zinc fingers	34	90	9.22E-14	T	19-03-2022	IPR036236	Zinc finger C2H2 superfamily
XP_005097918.1	1ff9187a169e34fac8f509006192bd83	770	ProSiteProfiles	PS50157	Zinc finger C2H2 type domain profile.	83	112	14.14945	T	19-03-2022	IPR013087	Zinc finger C2H2-type
XP_005097918.1	1ff9187a169e34fac8f509006192bd83	770	ProSitePatterns	PS00028	Zinc finger C2H2 type domain signature.	559	579	-	T	19-03-2022	IPR013087	Zinc finger C2H2-type
XP_005097918.1	1ff9187a169e34fac8f509006192bd83	770	Gene3D	G3DSA:3.30.160.60	Classic Zinc Finger	112	140	7.3E-8	T	19-03-2022	-	-
XP_005097918.1	1ff9187a169e34fac8f509006192bd83	770	ProSitePatterns	PS00028	Zinc finger C2H2 type domain signature.	115	137	-	T	19-03-2022	IPR013087	Zinc finger C2H2-type
XP_005097918.1	1ff9187a169e34fac8f509006192bd83	770	ProSiteProfiles	PS50157	Zinc finger C2H2 type domain profile.	443	467	9.722651	T	19-03-2022	IPR013087	Zinc finger C2H2-type
XP_005097918.1	1ff9187a169e34fac8f509006192bd83	770	Gene3D	G3DSA:3.30.160.60	Classic Zinc Finger	579	611	4.9E-11	T	19-03-2022	-	-
XP_005097918.1	1ff9187a169e34fac8f509006192bd83	770	ProSiteProfiles	PS50157	Zinc finger C2H2 type domain profile.	143	170	11.052769	T	19-03-2022	IPR013087	Zinc finger C2H2-type
XP_005097918.1	1ff9187a169e34fac8f509006192bd83	770	Gene3D	G3DSA:3.30.160.60	Classic Zinc Finger	4	48	1.9E-5	T	19-03-2022	-	-
XP_005097918.1	1ff9187a169e34fac8f509006192bd83	770	SMART	SM00355	c2h2final6	219	244	0.076	T	19-03-2022	IPR013087	Zinc finger C2H2-type
XP_005097918.1	1ff9187a169e34fac8f509006192bd83	770	SMART	SM00355	c2h2final6	413	437	0.063	T	19-03-2022	IPR013087	Zinc finger C2H2-type
XP_005097918.1	1ff9187a169e34fac8f509006192bd83	770	SMART	SM00355	c2h2final6	443	467	0.017	T	19-03-2022	IPR013087	Zinc finger C2H2-type
XP_005097918.1	1ff9187a169e34fac8f509006192bd83	770	SMART	SM00355	c2h2final6	501	523	0.0047	T	19-03-2022	IPR013087	Zinc finger C2H2-type
XP_005097918.1	1ff9187a169e34fac8f509006192bd83	770	SMART	SM00355	c2h2final6	346	369	0.26	T	19-03-2022	IPR013087	Zinc finger C2H2-type
XP_005097918.1	1ff9187a169e34fac8f509006192bd83	770	SMART	SM00355	c2h2final6	53	77	9.1E-4	T	19-03-2022	IPR013087	Zinc finger C2H2-type
XP_005097918.1	1ff9187a169e34fac8f509006192bd83	770	SMART	SM00355	c2h2final6	529	551	0.0011	T	19-03-2022	IPR013087	Zinc finger C2H2-type
XP_005097918.1	1ff9187a169e34fac8f509006192bd83	770	SMART	SM00355	c2h2final6	585	609	2.5E-4	T	19-03-2022	IPR013087	Zinc finger C2H2-type
XP_005097918.1	1ff9187a169e34fac8f509006192bd83	770	SMART	SM00355	c2h2final6	314	339	0.15	T	19-03-2022	IPR013087	Zinc finger C2H2-type
XP_005097918.1	1ff9187a169e34fac8f509006192bd83	770	SMART	SM00355	c2h2final6	260	285	0.055	T	19-03-2022	IPR013087	Zinc finger C2H2-type
XP_005097918.1	1ff9187a169e34fac8f509006192bd83	770	SMART	SM00355	c2h2final6	171	196	0.041	T	19-03-2022	IPR013087	Zinc finger C2H2-type
XP_005097918.1	1ff9187a169e34fac8f509006192bd83	770	SMART	SM00355	c2h2final6	143	165	0.11	T	19-03-2022	IPR013087	Zinc finger C2H2-type
XP_005097918.1	1ff9187a169e34fac8f509006192bd83	770	SMART	SM00355	c2h2final6	113	137	0.088	T	19-03-2022	IPR013087	Zinc finger C2H2-type
XP_005097918.1	1ff9187a169e34fac8f509006192bd83	770	SMART	SM00355	c2h2final6	83	107	0.0048	T	19-03-2022	IPR013087	Zinc finger C2H2-type
XP_005097918.1	1ff9187a169e34fac8f509006192bd83	770	SMART	SM00355	c2h2final6	23	47	0.053	T	19-03-2022	IPR013087	Zinc finger C2H2-type
XP_005097918.1	1ff9187a169e34fac8f509006192bd83	770	SMART	SM00355	c2h2final6	383	407	34.0	T	19-03-2022	IPR013087	Zinc finger C2H2-type
XP_005097918.1	1ff9187a169e34fac8f509006192bd83	770	SMART	SM00355	c2h2final6	471	495	1.2	T	19-03-2022	IPR013087	Zinc finger C2H2-type
XP_005097918.1	1ff9187a169e34fac8f509006192bd83	770	SMART	SM00355	c2h2final6	557	579	8.3E-4	T	19-03-2022	IPR013087	Zinc finger C2H2-type
XP_005097918.1	1ff9187a169e34fac8f509006192bd83	770	Gene3D	G3DSA:3.30.160.60	Classic Zinc Finger	49	80	5.4E-12	T	19-03-2022	-	-
XP_005097918.1	1ff9187a169e34fac8f509006192bd83	770	Gene3D	G3DSA:3.30.160.60	Classic Zinc Finger	81	111	8.9E-12	T	19-03-2022	-	-
XP_005097918.1	1ff9187a169e34fac8f509006192bd83	770	Gene3D	G3DSA:3.30.160.60	Classic Zinc Finger	493	526	2.4E-17	T	19-03-2022	-	-
XP_005097918.1	1ff9187a169e34fac8f509006192bd83	770	MobiDBLite	mobidb-lite	consensus disorder prediction	1	22	-	T	19-03-2022	-	-
XP_005097918.1	1ff9187a169e34fac8f509006192bd83	770	ProSitePatterns	PS00028	Zinc finger C2H2 type domain signature.	503	523	-	T	19-03-2022	IPR013087	Zinc finger C2H2-type
XP_005097918.1	1ff9187a169e34fac8f509006192bd83	770	SUPERFAMILY	SSF57667	beta-beta-alpha zinc fingers	551	605	6.27E-16	T	19-03-2022	IPR036236	Zinc finger C2H2 superfamily
XP_005097918.1	1ff9187a169e34fac8f509006192bd83	770	Gene3D	G3DSA:3.30.160.60	Classic Zinc Finger	552	578	3.9E-15	T	19-03-2022	-	-
XP_012938918.2	744fd5b3d358c1c9f1fde0124343edf3	420	Phobius	CYTOPLASMIC_DOMAIN	Region of a membrane-bound protein predicted to be outside the membrane, in the cytoplasm.	337	420	-	T	19-03-2022	-	-
XP_012938918.2	744fd5b3d358c1c9f1fde0124343edf3	420	Gene3D	G3DSA:1.20.1070.10	-	79	366	1.4E-72	T	19-03-2022	-	-
XP_012938918.2	744fd5b3d358c1c9f1fde0124343edf3	420	Phobius	TRANSMEMBRANE	Region of a membrane-bound protein predicted to be embedded in the membrane.	285	304	-	T	19-03-2022	-	-
XP_012938918.2	744fd5b3d358c1c9f1fde0124343edf3	420	Phobius	TRANSMEMBRANE	Region of a membrane-bound protein predicted to be embedded in the membrane.	122	142	-	T	19-03-2022	-	-
XP_012938918.2	744fd5b3d358c1c9f1fde0124343edf3	420	Pfam	PF00002	7 transmembrane receptor (Secretin family)	85	329	6.1E-59	T	19-03-2022	IPR000832	GPCR, family 2, secretin-like
XP_012938918.2	744fd5b3d358c1c9f1fde0124343edf3	420	ProSiteProfiles	PS50261	G-protein coupled receptors family 2 profile 2.	85	337	38.544315	T	19-03-2022	IPR017981	GPCR, family 2-like
XP_012938918.2	744fd5b3d358c1c9f1fde0124343edf3	420	Phobius	NON_CYTOPLASMIC_DOMAIN	Region of a membrane-bound protein predicted to be outside the membrane, in the extracellular region.	305	315	-	T	19-03-2022	-	-
XP_012938918.2	744fd5b3d358c1c9f1fde0124343edf3	420	Phobius	TRANSMEMBRANE	Region of a membrane-bound protein predicted to be embedded in the membrane.	240	265	-	T	19-03-2022	-	-
XP_012938918.2	744fd5b3d358c1c9f1fde0124343edf3	420	PANTHER	PTHR45620	PDF RECEPTOR-LIKE PROTEIN-RELATED	43	401	7.8E-103	T	19-03-2022	-	-
XP_012938918.2	744fd5b3d358c1c9f1fde0124343edf3	420	Phobius	CYTOPLASMIC_DOMAIN	Region of a membrane-bound protein predicted to be outside the membrane, in the cytoplasm.	266	284	-	T	19-03-2022	-	-
XP_012938918.2	744fd5b3d358c1c9f1fde0124343edf3	420	SUPERFAMILY	SSF111418	Hormone receptor domain	30	93	7.19E-5	T	19-03-2022	IPR036445	GPCR family 2, extracellular hormone receptor domain superfamily
XP_012938918.2	744fd5b3d358c1c9f1fde0124343edf3	420	Phobius	TRANSMEMBRANE	Region of a membrane-bound protein predicted to be embedded in the membrane.	170	188	-	T	19-03-2022	-	-
XP_012938918.2	744fd5b3d358c1c9f1fde0124343edf3	420	SUPERFAMILY	SSF81321	Family A G protein-coupled receptor-like	78	351	7.69E-8	T	19-03-2022	-	-
XP_012938918.2	744fd5b3d358c1c9f1fde0124343edf3	420	MobiDBLite	mobidb-lite	consensus disorder prediction	386	420	-	T	19-03-2022	-	-
XP_012938918.2	744fd5b3d358c1c9f1fde0124343edf3	420	Phobius	TRANSMEMBRANE	Region of a membrane-bound protein predicted to be embedded in the membrane.	87	110	-	T	19-03-2022	-	-
XP_012938918.2	744fd5b3d358c1c9f1fde0124343edf3	420	Phobius	TRANSMEMBRANE	Region of a membrane-bound protein predicted to be embedded in the membrane.	195	220	-	T	19-03-2022	-	-
XP_012938918.2	744fd5b3d358c1c9f1fde0124343edf3	420	Phobius	NON_CYTOPLASMIC_DOMAIN	Region of a membrane-bound protein predicted to be outside the membrane, in the extracellular region.	143	169	-	T	19-03-2022	-	-
XP_012938918.2	744fd5b3d358c1c9f1fde0124343edf3	420	PRINTS	PR00249	Secretin-like GPCR superfamily signature	157	180	1.3E-50	T	19-03-2022	IPR000832	GPCR, family 2, secretin-like
XP_012938918.2	744fd5b3d358c1c9f1fde0124343edf3	420	PRINTS	PR00249	Secretin-like GPCR superfamily signature	195	220	1.3E-50	T	19-03-2022	IPR000832	GPCR, family 2, secretin-like
XP_012938918.2	744fd5b3d358c1c9f1fde0124343edf3	420	PRINTS	PR00249	Secretin-like GPCR superfamily signature	87	111	1.3E-50	T	19-03-2022	IPR000832	GPCR, family 2, secretin-like
XP_012938918.2	744fd5b3d358c1c9f1fde0124343edf3	420	PRINTS	PR00249	Secretin-like GPCR superfamily signature	282	302	1.3E-50	T	19-03-2022	IPR000832	GPCR, family 2, secretin-like
XP_012938918.2	744fd5b3d358c1c9f1fde0124343edf3	420	PRINTS	PR00249	Secretin-like GPCR superfamily signature	119	143	1.3E-50	T	19-03-2022	IPR000832	GPCR, family 2, secretin-like
XP_012938918.2	744fd5b3d358c1c9f1fde0124343edf3	420	PRINTS	PR00249	Secretin-like GPCR superfamily signature	240	265	1.3E-50	T	19-03-2022	IPR000832	GPCR, family 2, secretin-like
XP_012938918.2	744fd5b3d358c1c9f1fde0124343edf3	420	PRINTS	PR00249	Secretin-like GPCR superfamily signature	315	336	1.3E-50	T	19-03-2022	IPR000832	GPCR, family 2, secretin-like
XP_012938918.2	744fd5b3d358c1c9f1fde0124343edf3	420	PANTHER	PTHR45620:SF15	DIURETIC HORMONE 44 RECEPTOR 1-RELATED	43	401	7.8E-103	T	19-03-2022	-	-
XP_012938918.2	744fd5b3d358c1c9f1fde0124343edf3	420	Phobius	NON_CYTOPLASMIC_DOMAIN	Region of a membrane-bound protein predicted to be outside the membrane, in the extracellular region.	1	86	-	T	19-03-2022	-	-
XP_012938918.2	744fd5b3d358c1c9f1fde0124343edf3	420	Phobius	NON_CYTOPLASMIC_DOMAIN	Region of a membrane-bound protein predicted to be outside the membrane, in the extracellular region.	221	239	-	T	19-03-2022	-	-
XP_012938918.2	744fd5b3d358c1c9f1fde0124343edf3	420	Phobius	CYTOPLASMIC_DOMAIN	Region of a membrane-bound protein predicted to be outside the membrane, in the cytoplasm.	111	121	-	T	19-03-2022	-	-
XP_012938918.2	744fd5b3d358c1c9f1fde0124343edf3	420	ProSitePatterns	PS00650	G-protein coupled receptors family 2 signature 2.	325	340	-	T	19-03-2022	IPR017983	GPCR, family 2, secretin-like, conserved site
XP_012938918.2	744fd5b3d358c1c9f1fde0124343edf3	420	Phobius	TRANSMEMBRANE	Region of a membrane-bound protein predicted to be embedded in the membrane.	316	336	-	T	19-03-2022	-	-
XP_012938918.2	744fd5b3d358c1c9f1fde0124343edf3	420	Gene3D	G3DSA:4.10.1240.10	GPCR, family 2, extracellular hormone receptor domain	16	72	4.8E-5	T	19-03-2022	IPR036445	GPCR family 2, extracellular hormone receptor domain superfamily
XP_012938918.2	744fd5b3d358c1c9f1fde0124343edf3	420	Phobius	CYTOPLASMIC_DOMAIN	Region of a membrane-bound protein predicted to be outside the membrane, in the cytoplasm.	189	194	-	T	19-03-2022	-	-
XP_012938918.2	744fd5b3d358c1c9f1fde0124343edf3	420	MobiDBLite	mobidb-lite	consensus disorder prediction	400	420	-	T	19-03-2022	-	-
XP_035825265.1	612e0790e8c52ead401cfc2b62d2bf67	1574	ProSitePatterns	PS00633	Bromodomain signature.	714	771	-	T	19-03-2022	IPR018359	Bromodomain, conserved site
XP_035825265.1	612e0790e8c52ead401cfc2b62d2bf67	1574	Pfam	PF00505	HMG (high mobility group) box	1380	1441	2.9E-14	T	19-03-2022	IPR009071	High mobility group box domain
XP_035825265.1	612e0790e8c52ead401cfc2b62d2bf67	1574	PANTHER	PTHR16062:SF19	POLYBROMO	686	1555	0.0	T	19-03-2022	IPR027180	Chromatin structure-remodeling complex subunit RSC1/RSC2/RSC4
XP_035825265.1	612e0790e8c52ead401cfc2b62d2bf67	1574	PANTHER	PTHR16062:SF19	POLYBROMO	12	136	0.0	T	19-03-2022	IPR027180	Chromatin structure-remodeling complex subunit RSC1/RSC2/RSC4
XP_035825265.1	612e0790e8c52ead401cfc2b62d2bf67	1574	ProSiteProfiles	PS50118	HMG boxes A and B DNA-binding domains profile.	1380	1448	15.017968	T	19-03-2022	IPR009071	High mobility group box domain
XP_035825265.1	612e0790e8c52ead401cfc2b62d2bf67	1574	SUPERFAMILY	SSF47095	HMG-box	1366	1440	1.83E-17	T	19-03-2022	IPR036910	High mobility group box domain superfamily
XP_035825265.1	612e0790e8c52ead401cfc2b62d2bf67	1574	MobiDBLite	mobidb-lite	consensus disorder prediction	168	188	-	T	19-03-2022	-	-
XP_035825265.1	612e0790e8c52ead401cfc2b62d2bf67	1574	SUPERFAMILY	SSF47370	Bromodomain	383	487	6.93E-28	T	19-03-2022	IPR036427	Bromodomain-like superfamily
XP_035825265.1	612e0790e8c52ead401cfc2b62d2bf67	1574	ProSiteProfiles	PS51038	BAH domain profile.	991	1108	22.385157	T	19-03-2022	IPR001025	Bromo adjacent homology (BAH) domain
XP_035825265.1	612e0790e8c52ead401cfc2b62d2bf67	1574	ProSiteProfiles	PS51038	BAH domain profile.	1181	1297	18.523975	T	19-03-2022	IPR001025	Bromo adjacent homology (BAH) domain
XP_035825265.1	612e0790e8c52ead401cfc2b62d2bf67	1574	Gene3D	G3DSA:1.20.920.10	-	204	346	1.4E-30	T	19-03-2022	IPR036427	Bromodomain-like superfamily
XP_035825265.1	612e0790e8c52ead401cfc2b62d2bf67	1574	Gene3D	G3DSA:1.20.920.10	-	379	519	3.8E-31	T	19-03-2022	IPR036427	Bromodomain-like superfamily
XP_035825265.1	612e0790e8c52ead401cfc2b62d2bf67	1574	Gene3D	G3DSA:1.20.920.10	-	562	687	1.3E-32	T	19-03-2022	IPR036427	Bromodomain-like superfamily
XP_035825265.1	612e0790e8c52ead401cfc2b62d2bf67	1574	Gene3D	G3DSA:1.20.920.10	-	34	194	2.8E-29	T	19-03-2022	IPR036427	Bromodomain-like superfamily
XP_035825265.1	612e0790e8c52ead401cfc2b62d2bf67	1574	Gene3D	G3DSA:1.20.920.10	-	688	805	1.7E-32	T	19-03-2022	IPR036427	Bromodomain-like superfamily
XP_035825265.1	612e0790e8c52ead401cfc2b62d2bf67	1574	Gene3D	G3DSA:1.20.920.10	-	806	955	1.7E-35	T	19-03-2022	IPR036427	Bromodomain-like superfamily
XP_035825265.1	612e0790e8c52ead401cfc2b62d2bf67	1574	SMART	SM00439	BAH_4	1181	1297	2.4E-9	T	19-03-2022	IPR001025	Bromo adjacent homology (BAH) domain
XP_035825265.1	612e0790e8c52ead401cfc2b62d2bf67	1574	SMART	SM00439	BAH_4	991	1108	6.9E-25	T	19-03-2022	IPR001025	Bromo adjacent homology (BAH) domain
XP_035825265.1	612e0790e8c52ead401cfc2b62d2bf67	1574	MobiDBLite	mobidb-lite	consensus disorder prediction	1447	1469	-	T	19-03-2022	-	-
XP_035825265.1	612e0790e8c52ead401cfc2b62d2bf67	1574	MobiDBLite	mobidb-lite	consensus disorder prediction	1	24	-	T	19-03-2022	-	-
XP_035825265.1	612e0790e8c52ead401cfc2b62d2bf67	1574	CDD	cd04717	BAH_polybromo	990	1108	3.25169E-49	T	19-03-2022	-	-
XP_035825265.1	612e0790e8c52ead401cfc2b62d2bf67	1574	ProSitePatterns	PS00633	Bromodomain signature.	593	645	-	T	19-03-2022	IPR018359	Bromodomain, conserved site
XP_035825265.1	612e0790e8c52ead401cfc2b62d2bf67	1574	Gene3D	G3DSA:2.30.30.490	-	1166	1425	5.7E-55	T	19-03-2022	IPR043151	Bromo adjacent homology (BAH) domain superfamily
XP_035825265.1	612e0790e8c52ead401cfc2b62d2bf67	1574	Gene3D	G3DSA:2.30.30.490	-	983	1165	4.5E-51	T	19-03-2022	IPR043151	Bromo adjacent homology (BAH) domain superfamily
XP_035825265.1	612e0790e8c52ead401cfc2b62d2bf67	1574	MobiDBLite	mobidb-lite	consensus disorder prediction	189	207	-	T	19-03-2022	-	-
XP_035825265.1	612e0790e8c52ead401cfc2b62d2bf67	1574	MobiDBLite	mobidb-lite	consensus disorder prediction	493	512	-	T	19-03-2022	-	-
XP_035825265.1	612e0790e8c52ead401cfc2b62d2bf67	1574	CDD	cd05524	Bromo_polybromo_I	33	142	1.15542E-52	T	19-03-2022	-	-
XP_035825265.1	612e0790e8c52ead401cfc2b62d2bf67	1574	MobiDBLite	mobidb-lite	consensus disorder prediction	1352	1368	-	T	19-03-2022	-	-
XP_035825265.1	612e0790e8c52ead401cfc2b62d2bf67	1574	SUPERFAMILY	SSF47370	Bromodomain	543	672	2.09E-30	T	19-03-2022	IPR036427	Bromodomain-like superfamily
XP_035825265.1	612e0790e8c52ead401cfc2b62d2bf67	1574	MobiDBLite	mobidb-lite	consensus disorder prediction	944	973	-	T	19-03-2022	-	-
XP_035825265.1	612e0790e8c52ead401cfc2b62d2bf67	1574	Pfam	PF01426	BAH domain	1184	1294	1.0E-11	T	19-03-2022	IPR001025	Bromo adjacent homology (BAH) domain
XP_035825265.1	612e0790e8c52ead401cfc2b62d2bf67	1574	Pfam	PF01426	BAH domain	992	1108	6.1E-17	T	19-03-2022	IPR001025	Bromo adjacent homology (BAH) domain
XP_035825265.1	612e0790e8c52ead401cfc2b62d2bf67	1574	PANTHER	PTHR16062	SWI/SNF-RELATED	155	666	0.0	T	19-03-2022	IPR037382	Remodelling complex subunit Rsc/polybromo
XP_035825265.1	612e0790e8c52ead401cfc2b62d2bf67	1574	PANTHER	PTHR16062	SWI/SNF-RELATED	686	1555	0.0	T	19-03-2022	IPR037382	Remodelling complex subunit Rsc/polybromo
XP_035825265.1	612e0790e8c52ead401cfc2b62d2bf67	1574	PANTHER	PTHR16062	SWI/SNF-RELATED	12	136	0.0	T	19-03-2022	IPR037382	Remodelling complex subunit Rsc/polybromo
XP_035825265.1	612e0790e8c52ead401cfc2b62d2bf67	1574	MobiDBLite	mobidb-lite	consensus disorder prediction	522	550	-	T	19-03-2022	-	-
XP_035825265.1	612e0790e8c52ead401cfc2b62d2bf67	1574	PRINTS	PR00503	Bromodomain signature	726	742	2.2E-11	T	19-03-2022	IPR001487	Bromodomain
XP_035825265.1	612e0790e8c52ead401cfc2b62d2bf67	1574	PRINTS	PR00503	Bromodomain signature	742	760	2.2E-11	T	19-03-2022	IPR001487	Bromodomain
XP_035825265.1	612e0790e8c52ead401cfc2b62d2bf67	1574	PRINTS	PR00503	Bromodomain signature	760	779	2.2E-11	T	19-03-2022	IPR001487	Bromodomain
XP_035825265.1	612e0790e8c52ead401cfc2b62d2bf67	1574	ProSiteProfiles	PS50014	Bromodomain profile.	709	779	20.1854	T	19-03-2022	IPR001487	Bromodomain
XP_035825265.1	612e0790e8c52ead401cfc2b62d2bf67	1574	PANTHER	PTHR16062:SF19	POLYBROMO	155	666	0.0	T	19-03-2022	IPR027180	Chromatin structure-remodeling complex subunit RSC1/RSC2/RSC4
XP_035825265.1	612e0790e8c52ead401cfc2b62d2bf67	1574	Coils	Coil	Coil	938	968	-	T	19-03-2022	-	-
XP_035825265.1	612e0790e8c52ead401cfc2b62d2bf67	1574	MobiDBLite	mobidb-lite	consensus disorder prediction	493	564	-	T	19-03-2022	-	-
XP_035825265.1	612e0790e8c52ead401cfc2b62d2bf67	1574	ProSiteProfiles	PS50014	Bromodomain profile.	227	297	18.101601	T	19-03-2022	IPR001487	Bromodomain
XP_035825265.1	612e0790e8c52ead401cfc2b62d2bf67	1574	CDD	cd00084	HMG-box	1380	1439	3.08416E-15	T	19-03-2022	-	-
XP_035825265.1	612e0790e8c52ead401cfc2b62d2bf67	1574	ProSiteProfiles	PS50014	Bromodomain profile.	52	122	14.3894	T	19-03-2022	IPR001487	Bromodomain
XP_035825265.1	612e0790e8c52ead401cfc2b62d2bf67	1574	Pfam	PF00439	Bromodomain	588	657	7.9E-20	T	19-03-2022	IPR001487	Bromodomain
XP_035825265.1	612e0790e8c52ead401cfc2b62d2bf67	1574	Pfam	PF00439	Bromodomain	712	782	1.3E-18	T	19-03-2022	IPR001487	Bromodomain
XP_035825265.1	612e0790e8c52ead401cfc2b62d2bf67	1574	Pfam	PF00439	Bromodomain	56	126	4.3E-17	T	19-03-2022	IPR001487	Bromodomain
XP_035825265.1	612e0790e8c52ead401cfc2b62d2bf67	1574	Pfam	PF00439	Bromodomain	229	300	1.0E-21	T	19-03-2022	IPR001487	Bromodomain
XP_035825265.1	612e0790e8c52ead401cfc2b62d2bf67	1574	Pfam	PF00439	Bromodomain	846	904	7.3E-8	T	19-03-2022	IPR001487	Bromodomain
XP_035825265.1	612e0790e8c52ead401cfc2b62d2bf67	1574	Pfam	PF00439	Bromodomain	398	468	1.4E-18	T	19-03-2022	IPR001487	Bromodomain
XP_035825265.1	612e0790e8c52ead401cfc2b62d2bf67	1574	ProSiteProfiles	PS50014	Bromodomain profile.	395	465	19.122801	T	19-03-2022	IPR001487	Bromodomain
XP_035825265.1	612e0790e8c52ead401cfc2b62d2bf67	1574	Coils	Coil	Coil	487	511	-	T	19-03-2022	-	-
XP_035825265.1	612e0790e8c52ead401cfc2b62d2bf67	1574	SUPERFAMILY	SSF47370	Bromodomain	852	920	9.42E-13	T	19-03-2022	IPR036427	Bromodomain-like superfamily
XP_035825265.1	612e0790e8c52ead401cfc2b62d2bf67	1574	ProSiteProfiles	PS50014	Bromodomain profile.	829	900	10.6772	T	19-03-2022	IPR001487	Bromodomain
XP_035825265.1	612e0790e8c52ead401cfc2b62d2bf67	1574	SMART	SM00398	hmgende2	1379	1448	1.3E-14	T	19-03-2022	IPR009071	High mobility group box domain
XP_035825265.1	612e0790e8c52ead401cfc2b62d2bf67	1574	MobiDBLite	mobidb-lite	consensus disorder prediction	1342	1383	-	T	19-03-2022	-	-
XP_035825265.1	612e0790e8c52ead401cfc2b62d2bf67	1574	SUPERFAMILY	SSF47370	Bromodomain	680	799	1.83E-30	T	19-03-2022	IPR036427	Bromodomain-like superfamily
XP_035825265.1	612e0790e8c52ead401cfc2b62d2bf67	1574	MobiDBLite	mobidb-lite	consensus disorder prediction	151	207	-	T	19-03-2022	-	-
XP_035825265.1	612e0790e8c52ead401cfc2b62d2bf67	1574	SUPERFAMILY	SSF47370	Bromodomain	217	314	1.24E-26	T	19-03-2022	IPR036427	Bromodomain-like superfamily
XP_035825265.1	612e0790e8c52ead401cfc2b62d2bf67	1574	SMART	SM00297	bromo_6	562	672	1.4E-32	T	19-03-2022	IPR001487	Bromodomain
XP_035825265.1	612e0790e8c52ead401cfc2b62d2bf67	1574	SMART	SM00297	bromo_6	808	919	7.3E-16	T	19-03-2022	IPR001487	Bromodomain
XP_035825265.1	612e0790e8c52ead401cfc2b62d2bf67	1574	SMART	SM00297	bromo_6	31	141	5.0E-25	T	19-03-2022	IPR001487	Bromodomain
XP_035825265.1	612e0790e8c52ead401cfc2b62d2bf67	1574	SMART	SM00297	bromo_6	374	484	6.0E-25	T	19-03-2022	IPR001487	Bromodomain
XP_035825265.1	612e0790e8c52ead401cfc2b62d2bf67	1574	SMART	SM00297	bromo_6	688	798	8.0E-39	T	19-03-2022	IPR001487	Bromodomain
XP_035825265.1	612e0790e8c52ead401cfc2b62d2bf67	1574	SMART	SM00297	bromo_6	207	316	8.7E-33	T	19-03-2022	IPR001487	Bromodomain
XP_035825265.1	612e0790e8c52ead401cfc2b62d2bf67	1574	ProSiteProfiles	PS50014	Bromodomain profile.	583	653	18.5156	T	19-03-2022	IPR001487	Bromodomain
XP_035825265.1	612e0790e8c52ead401cfc2b62d2bf67	1574	MobiDBLite	mobidb-lite	consensus disorder prediction	1451	1469	-	T	19-03-2022	-	-
XP_035825265.1	612e0790e8c52ead401cfc2b62d2bf67	1574	SUPERFAMILY	SSF47370	Bromodomain	25	141	6.93E-25	T	19-03-2022	IPR036427	Bromodomain-like superfamily
XP_035825265.1	612e0790e8c52ead401cfc2b62d2bf67	1574	MobiDBLite	mobidb-lite	consensus disorder prediction	151	167	-	T	19-03-2022	-	-
XP_035825267.1	612e0790e8c52ead401cfc2b62d2bf67	1574	ProSitePatterns	PS00633	Bromodomain signature.	714	771	-	T	19-03-2022	IPR018359	Bromodomain, conserved site
XP_035825267.1	612e0790e8c52ead401cfc2b62d2bf67	1574	Pfam	PF00505	HMG (high mobility group) box	1380	1441	2.9E-14	T	19-03-2022	IPR009071	High mobility group box domain
XP_035825267.1	612e0790e8c52ead401cfc2b62d2bf67	1574	PANTHER	PTHR16062:SF19	POLYBROMO	686	1555	0.0	T	19-03-2022	IPR027180	Chromatin structure-remodeling complex subunit RSC1/RSC2/RSC4
XP_035825267.1	612e0790e8c52ead401cfc2b62d2bf67	1574	PANTHER	PTHR16062:SF19	POLYBROMO	12	136	0.0	T	19-03-2022	IPR027180	Chromatin structure-remodeling complex subunit RSC1/RSC2/RSC4
XP_035825267.1	612e0790e8c52ead401cfc2b62d2bf67	1574	ProSiteProfiles	PS50118	HMG boxes A and B DNA-binding domains profile.	1380	1448	15.017968	T	19-03-2022	IPR009071	High mobility group box domain
XP_035825267.1	612e0790e8c52ead401cfc2b62d2bf67	1574	SUPERFAMILY	SSF47095	HMG-box	1366	1440	1.83E-17	T	19-03-2022	IPR036910	High mobility group box domain superfamily
XP_035825267.1	612e0790e8c52ead401cfc2b62d2bf67	1574	MobiDBLite	mobidb-lite	consensus disorder prediction	168	188	-	T	19-03-2022	-	-
XP_035825267.1	612e0790e8c52ead401cfc2b62d2bf67	1574	SUPERFAMILY	SSF47370	Bromodomain	383	487	6.93E-28	T	19-03-2022	IPR036427	Bromodomain-like superfamily
XP_035825267.1	612e0790e8c52ead401cfc2b62d2bf67	1574	ProSiteProfiles	PS51038	BAH domain profile.	991	1108	22.385157	T	19-03-2022	IPR001025	Bromo adjacent homology (BAH) domain
XP_035825267.1	612e0790e8c52ead401cfc2b62d2bf67	1574	ProSiteProfiles	PS51038	BAH domain profile.	1181	1297	18.523975	T	19-03-2022	IPR001025	Bromo adjacent homology (BAH) domain
XP_035825267.1	612e0790e8c52ead401cfc2b62d2bf67	1574	Gene3D	G3DSA:1.20.920.10	-	204	346	1.4E-30	T	19-03-2022	IPR036427	Bromodomain-like superfamily
XP_035825267.1	612e0790e8c52ead401cfc2b62d2bf67	1574	Gene3D	G3DSA:1.20.920.10	-	379	519	3.8E-31	T	19-03-2022	IPR036427	Bromodomain-like superfamily
XP_035825267.1	612e0790e8c52ead401cfc2b62d2bf67	1574	Gene3D	G3DSA:1.20.920.10	-	562	687	1.3E-32	T	19-03-2022	IPR036427	Bromodomain-like superfamily
XP_035825267.1	612e0790e8c52ead401cfc2b62d2bf67	1574	Gene3D	G3DSA:1.20.920.10	-	34	194	2.8E-29	T	19-03-2022	IPR036427	Bromodomain-like superfamily
XP_035825267.1	612e0790e8c52ead401cfc2b62d2bf67	1574	Gene3D	G3DSA:1.20.920.10	-	688	805	1.7E-32	T	19-03-2022	IPR036427	Bromodomain-like superfamily
XP_035825267.1	612e0790e8c52ead401cfc2b62d2bf67	1574	Gene3D	G3DSA:1.20.920.10	-	806	955	1.7E-35	T	19-03-2022	IPR036427	Bromodomain-like superfamily
XP_035825267.1	612e0790e8c52ead401cfc2b62d2bf67	1574	SMART	SM00439	BAH_4	1181	1297	2.4E-9	T	19-03-2022	IPR001025	Bromo adjacent homology (BAH) domain
XP_035825267.1	612e0790e8c52ead401cfc2b62d2bf67	1574	SMART	SM00439	BAH_4	991	1108	6.9E-25	T	19-03-2022	IPR001025	Bromo adjacent homology (BAH) domain
XP_035825267.1	612e0790e8c52ead401cfc2b62d2bf67	1574	MobiDBLite	mobidb-lite	consensus disorder prediction	1447	1469	-	T	19-03-2022	-	-
XP_035825267.1	612e0790e8c52ead401cfc2b62d2bf67	1574	MobiDBLite	mobidb-lite	consensus disorder prediction	1	24	-	T	19-03-2022	-	-
XP_035825267.1	612e0790e8c52ead401cfc2b62d2bf67	1574	CDD	cd04717	BAH_polybromo	990	1108	3.25169E-49	T	19-03-2022	-	-
XP_035825267.1	612e0790e8c52ead401cfc2b62d2bf67	1574	ProSitePatterns	PS00633	Bromodomain signature.	593	645	-	T	19-03-2022	IPR018359	Bromodomain, conserved site
XP_035825267.1	612e0790e8c52ead401cfc2b62d2bf67	1574	Gene3D	G3DSA:2.30.30.490	-	1166	1425	5.7E-55	T	19-03-2022	IPR043151	Bromo adjacent homology (BAH) domain superfamily
XP_035825267.1	612e0790e8c52ead401cfc2b62d2bf67	1574	Gene3D	G3DSA:2.30.30.490	-	983	1165	4.5E-51	T	19-03-2022	IPR043151	Bromo adjacent homology (BAH) domain superfamily
XP_035825267.1	612e0790e8c52ead401cfc2b62d2bf67	1574	MobiDBLite	mobidb-lite	consensus disorder prediction	189	207	-	T	19-03-2022	-	-
XP_035825267.1	612e0790e8c52ead401cfc2b62d2bf67	1574	MobiDBLite	mobidb-lite	consensus disorder prediction	493	512	-	T	19-03-2022	-	-
XP_035825267.1	612e0790e8c52ead401cfc2b62d2bf67	1574	CDD	cd05524	Bromo_polybromo_I	33	142	1.15542E-52	T	19-03-2022	-	-
XP_035825267.1	612e0790e8c52ead401cfc2b62d2bf67	1574	MobiDBLite	mobidb-lite	consensus disorder prediction	1352	1368	-	T	19-03-2022	-	-
XP_035825267.1	612e0790e8c52ead401cfc2b62d2bf67	1574	SUPERFAMILY	SSF47370	Bromodomain	543	672	2.09E-30	T	19-03-2022	IPR036427	Bromodomain-like superfamily
XP_035825267.1	612e0790e8c52ead401cfc2b62d2bf67	1574	MobiDBLite	mobidb-lite	consensus disorder prediction	944	973	-	T	19-03-2022	-	-
XP_035825267.1	612e0790e8c52ead401cfc2b62d2bf67	1574	Pfam	PF01426	BAH domain	1184	1294	1.0E-11	T	19-03-2022	IPR001025	Bromo adjacent homology (BAH) domain
XP_035825267.1	612e0790e8c52ead401cfc2b62d2bf67	1574	Pfam	PF01426	BAH domain	992	1108	6.1E-17	T	19-03-2022	IPR001025	Bromo adjacent homology (BAH) domain
XP_035825267.1	612e0790e8c52ead401cfc2b62d2bf67	1574	PANTHER	PTHR16062	SWI/SNF-RELATED	155	666	0.0	T	19-03-2022	IPR037382	Remodelling complex subunit Rsc/polybromo
XP_035825267.1	612e0790e8c52ead401cfc2b62d2bf67	1574	PANTHER	PTHR16062	SWI/SNF-RELATED	686	1555	0.0	T	19-03-2022	IPR037382	Remodelling complex subunit Rsc/polybromo
XP_035825267.1	612e0790e8c52ead401cfc2b62d2bf67	1574	PANTHER	PTHR16062	SWI/SNF-RELATED	12	136	0.0	T	19-03-2022	IPR037382	Remodelling complex subunit Rsc/polybromo
XP_035825267.1	612e0790e8c52ead401cfc2b62d2bf67	1574	MobiDBLite	mobidb-lite	consensus disorder prediction	522	550	-	T	19-03-2022	-	-
XP_035825267.1	612e0790e8c52ead401cfc2b62d2bf67	1574	PRINTS	PR00503	Bromodomain signature	726	742	2.2E-11	T	19-03-2022	IPR001487	Bromodomain
XP_035825267.1	612e0790e8c52ead401cfc2b62d2bf67	1574	PRINTS	PR00503	Bromodomain signature	742	760	2.2E-11	T	19-03-2022	IPR001487	Bromodomain
XP_035825267.1	612e0790e8c52ead401cfc2b62d2bf67	1574	PRINTS	PR00503	Bromodomain signature	760	779	2.2E-11	T	19-03-2022	IPR001487	Bromodomain
XP_035825267.1	612e0790e8c52ead401cfc2b62d2bf67	1574	ProSiteProfiles	PS50014	Bromodomain profile.	709	779	20.1854	T	19-03-2022	IPR001487	Bromodomain
XP_035825267.1	612e0790e8c52ead401cfc2b62d2bf67	1574	PANTHER	PTHR16062:SF19	POLYBROMO	155	666	0.0	T	19-03-2022	IPR027180	Chromatin structure-remodeling complex subunit RSC1/RSC2/RSC4
XP_035825267.1	612e0790e8c52ead401cfc2b62d2bf67	1574	Coils	Coil	Coil	938	968	-	T	19-03-2022	-	-
XP_035825267.1	612e0790e8c52ead401cfc2b62d2bf67	1574	MobiDBLite	mobidb-lite	consensus disorder prediction	493	564	-	T	19-03-2022	-	-
XP_035825267.1	612e0790e8c52ead401cfc2b62d2bf67	1574	ProSiteProfiles	PS50014	Bromodomain profile.	227	297	18.101601	T	19-03-2022	IPR001487	Bromodomain
XP_035825267.1	612e0790e8c52ead401cfc2b62d2bf67	1574	CDD	cd00084	HMG-box	1380	1439	3.08416E-15	T	19-03-2022	-	-
XP_035825267.1	612e0790e8c52ead401cfc2b62d2bf67	1574	ProSiteProfiles	PS50014	Bromodomain profile.	52	122	14.3894	T	19-03-2022	IPR001487	Bromodomain
XP_035825267.1	612e0790e8c52ead401cfc2b62d2bf67	1574	Pfam	PF00439	Bromodomain	588	657	7.9E-20	T	19-03-2022	IPR001487	Bromodomain
XP_035825267.1	612e0790e8c52ead401cfc2b62d2bf67	1574	Pfam	PF00439	Bromodomain	712	782	1.3E-18	T	19-03-2022	IPR001487	Bromodomain
XP_035825267.1	612e0790e8c52ead401cfc2b62d2bf67	1574	Pfam	PF00439	Bromodomain	56	126	4.3E-17	T	19-03-2022	IPR001487	Bromodomain
XP_035825267.1	612e0790e8c52ead401cfc2b62d2bf67	1574	Pfam	PF00439	Bromodomain	229	300	1.0E-21	T	19-03-2022	IPR001487	Bromodomain
XP_035825267.1	612e0790e8c52ead401cfc2b62d2bf67	1574	Pfam	PF00439	Bromodomain	846	904	7.3E-8	T	19-03-2022	IPR001487	Bromodomain
XP_035825267.1	612e0790e8c52ead401cfc2b62d2bf67	1574	Pfam	PF00439	Bromodomain	398	468	1.4E-18	T	19-03-2022	IPR001487	Bromodomain
XP_035825267.1	612e0790e8c52ead401cfc2b62d2bf67	1574	ProSiteProfiles	PS50014	Bromodomain profile.	395	465	19.122801	T	19-03-2022	IPR001487	Bromodomain
XP_035825267.1	612e0790e8c52ead401cfc2b62d2bf67	1574	Coils	Coil	Coil	487	511	-	T	19-03-2022	-	-
XP_035825267.1	612e0790e8c52ead401cfc2b62d2bf67	1574	SUPERFAMILY	SSF47370	Bromodomain	852	920	9.42E-13	T	19-03-2022	IPR036427	Bromodomain-like superfamily
XP_035825267.1	612e0790e8c52ead401cfc2b62d2bf67	1574	ProSiteProfiles	PS50014	Bromodomain profile.	829	900	10.6772	T	19-03-2022	IPR001487	Bromodomain
XP_035825267.1	612e0790e8c52ead401cfc2b62d2bf67	1574	SMART	SM00398	hmgende2	1379	1448	1.3E-14	T	19-03-2022	IPR009071	High mobility group box domain
XP_035825267.1	612e0790e8c52ead401cfc2b62d2bf67	1574	MobiDBLite	mobidb-lite	consensus disorder prediction	1342	1383	-	T	19-03-2022	-	-
XP_035825267.1	612e0790e8c52ead401cfc2b62d2bf67	1574	SUPERFAMILY	SSF47370	Bromodomain	680	799	1.83E-30	T	19-03-2022	IPR036427	Bromodomain-like superfamily
XP_035825267.1	612e0790e8c52ead401cfc2b62d2bf67	1574	MobiDBLite	mobidb-lite	consensus disorder prediction	151	207	-	T	19-03-2022	-	-
XP_035825267.1	612e0790e8c52ead401cfc2b62d2bf67	1574	SUPERFAMILY	SSF47370	Bromodomain	217	314	1.24E-26	T	19-03-2022	IPR036427	Bromodomain-like superfamily
XP_035825267.1	612e0790e8c52ead401cfc2b62d2bf67	1574	SMART	SM00297	bromo_6	562	672	1.4E-32	T	19-03-2022	IPR001487	Bromodomain
XP_035825267.1	612e0790e8c52ead401cfc2b62d2bf67	1574	SMART	SM00297	bromo_6	808	919	7.3E-16	T	19-03-2022	IPR001487	Bromodomain
XP_035825267.1	612e0790e8c52ead401cfc2b62d2bf67	1574	SMART	SM00297	bromo_6	31	141	5.0E-25	T	19-03-2022	IPR001487	Bromodomain
XP_035825267.1	612e0790e8c52ead401cfc2b62d2bf67	1574	SMART	SM00297	bromo_6	374	484	6.0E-25	T	19-03-2022	IPR001487	Bromodomain
XP_035825267.1	612e0790e8c52ead401cfc2b62d2bf67	1574	SMART	SM00297	bromo_6	688	798	8.0E-39	T	19-03-2022	IPR001487	Bromodomain
XP_035825267.1	612e0790e8c52ead401cfc2b62d2bf67	1574	SMART	SM00297	bromo_6	207	316	8.7E-33	T	19-03-2022	IPR001487	Bromodomain
XP_035825267.1	612e0790e8c52ead401cfc2b62d2bf67	1574	ProSiteProfiles	PS50014	Bromodomain profile.	583	653	18.5156	T	19-03-2022	IPR001487	Bromodomain
XP_035825267.1	612e0790e8c52ead401cfc2b62d2bf67	1574	MobiDBLite	mobidb-lite	consensus disorder prediction	1451	1469	-	T	19-03-2022	-	-
XP_035825267.1	612e0790e8c52ead401cfc2b62d2bf67	1574	SUPERFAMILY	SSF47370	Bromodomain	25	141	6.93E-25	T	19-03-2022	IPR036427	Bromodomain-like superfamily
XP_035825267.1	612e0790e8c52ead401cfc2b62d2bf67	1574	MobiDBLite	mobidb-lite	consensus disorder prediction	151	167	-	T	19-03-2022	-	-
XP_035825266.1	612e0790e8c52ead401cfc2b62d2bf67	1574	ProSitePatterns	PS00633	Bromodomain signature.	714	771	-	T	19-03-2022	IPR018359	Bromodomain, conserved site
XP_035825266.1	612e0790e8c52ead401cfc2b62d2bf67	1574	Pfam	PF00505	HMG (high mobility group) box	1380	1441	2.9E-14	T	19-03-2022	IPR009071	High mobility group box domain
XP_035825266.1	612e0790e8c52ead401cfc2b62d2bf67	1574	PANTHER	PTHR16062:SF19	POLYBROMO	686	1555	0.0	T	19-03-2022	IPR027180	Chromatin structure-remodeling complex subunit RSC1/RSC2/RSC4
XP_035825266.1	612e0790e8c52ead401cfc2b62d2bf67	1574	PANTHER	PTHR16062:SF19	POLYBROMO	12	136	0.0	T	19-03-2022	IPR027180	Chromatin structure-remodeling complex subunit RSC1/RSC2/RSC4
XP_035825266.1	612e0790e8c52ead401cfc2b62d2bf67	1574	ProSiteProfiles	PS50118	HMG boxes A and B DNA-binding domains profile.	1380	1448	15.017968	T	19-03-2022	IPR009071	High mobility group box domain
XP_035825266.1	612e0790e8c52ead401cfc2b62d2bf67	1574	SUPERFAMILY	SSF47095	HMG-box	1366	1440	1.83E-17	T	19-03-2022	IPR036910	High mobility group box domain superfamily
XP_035825266.1	612e0790e8c52ead401cfc2b62d2bf67	1574	MobiDBLite	mobidb-lite	consensus disorder prediction	168	188	-	T	19-03-2022	-	-
XP_035825266.1	612e0790e8c52ead401cfc2b62d2bf67	1574	SUPERFAMILY	SSF47370	Bromodomain	383	487	6.93E-28	T	19-03-2022	IPR036427	Bromodomain-like superfamily
XP_035825266.1	612e0790e8c52ead401cfc2b62d2bf67	1574	ProSiteProfiles	PS51038	BAH domain profile.	991	1108	22.385157	T	19-03-2022	IPR001025	Bromo adjacent homology (BAH) domain
XP_035825266.1	612e0790e8c52ead401cfc2b62d2bf67	1574	ProSiteProfiles	PS51038	BAH domain profile.	1181	1297	18.523975	T	19-03-2022	IPR001025	Bromo adjacent homology (BAH) domain
XP_035825266.1	612e0790e8c52ead401cfc2b62d2bf67	1574	Gene3D	G3DSA:1.20.920.10	-	204	346	1.4E-30	T	19-03-2022	IPR036427	Bromodomain-like superfamily
XP_035825266.1	612e0790e8c52ead401cfc2b62d2bf67	1574	Gene3D	G3DSA:1.20.920.10	-	379	519	3.8E-31	T	19-03-2022	IPR036427	Bromodomain-like superfamily
XP_035825266.1	612e0790e8c52ead401cfc2b62d2bf67	1574	Gene3D	G3DSA:1.20.920.10	-	562	687	1.3E-32	T	19-03-2022	IPR036427	Bromodomain-like superfamily
XP_035825266.1	612e0790e8c52ead401cfc2b62d2bf67	1574	Gene3D	G3DSA:1.20.920.10	-	34	194	2.8E-29	T	19-03-2022	IPR036427	Bromodomain-like superfamily
XP_035825266.1	612e0790e8c52ead401cfc2b62d2bf67	1574	Gene3D	G3DSA:1.20.920.10	-	688	805	1.7E-32	T	19-03-2022	IPR036427	Bromodomain-like superfamily
XP_035825266.1	612e0790e8c52ead401cfc2b62d2bf67	1574	Gene3D	G3DSA:1.20.920.10	-	806	955	1.7E-35	T	19-03-2022	IPR036427	Bromodomain-like superfamily
XP_035825266.1	612e0790e8c52ead401cfc2b62d2bf67	1574	SMART	SM00439	BAH_4	1181	1297	2.4E-9	T	19-03-2022	IPR001025	Bromo adjacent homology (BAH) domain
XP_035825266.1	612e0790e8c52ead401cfc2b62d2bf67	1574	SMART	SM00439	BAH_4	991	1108	6.9E-25	T	19-03-2022	IPR001025	Bromo adjacent homology (BAH) domain
XP_035825266.1	612e0790e8c52ead401cfc2b62d2bf67	1574	MobiDBLite	mobidb-lite	consensus disorder prediction	1447	1469	-	T	19-03-2022	-	-
XP_035825266.1	612e0790e8c52ead401cfc2b62d2bf67	1574	MobiDBLite	mobidb-lite	consensus disorder prediction	1	24	-	T	19-03-2022	-	-
XP_035825266.1	612e0790e8c52ead401cfc2b62d2bf67	1574	CDD	cd04717	BAH_polybromo	990	1108	3.25169E-49	T	19-03-2022	-	-
XP_035825266.1	612e0790e8c52ead401cfc2b62d2bf67	1574	ProSitePatterns	PS00633	Bromodomain signature.	593	645	-	T	19-03-2022	IPR018359	Bromodomain, conserved site
XP_035825266.1	612e0790e8c52ead401cfc2b62d2bf67	1574	Gene3D	G3DSA:2.30.30.490	-	1166	1425	5.7E-55	T	19-03-2022	IPR043151	Bromo adjacent homology (BAH) domain superfamily
XP_035825266.1	612e0790e8c52ead401cfc2b62d2bf67	1574	Gene3D	G3DSA:2.30.30.490	-	983	1165	4.5E-51	T	19-03-2022	IPR043151	Bromo adjacent homology (BAH) domain superfamily
XP_035825266.1	612e0790e8c52ead401cfc2b62d2bf67	1574	MobiDBLite	mobidb-lite	consensus disorder prediction	189	207	-	T	19-03-2022	-	-
XP_035825266.1	612e0790e8c52ead401cfc2b62d2bf67	1574	MobiDBLite	mobidb-lite	consensus disorder prediction	493	512	-	T	19-03-2022	-	-
XP_035825266.1	612e0790e8c52ead401cfc2b62d2bf67	1574	CDD	cd05524	Bromo_polybromo_I	33	142	1.15542E-52	T	19-03-2022	-	-
XP_035825266.1	612e0790e8c52ead401cfc2b62d2bf67	1574	MobiDBLite	mobidb-lite	consensus disorder prediction	1352	1368	-	T	19-03-2022	-	-
XP_035825266.1	612e0790e8c52ead401cfc2b62d2bf67	1574	SUPERFAMILY	SSF47370	Bromodomain	543	672	2.09E-30	T	19-03-2022	IPR036427	Bromodomain-like superfamily
XP_035825266.1	612e0790e8c52ead401cfc2b62d2bf67	1574	MobiDBLite	mobidb-lite	consensus disorder prediction	944	973	-	T	19-03-2022	-	-
XP_035825266.1	612e0790e8c52ead401cfc2b62d2bf67	1574	Pfam	PF01426	BAH domain	1184	1294	1.0E-11	T	19-03-2022	IPR001025	Bromo adjacent homology (BAH) domain
XP_035825266.1	612e0790e8c52ead401cfc2b62d2bf67	1574	Pfam	PF01426	BAH domain	992	1108	6.1E-17	T	19-03-2022	IPR001025	Bromo adjacent homology (BAH) domain
XP_035825266.1	612e0790e8c52ead401cfc2b62d2bf67	1574	PANTHER	PTHR16062	SWI/SNF-RELATED	155	666	0.0	T	19-03-2022	IPR037382	Remodelling complex subunit Rsc/polybromo
XP_035825266.1	612e0790e8c52ead401cfc2b62d2bf67	1574	PANTHER	PTHR16062	SWI/SNF-RELATED	686	1555	0.0	T	19-03-2022	IPR037382	Remodelling complex subunit Rsc/polybromo
XP_035825266.1	612e0790e8c52ead401cfc2b62d2bf67	1574	PANTHER	PTHR16062	SWI/SNF-RELATED	12	136	0.0	T	19-03-2022	IPR037382	Remodelling complex subunit Rsc/polybromo
XP_035825266.1	612e0790e8c52ead401cfc2b62d2bf67	1574	MobiDBLite	mobidb-lite	consensus disorder prediction	522	550	-	T	19-03-2022	-	-
XP_035825266.1	612e0790e8c52ead401cfc2b62d2bf67	1574	PRINTS	PR00503	Bromodomain signature	726	742	2.2E-11	T	19-03-2022	IPR001487	Bromodomain
XP_035825266.1	612e0790e8c52ead401cfc2b62d2bf67	1574	PRINTS	PR00503	Bromodomain signature	742	760	2.2E-11	T	19-03-2022	IPR001487	Bromodomain
XP_035825266.1	612e0790e8c52ead401cfc2b62d2bf67	1574	PRINTS	PR00503	Bromodomain signature	760	779	2.2E-11	T	19-03-2022	IPR001487	Bromodomain
XP_035825266.1	612e0790e8c52ead401cfc2b62d2bf67	1574	ProSiteProfiles	PS50014	Bromodomain profile.	709	779	20.1854	T	19-03-2022	IPR001487	Bromodomain
XP_035825266.1	612e0790e8c52ead401cfc2b62d2bf67	1574	PANTHER	PTHR16062:SF19	POLYBROMO	155	666	0.0	T	19-03-2022	IPR027180	Chromatin structure-remodeling complex subunit RSC1/RSC2/RSC4
XP_035825266.1	612e0790e8c52ead401cfc2b62d2bf67	1574	Coils	Coil	Coil	938	968	-	T	19-03-2022	-	-
XP_035825266.1	612e0790e8c52ead401cfc2b62d2bf67	1574	MobiDBLite	mobidb-lite	consensus disorder prediction	493	564	-	T	19-03-2022	-	-
XP_035825266.1	612e0790e8c52ead401cfc2b62d2bf67	1574	ProSiteProfiles	PS50014	Bromodomain profile.	227	297	18.101601	T	19-03-2022	IPR001487	Bromodomain
XP_035825266.1	612e0790e8c52ead401cfc2b62d2bf67	1574	CDD	cd00084	HMG-box	1380	1439	3.08416E-15	T	19-03-2022	-	-
XP_035825266.1	612e0790e8c52ead401cfc2b62d2bf67	1574	ProSiteProfiles	PS50014	Bromodomain profile.	52	122	14.3894	T	19-03-2022	IPR001487	Bromodomain
XP_035825266.1	612e0790e8c52ead401cfc2b62d2bf67	1574	Pfam	PF00439	Bromodomain	588	657	7.9E-20	T	19-03-2022	IPR001487	Bromodomain
XP_035825266.1	612e0790e8c52ead401cfc2b62d2bf67	1574	Pfam	PF00439	Bromodomain	712	782	1.3E-18	T	19-03-2022	IPR001487	Bromodomain
XP_035825266.1	612e0790e8c52ead401cfc2b62d2bf67	1574	Pfam	PF00439	Bromodomain	56	126	4.3E-17	T	19-03-2022	IPR001487	Bromodomain
XP_035825266.1	612e0790e8c52ead401cfc2b62d2bf67	1574	Pfam	PF00439	Bromodomain	229	300	1.0E-21	T	19-03-2022	IPR001487	Bromodomain
XP_035825266.1	612e0790e8c52ead401cfc2b62d2bf67	1574	Pfam	PF00439	Bromodomain	846	904	7.3E-8	T	19-03-2022	IPR001487	Bromodomain
XP_035825266.1	612e0790e8c52ead401cfc2b62d2bf67	1574	Pfam	PF00439	Bromodomain	398	468	1.4E-18	T	19-03-2022	IPR001487	Bromodomain
XP_035825266.1	612e0790e8c52ead401cfc2b62d2bf67	1574	ProSiteProfiles	PS50014	Bromodomain profile.	395	465	19.122801	T	19-03-2022	IPR001487	Bromodomain
XP_035825266.1	612e0790e8c52ead401cfc2b62d2bf67	1574	Coils	Coil	Coil	487	511	-	T	19-03-2022	-	-
XP_035825266.1	612e0790e8c52ead401cfc2b62d2bf67	1574	SUPERFAMILY	SSF47370	Bromodomain	852	920	9.42E-13	T	19-03-2022	IPR036427	Bromodomain-like superfamily
XP_035825266.1	612e0790e8c52ead401cfc2b62d2bf67	1574	ProSiteProfiles	PS50014	Bromodomain profile.	829	900	10.6772	T	19-03-2022	IPR001487	Bromodomain
XP_035825266.1	612e0790e8c52ead401cfc2b62d2bf67	1574	SMART	SM00398	hmgende2	1379	1448	1.3E-14	T	19-03-2022	IPR009071	High mobility group box domain
XP_035825266.1	612e0790e8c52ead401cfc2b62d2bf67	1574	MobiDBLite	mobidb-lite	consensus disorder prediction	1342	1383	-	T	19-03-2022	-	-
XP_035825266.1	612e0790e8c52ead401cfc2b62d2bf67	1574	SUPERFAMILY	SSF47370	Bromodomain	680	799	1.83E-30	T	19-03-2022	IPR036427	Bromodomain-like superfamily
XP_035825266.1	612e0790e8c52ead401cfc2b62d2bf67	1574	MobiDBLite	mobidb-lite	consensus disorder prediction	151	207	-	T	19-03-2022	-	-
XP_035825266.1	612e0790e8c52ead401cfc2b62d2bf67	1574	SUPERFAMILY	SSF47370	Bromodomain	217	314	1.24E-26	T	19-03-2022	IPR036427	Bromodomain-like superfamily
XP_035825266.1	612e0790e8c52ead401cfc2b62d2bf67	1574	SMART	SM00297	bromo_6	562	672	1.4E-32	T	19-03-2022	IPR001487	Bromodomain
XP_035825266.1	612e0790e8c52ead401cfc2b62d2bf67	1574	SMART	SM00297	bromo_6	808	919	7.3E-16	T	19-03-2022	IPR001487	Bromodomain
XP_035825266.1	612e0790e8c52ead401cfc2b62d2bf67	1574	SMART	SM00297	bromo_6	31	141	5.0E-25	T	19-03-2022	IPR001487	Bromodomain
XP_035825266.1	612e0790e8c52ead401cfc2b62d2bf67	1574	SMART	SM00297	bromo_6	374	484	6.0E-25	T	19-03-2022	IPR001487	Bromodomain
XP_035825266.1	612e0790e8c52ead401cfc2b62d2bf67	1574	SMART	SM00297	bromo_6	688	798	8.0E-39	T	19-03-2022	IPR001487	Bromodomain
XP_035825266.1	612e0790e8c52ead401cfc2b62d2bf67	1574	SMART	SM00297	bromo_6	207	316	8.7E-33	T	19-03-2022	IPR001487	Bromodomain
XP_035825266.1	612e0790e8c52ead401cfc2b62d2bf67	1574	ProSiteProfiles	PS50014	Bromodomain profile.	583	653	18.5156	T	19-03-2022	IPR001487	Bromodomain
XP_035825266.1	612e0790e8c52ead401cfc2b62d2bf67	1574	MobiDBLite	mobidb-lite	consensus disorder prediction	1451	1469	-	T	19-03-2022	-	-
XP_035825266.1	612e0790e8c52ead401cfc2b62d2bf67	1574	SUPERFAMILY	SSF47370	Bromodomain	25	141	6.93E-25	T	19-03-2022	IPR036427	Bromodomain-like superfamily
XP_035825266.1	612e0790e8c52ead401cfc2b62d2bf67	1574	MobiDBLite	mobidb-lite	consensus disorder prediction	151	167	-	T	19-03-2022	-	-
XP_005095640.1	14cd37c6bbc2cdfb390e3fde83ae3d81	265	Phobius	NON_CYTOPLASMIC_DOMAIN	Region of a membrane-bound protein predicted to be outside the membrane, in the extracellular region.	19	265	-	T	19-03-2022	-	-
XP_005095640.1	14cd37c6bbc2cdfb390e3fde83ae3d81	265	Phobius	SIGNAL_PEPTIDE_N_REGION	N-terminal region of a signal peptide.	1	1	-	T	19-03-2022	-	-
XP_005095640.1	14cd37c6bbc2cdfb390e3fde83ae3d81	265	Phobius	SIGNAL_PEPTIDE_C_REGION	C-terminal region of a signal peptide.	14	18	-	T	19-03-2022	-	-
XP_005095640.1	14cd37c6bbc2cdfb390e3fde83ae3d81	265	MobiDBLite	mobidb-lite	consensus disorder prediction	243	265	-	T	19-03-2022	-	-
XP_005095640.1	14cd37c6bbc2cdfb390e3fde83ae3d81	265	PANTHER	PTHR11214	BETA-1,3-N-ACETYLGLUCOSAMINYLTRANSFERASE	5	195	2.4E-40	T	19-03-2022	IPR002659	Glycosyl transferase, family 31
XP_005095640.1	14cd37c6bbc2cdfb390e3fde83ae3d81	265	PANTHER	PTHR11214:SF229	HEXOSYLTRANSFERASE	5	195	2.4E-40	T	19-03-2022	-	-
XP_005095640.1	14cd37c6bbc2cdfb390e3fde83ae3d81	265	Pfam	PF01762	Galactosyltransferase	7	170	1.5E-30	T	19-03-2022	IPR002659	Glycosyl transferase, family 31
XP_005095640.1	14cd37c6bbc2cdfb390e3fde83ae3d81	265	Phobius	SIGNAL_PEPTIDE	Signal peptide region	1	18	-	T	19-03-2022	-	-
XP_005095640.1	14cd37c6bbc2cdfb390e3fde83ae3d81	265	Phobius	SIGNAL_PEPTIDE_H_REGION	Hydrophobic region of a signal peptide.	2	13	-	T	19-03-2022	-	-
XP_005105209.1	c40ae89e5a3a46991c21312ec77c5199	329	Phobius	TRANSMEMBRANE	Region of a membrane-bound protein predicted to be embedded in the membrane.	186	206	-	T	19-03-2022	-	-
XP_005105209.1	c40ae89e5a3a46991c21312ec77c5199	329	Phobius	NON_CYTOPLASMIC_DOMAIN	Region of a membrane-bound protein predicted to be outside the membrane, in the extracellular region.	167	185	-	T	19-03-2022	-	-
XP_005105209.1	c40ae89e5a3a46991c21312ec77c5199	329	Phobius	TRANSMEMBRANE	Region of a membrane-bound protein predicted to be embedded in the membrane.	146	166	-	T	19-03-2022	-	-
XP_005105209.1	c40ae89e5a3a46991c21312ec77c5199	329	SUPERFAMILY	SSF81321	Family A G protein-coupled receptor-like	17	309	5.13E-33	T	19-03-2022	-	-
XP_005105209.1	c40ae89e5a3a46991c21312ec77c5199	329	ProSiteProfiles	PS50262	G-protein coupled receptors family 1 profile.	41	295	20.95331	T	19-03-2022	IPR017452	GPCR, rhodopsin-like, 7TM
XP_005105209.1	c40ae89e5a3a46991c21312ec77c5199	329	ProSitePatterns	PS00237	G-protein coupled receptors family 1 signature.	115	131	-	T	19-03-2022	IPR000276	G protein-coupled receptor, rhodopsin-like
XP_005105209.1	c40ae89e5a3a46991c21312ec77c5199	329	Phobius	TRANSMEMBRANE	Region of a membrane-bound protein predicted to be embedded in the membrane.	278	296	-	T	19-03-2022	-	-
XP_005105209.1	c40ae89e5a3a46991c21312ec77c5199	329	PRINTS	PR00237	Rhodopsin-like GPCR superfamily signature	109	131	1.3E-10	T	19-03-2022	IPR000276	G protein-coupled receptor, rhodopsin-like
XP_005105209.1	c40ae89e5a3a46991c21312ec77c5199	329	PRINTS	PR00237	Rhodopsin-like GPCR superfamily signature	26	50	1.3E-10	T	19-03-2022	IPR000276	G protein-coupled receptor, rhodopsin-like
XP_005105209.1	c40ae89e5a3a46991c21312ec77c5199	329	PRINTS	PR00237	Rhodopsin-like GPCR superfamily signature	240	264	1.3E-10	T	19-03-2022	IPR000276	G protein-coupled receptor, rhodopsin-like
XP_005105209.1	c40ae89e5a3a46991c21312ec77c5199	329	PRINTS	PR00237	Rhodopsin-like GPCR superfamily signature	145	166	1.3E-10	T	19-03-2022	IPR000276	G protein-coupled receptor, rhodopsin-like
XP_005105209.1	c40ae89e5a3a46991c21312ec77c5199	329	PRINTS	PR00237	Rhodopsin-like GPCR superfamily signature	59	80	1.3E-10	T	19-03-2022	IPR000276	G protein-coupled receptor, rhodopsin-like
XP_005105209.1	c40ae89e5a3a46991c21312ec77c5199	329	Phobius	NON_CYTOPLASMIC_DOMAIN	Region of a membrane-bound protein predicted to be outside the membrane, in the extracellular region.	1	25	-	T	19-03-2022	-	-
XP_005105209.1	c40ae89e5a3a46991c21312ec77c5199	329	Phobius	CYTOPLASMIC_DOMAIN	Region of a membrane-bound protein predicted to be outside the membrane, in the cytoplasm.	207	239	-	T	19-03-2022	-	-
XP_005105209.1	c40ae89e5a3a46991c21312ec77c5199	329	Phobius	TRANSMEMBRANE	Region of a membrane-bound protein predicted to be embedded in the membrane.	61	82	-	T	19-03-2022	-	-
XP_005105209.1	c40ae89e5a3a46991c21312ec77c5199	329	Phobius	CYTOPLASMIC_DOMAIN	Region of a membrane-bound protein predicted to be outside the membrane, in the cytoplasm.	126	145	-	T	19-03-2022	-	-
XP_005105209.1	c40ae89e5a3a46991c21312ec77c5199	329	SMART	SM01381	7TM_GPCR_Srsx_2	35	307	8.2E-4	T	19-03-2022	IPR000276	G protein-coupled receptor, rhodopsin-like
XP_005105209.1	c40ae89e5a3a46991c21312ec77c5199	329	CDD	cd00637	7tm_classA_rhodopsin-like	29	296	1.16856E-26	T	19-03-2022	-	-
XP_005105209.1	c40ae89e5a3a46991c21312ec77c5199	329	PANTHER	PTHR24246:SF27	ADENOSINE RECEPTOR HOMOLOG	26	307	1.6E-29	T	19-03-2022	-	-
XP_005105209.1	c40ae89e5a3a46991c21312ec77c5199	329	Gene3D	G3DSA:1.20.1070.10	-	4	316	2.2E-37	T	19-03-2022	-	-
XP_005105209.1	c40ae89e5a3a46991c21312ec77c5199	329	Phobius	NON_CYTOPLASMIC_DOMAIN	Region of a membrane-bound protein predicted to be outside the membrane, in the extracellular region.	267	277	-	T	19-03-2022	-	-
XP_005105209.1	c40ae89e5a3a46991c21312ec77c5199	329	Phobius	TRANSMEMBRANE	Region of a membrane-bound protein predicted to be embedded in the membrane.	102	125	-	T	19-03-2022	-	-
XP_005105209.1	c40ae89e5a3a46991c21312ec77c5199	329	Phobius	TRANSMEMBRANE	Region of a membrane-bound protein predicted to be embedded in the membrane.	26	49	-	T	19-03-2022	-	-
XP_005105209.1	c40ae89e5a3a46991c21312ec77c5199	329	Pfam	PF00001	7 transmembrane receptor (rhodopsin family)	42	286	5.7E-21	T	19-03-2022	IPR000276	G protein-coupled receptor, rhodopsin-like
XP_005105209.1	c40ae89e5a3a46991c21312ec77c5199	329	Phobius	TRANSMEMBRANE	Region of a membrane-bound protein predicted to be embedded in the membrane.	240	266	-	T	19-03-2022	-	-
XP_005105209.1	c40ae89e5a3a46991c21312ec77c5199	329	Phobius	NON_CYTOPLASMIC_DOMAIN	Region of a membrane-bound protein predicted to be outside the membrane, in the extracellular region.	83	101	-	T	19-03-2022	-	-
XP_005105209.1	c40ae89e5a3a46991c21312ec77c5199	329	Phobius	CYTOPLASMIC_DOMAIN	Region of a membrane-bound protein predicted to be outside the membrane, in the cytoplasm.	297	329	-	T	19-03-2022	-	-
XP_005105209.1	c40ae89e5a3a46991c21312ec77c5199	329	Phobius	CYTOPLASMIC_DOMAIN	Region of a membrane-bound protein predicted to be outside the membrane, in the cytoplasm.	50	60	-	T	19-03-2022	-	-
XP_005105209.1	c40ae89e5a3a46991c21312ec77c5199	329	PANTHER	PTHR24246	OLFACTORY RECEPTOR AND ADENOSINE RECEPTOR	26	307	1.6E-29	T	19-03-2022	-	-
XP_005091578.1	9d60cb51dd699d53069285e04bbd0888	645	Gene3D	G3DSA:2.60.120.260	-	18	214	2.5E-64	T	19-03-2022	-	-
XP_005091578.1	9d60cb51dd699d53069285e04bbd0888	645	SignalP_EUK	SignalP-noTM	SignalP-noTM	1	19	-	T	19-03-2022	-	-
XP_005091578.1	9d60cb51dd699d53069285e04bbd0888	645	Pfam	PF02837	Glycosyl hydrolases family 2, sugar binding domain	36	214	8.4E-26	T	19-03-2022	IPR006104	Glycosyl hydrolases family 2, sugar binding domain
XP_005091578.1	9d60cb51dd699d53069285e04bbd0888	645	SUPERFAMILY	SSF49785	Galactose-binding domain-like	22	214	4.25E-57	T	19-03-2022	IPR008979	Galactose-binding-like domain superfamily
XP_005091578.1	9d60cb51dd699d53069285e04bbd0888	645	PRINTS	PR00132	Glycosyl hydrolase family 2 signature	422	437	1.3E-18	T	19-03-2022	IPR006101	Glycoside hydrolase, family 2
XP_005091578.1	9d60cb51dd699d53069285e04bbd0888	645	PRINTS	PR00132	Glycosyl hydrolase family 2 signature	354	372	1.3E-18	T	19-03-2022	IPR006101	Glycoside hydrolase, family 2
XP_005091578.1	9d60cb51dd699d53069285e04bbd0888	645	PRINTS	PR00132	Glycosyl hydrolase family 2 signature	119	134	1.3E-18	T	19-03-2022	IPR006101	Glycoside hydrolase, family 2
XP_005091578.1	9d60cb51dd699d53069285e04bbd0888	645	PRINTS	PR00132	Glycosyl hydrolase family 2 signature	323	337	1.3E-18	T	19-03-2022	IPR006101	Glycoside hydrolase, family 2
XP_005091578.1	9d60cb51dd699d53069285e04bbd0888	645	PRINTS	PR00132	Glycosyl hydrolase family 2 signature	520	535	1.3E-18	T	19-03-2022	IPR006101	Glycoside hydrolase, family 2
XP_005091578.1	9d60cb51dd699d53069285e04bbd0888	645	Gene3D	G3DSA:2.60.40.10	Immunoglobulins	215	313	4.5E-23	T	19-03-2022	IPR013783	Immunoglobulin-like fold
XP_005091578.1	9d60cb51dd699d53069285e04bbd0888	645	Phobius	SIGNAL_PEPTIDE	Signal peptide region	1	19	-	T	19-03-2022	-	-
XP_005091578.1	9d60cb51dd699d53069285e04bbd0888	645	Gene3D	G3DSA:3.20.20.80	Glycosidases	314	616	1.5E-89	T	19-03-2022	-	-
XP_005091578.1	9d60cb51dd699d53069285e04bbd0888	645	PANTHER	PTHR10066	BETA-GLUCURONIDASE	9	624	3.6E-262	T	19-03-2022	-	-
XP_005091578.1	9d60cb51dd699d53069285e04bbd0888	645	Phobius	SIGNAL_PEPTIDE_H_REGION	Hydrophobic region of a signal peptide.	3	14	-	T	19-03-2022	-	-
XP_005091578.1	9d60cb51dd699d53069285e04bbd0888	645	SUPERFAMILY	SSF49303	beta-Galactosidase/glucuronidase domain	217	313	2.82E-17	T	19-03-2022	IPR036156	Beta-Galactosidase/glucuronidase domain superfamily
XP_005091578.1	9d60cb51dd699d53069285e04bbd0888	645	Phobius	NON_CYTOPLASMIC_DOMAIN	Region of a membrane-bound protein predicted to be outside the membrane, in the extracellular region.	20	645	-	T	19-03-2022	-	-
XP_005091578.1	9d60cb51dd699d53069285e04bbd0888	645	SUPERFAMILY	SSF51445	(Trans)glycosidases	314	612	3.28E-83	T	19-03-2022	IPR017853	Glycoside hydrolase superfamily
XP_005091578.1	9d60cb51dd699d53069285e04bbd0888	645	Phobius	SIGNAL_PEPTIDE_C_REGION	C-terminal region of a signal peptide.	15	19	-	T	19-03-2022	-	-
XP_005091578.1	9d60cb51dd699d53069285e04bbd0888	645	Pfam	PF02836	Glycosyl hydrolases family 2, TIM barrel domain	314	614	8.0E-87	T	19-03-2022	IPR006103	Glycoside hydrolase family 2, catalytic domain
XP_005091578.1	9d60cb51dd699d53069285e04bbd0888	645	Phobius	SIGNAL_PEPTIDE_N_REGION	N-terminal region of a signal peptide.	1	2	-	T	19-03-2022	-	-
XP_012943145.1	edb53e0c8d8c86d2b8810e5e77a7d087	1296	MobiDBLite	mobidb-lite	consensus disorder prediction	41	60	-	T	19-03-2022	-	-
XP_012943145.1	edb53e0c8d8c86d2b8810e5e77a7d087	1296	MobiDBLite	mobidb-lite	consensus disorder prediction	294	308	-	T	19-03-2022	-	-
XP_012943145.1	edb53e0c8d8c86d2b8810e5e77a7d087	1296	MobiDBLite	mobidb-lite	consensus disorder prediction	25	40	-	T	19-03-2022	-	-
XP_012943145.1	edb53e0c8d8c86d2b8810e5e77a7d087	1296	Phobius	TRANSMEMBRANE	Region of a membrane-bound protein predicted to be embedded in the membrane.	599	628	-	T	19-03-2022	-	-
XP_012943145.1	edb53e0c8d8c86d2b8810e5e77a7d087	1296	Coils	Coil	Coil	1148	1168	-	T	19-03-2022	-	-
XP_012943145.1	edb53e0c8d8c86d2b8810e5e77a7d087	1296	MobiDBLite	mobidb-lite	consensus disorder prediction	122	155	-	T	19-03-2022	-	-
XP_012943145.1	edb53e0c8d8c86d2b8810e5e77a7d087	1296	Coils	Coil	Coil	1111	1131	-	T	19-03-2022	-	-
XP_012943145.1	edb53e0c8d8c86d2b8810e5e77a7d087	1296	MobiDBLite	mobidb-lite	consensus disorder prediction	510	541	-	T	19-03-2022	-	-
XP_012943145.1	edb53e0c8d8c86d2b8810e5e77a7d087	1296	MobiDBLite	mobidb-lite	consensus disorder prediction	1213	1234	-	T	19-03-2022	-	-
XP_012943145.1	edb53e0c8d8c86d2b8810e5e77a7d087	1296	PANTHER	PTHR31650	O-ACYLTRANSFERASE (WSD1-LIKE) FAMILY PROTEIN	696	1079	4.0E-39	T	19-03-2022	IPR045034	O-acyltransferase WSD1-like
XP_012943145.1	edb53e0c8d8c86d2b8810e5e77a7d087	1296	MobiDBLite	mobidb-lite	consensus disorder prediction	202	220	-	T	19-03-2022	-	-
XP_012943145.1	edb53e0c8d8c86d2b8810e5e77a7d087	1296	MobiDBLite	mobidb-lite	consensus disorder prediction	409	434	-	T	19-03-2022	-	-
XP_012943145.1	edb53e0c8d8c86d2b8810e5e77a7d087	1296	Pfam	PF06974	WS/DGAT C-terminal domain	936	1077	1.4E-25	T	19-03-2022	IPR009721	O-acyltransferase WSD1, C-terminal
XP_012943145.1	edb53e0c8d8c86d2b8810e5e77a7d087	1296	Phobius	CYTOPLASMIC_DOMAIN	Region of a membrane-bound protein predicted to be outside the membrane, in the cytoplasm.	629	1296	-	T	19-03-2022	-	-
XP_012943145.1	edb53e0c8d8c86d2b8810e5e77a7d087	1296	MobiDBLite	mobidb-lite	consensus disorder prediction	156	176	-	T	19-03-2022	-	-
XP_012943145.1	edb53e0c8d8c86d2b8810e5e77a7d087	1296	SUPERFAMILY	SSF52777	CoA-dependent acyltransferases	726	807	7.67E-5	T	19-03-2022	-	-
XP_012943145.1	edb53e0c8d8c86d2b8810e5e77a7d087	1296	MobiDBLite	mobidb-lite	consensus disorder prediction	177	193	-	T	19-03-2022	-	-
XP_012943145.1	edb53e0c8d8c86d2b8810e5e77a7d087	1296	MobiDBLite	mobidb-lite	consensus disorder prediction	235	293	-	T	19-03-2022	-	-
XP_012943145.1	edb53e0c8d8c86d2b8810e5e77a7d087	1296	MobiDBLite	mobidb-lite	consensus disorder prediction	443	493	-	T	19-03-2022	-	-
XP_012943145.1	edb53e0c8d8c86d2b8810e5e77a7d087	1296	Phobius	NON_CYTOPLASMIC_DOMAIN	Region of a membrane-bound protein predicted to be outside the membrane, in the extracellular region.	1	598	-	T	19-03-2022	-	-
XP_012943145.1	edb53e0c8d8c86d2b8810e5e77a7d087	1296	MobiDBLite	mobidb-lite	consensus disorder prediction	1	337	-	T	19-03-2022	-	-
XP_012943145.1	edb53e0c8d8c86d2b8810e5e77a7d087	1296	PANTHER	PTHR31650:SF1	O-ACYLTRANSFERASE (WSD1-LIKE) FAMILY PROTEIN	696	1079	4.0E-39	T	19-03-2022	-	-
XP_012943145.1	edb53e0c8d8c86d2b8810e5e77a7d087	1296	MobiDBLite	mobidb-lite	consensus disorder prediction	95	111	-	T	19-03-2022	-	-
XP_012943145.1	edb53e0c8d8c86d2b8810e5e77a7d087	1296	MobiDBLite	mobidb-lite	consensus disorder prediction	367	541	-	T	19-03-2022	-	-
XP_012943145.1	edb53e0c8d8c86d2b8810e5e77a7d087	1296	Pfam	PF03007	Wax ester synthase-like Acyl-CoA acyltransferase domain	707	826	5.5E-12	T	19-03-2022	IPR004255	O-acyltransferase, WSD1, N-terminal
XP_035827193.1	4b14759ea38738e0177ebb050a9771db	380	MobiDBLite	mobidb-lite	consensus disorder prediction	360	380	-	T	19-03-2022	-	-
XP_035827193.1	4b14759ea38738e0177ebb050a9771db	380	SUPERFAMILY	SSF52467	DHS-like NAD/FAD-binding domain	66	361	3.6E-86	T	19-03-2022	IPR029035	DHS-like NAD/FAD-binding domain superfamily
XP_035827193.1	4b14759ea38738e0177ebb050a9771db	380	PIRSF	PIRSF037938	SIR2_euk	55	380	6.3E-130	T	19-03-2022	IPR017328	Sirtuin, class I
XP_035827193.1	4b14759ea38738e0177ebb050a9771db	380	MobiDBLite	mobidb-lite	consensus disorder prediction	366	380	-	T	19-03-2022	-	-
XP_035827193.1	4b14759ea38738e0177ebb050a9771db	380	MobiDBLite	mobidb-lite	consensus disorder prediction	29	43	-	T	19-03-2022	-	-
XP_035827193.1	4b14759ea38738e0177ebb050a9771db	380	Pfam	PF02146	Sir2 family	93	277	3.7E-58	T	19-03-2022	IPR003000	Sirtuin family
XP_035827193.1	4b14759ea38738e0177ebb050a9771db	380	ProSiteProfiles	PS50305	Sirtuin catalytic domain profile.	74	348	48.671993	T	19-03-2022	IPR026590	Sirtuin family, catalytic core domain
XP_035827193.1	4b14759ea38738e0177ebb050a9771db	380	MobiDBLite	mobidb-lite	consensus disorder prediction	1	46	-	T	19-03-2022	-	-
XP_035827193.1	4b14759ea38738e0177ebb050a9771db	380	Gene3D	G3DSA:3.40.50.1220	-	75	350	1.9E-112	T	19-03-2022	-	-
XP_035827193.1	4b14759ea38738e0177ebb050a9771db	380	PANTHER	PTHR11085:SF3	NAD-DEPENDENT PROTEIN DEACETYLASE SIRTUIN-2	52	369	9.3E-128	T	19-03-2022	-	-
XP_035827193.1	4b14759ea38738e0177ebb050a9771db	380	Gene3D	G3DSA:3.30.1600.10	SIR2/SIRT2 'Small Domain'	99	249	1.9E-112	T	19-03-2022	IPR026591	Sirtuin, catalytic core small domain superfamily
XP_035827193.1	4b14759ea38738e0177ebb050a9771db	380	PANTHER	PTHR11085	HISTONE DEACETYLASE SIR2 FAMILY MEMBER	52	369	9.3E-128	T	19-03-2022	-	-
XP_035827193.1	4b14759ea38738e0177ebb050a9771db	380	CDD	cd01408	SIRT1	86	339	2.77795E-136	T	19-03-2022	-	-
XP_005104358.1	4b14759ea38738e0177ebb050a9771db	380	MobiDBLite	mobidb-lite	consensus disorder prediction	360	380	-	T	19-03-2022	-	-
XP_005104358.1	4b14759ea38738e0177ebb050a9771db	380	SUPERFAMILY	SSF52467	DHS-like NAD/FAD-binding domain	66	361	3.6E-86	T	19-03-2022	IPR029035	DHS-like NAD/FAD-binding domain superfamily
XP_005104358.1	4b14759ea38738e0177ebb050a9771db	380	PIRSF	PIRSF037938	SIR2_euk	55	380	6.3E-130	T	19-03-2022	IPR017328	Sirtuin, class I
XP_005104358.1	4b14759ea38738e0177ebb050a9771db	380	MobiDBLite	mobidb-lite	consensus disorder prediction	366	380	-	T	19-03-2022	-	-
XP_005104358.1	4b14759ea38738e0177ebb050a9771db	380	MobiDBLite	mobidb-lite	consensus disorder prediction	29	43	-	T	19-03-2022	-	-
XP_005104358.1	4b14759ea38738e0177ebb050a9771db	380	Pfam	PF02146	Sir2 family	93	277	3.7E-58	T	19-03-2022	IPR003000	Sirtuin family
XP_005104358.1	4b14759ea38738e0177ebb050a9771db	380	ProSiteProfiles	PS50305	Sirtuin catalytic domain profile.	74	348	48.671993	T	19-03-2022	IPR026590	Sirtuin family, catalytic core domain
XP_005104358.1	4b14759ea38738e0177ebb050a9771db	380	MobiDBLite	mobidb-lite	consensus disorder prediction	1	46	-	T	19-03-2022	-	-
XP_005104358.1	4b14759ea38738e0177ebb050a9771db	380	Gene3D	G3DSA:3.40.50.1220	-	75	350	1.9E-112	T	19-03-2022	-	-
XP_005104358.1	4b14759ea38738e0177ebb050a9771db	380	PANTHER	PTHR11085:SF3	NAD-DEPENDENT PROTEIN DEACETYLASE SIRTUIN-2	52	369	9.3E-128	T	19-03-2022	-	-
XP_005104358.1	4b14759ea38738e0177ebb050a9771db	380	Gene3D	G3DSA:3.30.1600.10	SIR2/SIRT2 'Small Domain'	99	249	1.9E-112	T	19-03-2022	IPR026591	Sirtuin, catalytic core small domain superfamily
XP_005104358.1	4b14759ea38738e0177ebb050a9771db	380	PANTHER	PTHR11085	HISTONE DEACETYLASE SIR2 FAMILY MEMBER	52	369	9.3E-128	T	19-03-2022	-	-
XP_005104358.1	4b14759ea38738e0177ebb050a9771db	380	CDD	cd01408	SIRT1	86	339	2.77795E-136	T	19-03-2022	-	-
XP_035829790.1	3c84560f1f5d9f14160036d4019ab59d	1059	Coils	Coil	Coil	40	60	-	T	19-03-2022	-	-
XP_035829790.1	3c84560f1f5d9f14160036d4019ab59d	1059	MobiDBLite	mobidb-lite	consensus disorder prediction	637	691	-	T	19-03-2022	-	-
XP_035829790.1	3c84560f1f5d9f14160036d4019ab59d	1059	PANTHER	PTHR15635	COILED-COIL DOMAIN CONTAINING PROTEIN 9	16	341	2.3E-27	T	19-03-2022	IPR029336	Protein of unknown function DUF4594
XP_035829790.1	3c84560f1f5d9f14160036d4019ab59d	1059	MobiDBLite	mobidb-lite	consensus disorder prediction	770	784	-	T	19-03-2022	-	-
XP_035829790.1	3c84560f1f5d9f14160036d4019ab59d	1059	MobiDBLite	mobidb-lite	consensus disorder prediction	822	870	-	T	19-03-2022	-	-
XP_035829790.1	3c84560f1f5d9f14160036d4019ab59d	1059	MobiDBLite	mobidb-lite	consensus disorder prediction	732	747	-	T	19-03-2022	-	-
XP_035829790.1	3c84560f1f5d9f14160036d4019ab59d	1059	MobiDBLite	mobidb-lite	consensus disorder prediction	967	983	-	T	19-03-2022	-	-
XP_035829790.1	3c84560f1f5d9f14160036d4019ab59d	1059	MobiDBLite	mobidb-lite	consensus disorder prediction	637	1059	-	T	19-03-2022	-	-
XP_035829790.1	3c84560f1f5d9f14160036d4019ab59d	1059	MobiDBLite	mobidb-lite	consensus disorder prediction	1034	1059	-	T	19-03-2022	-	-
XP_035829790.1	3c84560f1f5d9f14160036d4019ab59d	1059	MobiDBLite	mobidb-lite	consensus disorder prediction	986	1006	-	T	19-03-2022	-	-
XP_035829790.1	3c84560f1f5d9f14160036d4019ab59d	1059	MobiDBLite	mobidb-lite	consensus disorder prediction	748	764	-	T	19-03-2022	-	-
XP_035829790.1	3c84560f1f5d9f14160036d4019ab59d	1059	MobiDBLite	mobidb-lite	consensus disorder prediction	283	329	-	T	19-03-2022	-	-
XP_035829790.1	3c84560f1f5d9f14160036d4019ab59d	1059	PANTHER	PTHR15635:SF11	COILED-COIL DOMAIN-CONTAINING PROTEIN 9	16	341	2.3E-27	T	19-03-2022	-	-
XP_035829790.1	3c84560f1f5d9f14160036d4019ab59d	1059	MobiDBLite	mobidb-lite	consensus disorder prediction	692	706	-	T	19-03-2022	-	-
XP_035829790.1	3c84560f1f5d9f14160036d4019ab59d	1059	Pfam	PF15266	Domain of unknown function (DUF4594)	236	371	1.0E-13	T	19-03-2022	IPR029336	Protein of unknown function DUF4594
XP_035829790.1	3c84560f1f5d9f14160036d4019ab59d	1059	MobiDBLite	mobidb-lite	consensus disorder prediction	475	511	-	T	19-03-2022	-	-
XP_035829790.1	3c84560f1f5d9f14160036d4019ab59d	1059	MobiDBLite	mobidb-lite	consensus disorder prediction	383	398	-	T	19-03-2022	-	-
XP_035829790.1	3c84560f1f5d9f14160036d4019ab59d	1059	MobiDBLite	mobidb-lite	consensus disorder prediction	350	367	-	T	19-03-2022	-	-
XP_035829790.1	3c84560f1f5d9f14160036d4019ab59d	1059	MobiDBLite	mobidb-lite	consensus disorder prediction	64	441	-	T	19-03-2022	-	-
XP_035829790.1	3c84560f1f5d9f14160036d4019ab59d	1059	MobiDBLite	mobidb-lite	consensus disorder prediction	462	585	-	T	19-03-2022	-	-
XP_035829790.1	3c84560f1f5d9f14160036d4019ab59d	1059	MobiDBLite	mobidb-lite	consensus disorder prediction	123	196	-	T	19-03-2022	-	-
XP_035829790.1	3c84560f1f5d9f14160036d4019ab59d	1059	MobiDBLite	mobidb-lite	consensus disorder prediction	226	251	-	T	19-03-2022	-	-
XP_035829790.1	3c84560f1f5d9f14160036d4019ab59d	1059	MobiDBLite	mobidb-lite	consensus disorder prediction	85	115	-	T	19-03-2022	-	-
XP_035829790.1	3c84560f1f5d9f14160036d4019ab59d	1059	MobiDBLite	mobidb-lite	consensus disorder prediction	943	966	-	T	19-03-2022	-	-
XP_035829790.1	3c84560f1f5d9f14160036d4019ab59d	1059	Coils	Coil	Coil	733	753	-	T	19-03-2022	-	-
XP_035829790.1	3c84560f1f5d9f14160036d4019ab59d	1059	MobiDBLite	mobidb-lite	consensus disorder prediction	1017	1032	-	T	19-03-2022	-	-
XP_035829790.1	3c84560f1f5d9f14160036d4019ab59d	1059	MobiDBLite	mobidb-lite	consensus disorder prediction	261	276	-	T	19-03-2022	-	-
XP_035829504.1	33f90317e4998bd54e596db81487d115	1587	Pfam	PF01421	Reprolysin (M12B) family zinc metalloprotease	404	614	8.2E-26	T	19-03-2022	IPR001590	Peptidase M12B, ADAM/reprolysin
XP_035829504.1	33f90317e4998bd54e596db81487d115	1587	ProSiteProfiles	PS50092	Thrombospondin type-1 (TSP1) repeat profile.	703	758	13.391431	T	19-03-2022	IPR000884	Thrombospondin type-1 (TSP1) repeat
XP_035829504.1	33f90317e4998bd54e596db81487d115	1587	ProSiteProfiles	PS50092	Thrombospondin type-1 (TSP1) repeat profile.	1171	1220	10.302113	T	19-03-2022	IPR000884	Thrombospondin type-1 (TSP1) repeat
XP_035829504.1	33f90317e4998bd54e596db81487d115	1587	SUPERFAMILY	SSF82895	TSP-1 type 1 repeat	1366	1422	2.09E-8	T	19-03-2022	IPR036383	Thrombospondin type-1 (TSP1) repeat superfamily
XP_035829504.1	33f90317e4998bd54e596db81487d115	1587	Gene3D	G3DSA:2.20.100.10	-	706	757	1.6E-16	T	19-03-2022	IPR036383	Thrombospondin type-1 (TSP1) repeat superfamily
XP_035829504.1	33f90317e4998bd54e596db81487d115	1587	MobiDBLite	mobidb-lite	consensus disorder prediction	110	129	-	T	19-03-2022	-	-
XP_035829504.1	33f90317e4998bd54e596db81487d115	1587	PRINTS	PR01857	ADAM-TS family signature	821	840	6.5E-18	T	19-03-2022	IPR013273	ADAMTS/ADAMTS-like
XP_035829504.1	33f90317e4998bd54e596db81487d115	1587	PRINTS	PR01857	ADAM-TS family signature	712	730	6.5E-18	T	19-03-2022	IPR013273	ADAMTS/ADAMTS-like
XP_035829504.1	33f90317e4998bd54e596db81487d115	1587	PRINTS	PR01857	ADAM-TS family signature	841	860	6.5E-18	T	19-03-2022	IPR013273	ADAMTS/ADAMTS-like
XP_035829504.1	33f90317e4998bd54e596db81487d115	1587	SUPERFAMILY	SSF82895	TSP-1 type 1 repeat	1172	1219	4.84E-7	T	19-03-2022	IPR036383	Thrombospondin type-1 (TSP1) repeat superfamily
XP_035829504.1	33f90317e4998bd54e596db81487d115	1587	Phobius	TRANSMEMBRANE	Region of a membrane-bound protein predicted to be embedded in the membrane.	136	159	-	T	19-03-2022	-	-
XP_035829504.1	33f90317e4998bd54e596db81487d115	1587	ProSiteProfiles	PS50092	Thrombospondin type-1 (TSP1) repeat profile.	1425	1467	8.51755	T	19-03-2022	IPR000884	Thrombospondin type-1 (TSP1) repeat
XP_035829504.1	33f90317e4998bd54e596db81487d115	1587	CDD	cd04273	ZnMc_ADAMTS_like	404	611	2.26191E-100	T	19-03-2022	-	-
XP_035829504.1	33f90317e4998bd54e596db81487d115	1587	MobiDBLite	mobidb-lite	consensus disorder prediction	1303	1321	-	T	19-03-2022	-	-
XP_035829504.1	33f90317e4998bd54e596db81487d115	1587	PANTHER	PTHR13723:SF142	A DISINTEGRIN AND METALLOPROTEINASE WITH THROMBOSPONDIN MOTIFS 7	1367	1581	0.0	T	19-03-2022	-	-
XP_035829504.1	33f90317e4998bd54e596db81487d115	1587	PANTHER	PTHR13723:SF142	A DISINTEGRIN AND METALLOPROTEINASE WITH THROMBOSPONDIN MOTIFS 7	1059	1252	0.0	T	19-03-2022	-	-
XP_035829504.1	33f90317e4998bd54e596db81487d115	1587	ProSiteProfiles	PS50900	PLAC domain profile.	1535	1575	10.115786	T	19-03-2022	IPR010909	PLAC
XP_035829504.1	33f90317e4998bd54e596db81487d115	1587	SUPERFAMILY	SSF55486	Metalloproteases ("zincins"), catalytic domain	401	612	9.36E-57	T	19-03-2022	-	-
XP_035829504.1	33f90317e4998bd54e596db81487d115	1587	SUPERFAMILY	SSF82895	TSP-1 type 1 repeat	1471	1527	2.62E-10	T	19-03-2022	IPR036383	Thrombospondin type-1 (TSP1) repeat superfamily
XP_035829504.1	33f90317e4998bd54e596db81487d115	1587	SMART	SM00209	TSP1_2	1424	1473	0.0032	T	19-03-2022	IPR000884	Thrombospondin type-1 (TSP1) repeat
XP_035829504.1	33f90317e4998bd54e596db81487d115	1587	SMART	SM00209	TSP1_2	706	758	3.8E-13	T	19-03-2022	IPR000884	Thrombospondin type-1 (TSP1) repeat
XP_035829504.1	33f90317e4998bd54e596db81487d115	1587	SMART	SM00209	TSP1_2	1367	1423	1.4E-5	T	19-03-2022	IPR000884	Thrombospondin type-1 (TSP1) repeat
XP_035829504.1	33f90317e4998bd54e596db81487d115	1587	SMART	SM00209	TSP1_2	1109	1169	0.0053	T	19-03-2022	IPR000884	Thrombospondin type-1 (TSP1) repeat
XP_035829504.1	33f90317e4998bd54e596db81487d115	1587	SMART	SM00209	TSP1_2	1173	1220	6.3E-5	T	19-03-2022	IPR000884	Thrombospondin type-1 (TSP1) repeat
XP_035829504.1	33f90317e4998bd54e596db81487d115	1587	SMART	SM00209	TSP1_2	1474	1528	2.7E-8	T	19-03-2022	IPR000884	Thrombospondin type-1 (TSP1) repeat
XP_035829504.1	33f90317e4998bd54e596db81487d115	1587	ProSiteProfiles	PS50215	ADAM type metalloprotease domain profile.	404	614	23.049398	T	19-03-2022	IPR001590	Peptidase M12B, ADAM/reprolysin
XP_035829504.1	33f90317e4998bd54e596db81487d115	1587	MobiDBLite	mobidb-lite	consensus disorder prediction	375	399	-	T	19-03-2022	-	-
XP_035829504.1	33f90317e4998bd54e596db81487d115	1587	Gene3D	G3DSA:2.60.120.830	-	847	982	6.5E-43	T	19-03-2022	-	-
XP_035829504.1	33f90317e4998bd54e596db81487d115	1587	PANTHER	PTHR13723	ADAMTS A DISINTEGRIN AND METALLOPROTEASE WITH THROMBOSPONDIN MOTIFS PROTEASE	1367	1581	0.0	T	19-03-2022	-	-
XP_035829504.1	33f90317e4998bd54e596db81487d115	1587	PANTHER	PTHR13723	ADAMTS A DISINTEGRIN AND METALLOPROTEASE WITH THROMBOSPONDIN MOTIFS PROTEASE	164	976	0.0	T	19-03-2022	-	-
XP_035829504.1	33f90317e4998bd54e596db81487d115	1587	PANTHER	PTHR13723	ADAMTS A DISINTEGRIN AND METALLOPROTEASE WITH THROMBOSPONDIN MOTIFS PROTEASE	1059	1252	0.0	T	19-03-2022	-	-
XP_035829504.1	33f90317e4998bd54e596db81487d115	1587	MobiDBLite	mobidb-lite	consensus disorder prediction	1342	1360	-	T	19-03-2022	-	-
XP_035829504.1	33f90317e4998bd54e596db81487d115	1587	ProSiteProfiles	PS50092	Thrombospondin type-1 (TSP1) repeat profile.	1105	1169	10.314836	T	19-03-2022	IPR000884	Thrombospondin type-1 (TSP1) repeat
XP_035829504.1	33f90317e4998bd54e596db81487d115	1587	MobiDBLite	mobidb-lite	consensus disorder prediction	1302	1360	-	T	19-03-2022	-	-
XP_035829504.1	33f90317e4998bd54e596db81487d115	1587	PANTHER	PTHR13723:SF142	A DISINTEGRIN AND METALLOPROTEINASE WITH THROMBOSPONDIN MOTIFS 7	164	976	0.0	T	19-03-2022	-	-
XP_035829504.1	33f90317e4998bd54e596db81487d115	1587	Pfam	PF00090	Thrombospondin type 1 domain	708	757	9.4E-9	T	19-03-2022	IPR000884	Thrombospondin type-1 (TSP1) repeat
XP_035829504.1	33f90317e4998bd54e596db81487d115	1587	Phobius	NON_CYTOPLASMIC_DOMAIN	Region of a membrane-bound protein predicted to be outside the membrane, in the extracellular region.	160	1587	-	T	19-03-2022	-	-
XP_035829504.1	33f90317e4998bd54e596db81487d115	1587	Gene3D	G3DSA:2.20.100.10	-	1423	1471	1.1E-5	T	19-03-2022	IPR036383	Thrombospondin type-1 (TSP1) repeat superfamily
XP_035829504.1	33f90317e4998bd54e596db81487d115	1587	Gene3D	G3DSA:2.20.100.10	-	1472	1528	6.9E-10	T	19-03-2022	IPR036383	Thrombospondin type-1 (TSP1) repeat superfamily
XP_035829504.1	33f90317e4998bd54e596db81487d115	1587	Gene3D	G3DSA:2.20.100.10	-	1107	1169	5.9E-8	T	19-03-2022	IPR036383	Thrombospondin type-1 (TSP1) repeat superfamily
XP_035829504.1	33f90317e4998bd54e596db81487d115	1587	Gene3D	G3DSA:2.20.100.10	-	1172	1219	3.0E-6	T	19-03-2022	IPR036383	Thrombospondin type-1 (TSP1) repeat superfamily
XP_035829504.1	33f90317e4998bd54e596db81487d115	1587	Gene3D	G3DSA:2.20.100.10	-	1366	1422	1.8E-8	T	19-03-2022	IPR036383	Thrombospondin type-1 (TSP1) repeat superfamily
XP_035829504.1	33f90317e4998bd54e596db81487d115	1587	Gene3D	G3DSA:3.40.1620.60	-	615	705	3.5E-26	T	19-03-2022	-	-
XP_035829504.1	33f90317e4998bd54e596db81487d115	1587	Pfam	PF19030	Thrombospondin type 1 domain	1174	1219	3.2E-7	T	19-03-2022	-	-
XP_035829504.1	33f90317e4998bd54e596db81487d115	1587	Pfam	PF19030	Thrombospondin type 1 domain	1368	1422	1.1E-12	T	19-03-2022	-	-
XP_035829504.1	33f90317e4998bd54e596db81487d115	1587	Pfam	PF19030	Thrombospondin type 1 domain	1475	1527	1.4E-13	T	19-03-2022	-	-
XP_035829504.1	33f90317e4998bd54e596db81487d115	1587	Pfam	PF19030	Thrombospondin type 1 domain	1109	1168	7.0E-11	T	19-03-2022	-	-
XP_035829504.1	33f90317e4998bd54e596db81487d115	1587	Pfam	PF19030	Thrombospondin type 1 domain	1425	1472	2.6E-6	T	19-03-2022	-	-
XP_035829504.1	33f90317e4998bd54e596db81487d115	1587	Pfam	PF05986	ADAM-TS Spacer 1	861	971	2.5E-33	T	19-03-2022	IPR010294	ADAM-TS Spacer 1
XP_035829504.1	33f90317e4998bd54e596db81487d115	1587	Pfam	PF01562	Reprolysin family propeptide	176	336	1.0E-27	T	19-03-2022	IPR002870	Peptidase M12B, propeptide
XP_035829504.1	33f90317e4998bd54e596db81487d115	1587	SUPERFAMILY	SSF82895	TSP-1 type 1 repeat	1421	1466	2.62E-7	T	19-03-2022	IPR036383	Thrombospondin type-1 (TSP1) repeat superfamily
XP_035829504.1	33f90317e4998bd54e596db81487d115	1587	SUPERFAMILY	SSF82895	TSP-1 type 1 repeat	1101	1168	1.15E-8	T	19-03-2022	IPR036383	Thrombospondin type-1 (TSP1) repeat superfamily
XP_035829504.1	33f90317e4998bd54e596db81487d115	1587	ProSiteProfiles	PS50092	Thrombospondin type-1 (TSP1) repeat profile.	1364	1423	10.061357	T	19-03-2022	IPR000884	Thrombospondin type-1 (TSP1) repeat
XP_035829504.1	33f90317e4998bd54e596db81487d115	1587	MobiDBLite	mobidb-lite	consensus disorder prediction	1322	1341	-	T	19-03-2022	-	-
XP_035829504.1	33f90317e4998bd54e596db81487d115	1587	Pfam	PF17771	ADAM cysteine-rich domain	627	693	1.2E-18	T	19-03-2022	IPR041645	ADAM cysteine-rich domain 2
XP_035829504.1	33f90317e4998bd54e596db81487d115	1587	Gene3D	G3DSA:3.40.390.10	Collagenase (Catalytic Domain)	399	614	3.2E-75	T	19-03-2022	IPR024079	Metallopeptidase, catalytic domain superfamily
XP_035829504.1	33f90317e4998bd54e596db81487d115	1587	ProSiteProfiles	PS50092	Thrombospondin type-1 (TSP1) repeat profile.	1471	1528	12.282362	T	19-03-2022	IPR000884	Thrombospondin type-1 (TSP1) repeat
XP_035829504.1	33f90317e4998bd54e596db81487d115	1587	Phobius	CYTOPLASMIC_DOMAIN	Region of a membrane-bound protein predicted to be outside the membrane, in the cytoplasm.	1	135	-	T	19-03-2022	-	-
XP_035829504.1	33f90317e4998bd54e596db81487d115	1587	SUPERFAMILY	SSF82895	TSP-1 type 1 repeat	701	757	5.23E-13	T	19-03-2022	IPR036383	Thrombospondin type-1 (TSP1) repeat superfamily
XP_005109433.2	0783fc0678f5af7cd6aa1f144732bd21	212	Phobius	TRANSMEMBRANE	Region of a membrane-bound protein predicted to be embedded in the membrane.	75	95	-	T	19-03-2022	-	-
XP_005109433.2	0783fc0678f5af7cd6aa1f144732bd21	212	Phobius	CYTOPLASMIC_DOMAIN	Region of a membrane-bound protein predicted to be outside the membrane, in the cytoplasm.	186	212	-	T	19-03-2022	-	-
XP_005109433.2	0783fc0678f5af7cd6aa1f144732bd21	212	Phobius	CYTOPLASMIC_DOMAIN	Region of a membrane-bound protein predicted to be outside the membrane, in the cytoplasm.	1	11	-	T	19-03-2022	-	-
XP_005109433.2	0783fc0678f5af7cd6aa1f144732bd21	212	Phobius	TRANSMEMBRANE	Region of a membrane-bound protein predicted to be embedded in the membrane.	157	185	-	T	19-03-2022	-	-
XP_005109433.2	0783fc0678f5af7cd6aa1f144732bd21	212	Phobius	NON_CYTOPLASMIC_DOMAIN	Region of a membrane-bound protein predicted to be outside the membrane, in the extracellular region.	132	156	-	T	19-03-2022	-	-
XP_005109433.2	0783fc0678f5af7cd6aa1f144732bd21	212	Phobius	TRANSMEMBRANE	Region of a membrane-bound protein predicted to be embedded in the membrane.	107	131	-	T	19-03-2022	-	-
XP_005109433.2	0783fc0678f5af7cd6aa1f144732bd21	212	Phobius	NON_CYTOPLASMIC_DOMAIN	Region of a membrane-bound protein predicted to be outside the membrane, in the extracellular region.	32	74	-	T	19-03-2022	-	-
XP_005109433.2	0783fc0678f5af7cd6aa1f144732bd21	212	Phobius	CYTOPLASMIC_DOMAIN	Region of a membrane-bound protein predicted to be outside the membrane, in the cytoplasm.	96	106	-	T	19-03-2022	-	-
XP_005109433.2	0783fc0678f5af7cd6aa1f144732bd21	212	Phobius	TRANSMEMBRANE	Region of a membrane-bound protein predicted to be embedded in the membrane.	12	31	-	T	19-03-2022	-	-
XP_005113040.3	f249b4ba72c97e2962ee408515cc13c9	270	Coils	Coil	Coil	172	199	-	T	19-03-2022	-	-
XP_005113040.3	f249b4ba72c97e2962ee408515cc13c9	270	Gene3D	G3DSA:1.10.287.70	-	1	67	9.2E-16	T	19-03-2022	-	-
XP_005113040.3	f249b4ba72c97e2962ee408515cc13c9	270	Gene3D	G3DSA:1.10.287.70	-	68	164	2.7E-44	T	19-03-2022	-	-
XP_005113040.3	f249b4ba72c97e2962ee408515cc13c9	270	Phobius	CYTOPLASMIC_DOMAIN	Region of a membrane-bound protein predicted to be outside the membrane, in the cytoplasm.	67	270	-	T	19-03-2022	-	-
XP_005113040.3	f249b4ba72c97e2962ee408515cc13c9	270	SMART	SM01053	CaMBD_2	84	160	5.2E-45	T	19-03-2022	IPR004178	Calmodulin-binding domain
XP_005113040.3	f249b4ba72c97e2962ee408515cc13c9	270	Phobius	TRANSMEMBRANE	Region of a membrane-bound protein predicted to be embedded in the membrane.	16	34	-	T	19-03-2022	-	-
XP_005113040.3	f249b4ba72c97e2962ee408515cc13c9	270	Pfam	PF02888	Calmodulin binding domain	84	158	6.3E-35	T	19-03-2022	IPR004178	Calmodulin-binding domain
XP_005113040.3	f249b4ba72c97e2962ee408515cc13c9	270	Phobius	NON_CYTOPLASMIC_DOMAIN	Region of a membrane-bound protein predicted to be outside the membrane, in the extracellular region.	35	45	-	T	19-03-2022	-	-
XP_005113040.3	f249b4ba72c97e2962ee408515cc13c9	270	SUPERFAMILY	SSF81324	Voltage-gated potassium channels	8	70	3.45E-16	T	19-03-2022	-	-
XP_005113040.3	f249b4ba72c97e2962ee408515cc13c9	270	Phobius	TRANSMEMBRANE	Region of a membrane-bound protein predicted to be embedded in the membrane.	46	66	-	T	19-03-2022	-	-
XP_005113040.3	f249b4ba72c97e2962ee408515cc13c9	270	SUPERFAMILY	SSF81327	Small-conductance potassium channel	67	158	1.7E-38	T	19-03-2022	IPR036122	SK, calmodulin-binding domain superfamily
XP_005113040.3	f249b4ba72c97e2962ee408515cc13c9	270	Pfam	PF07885	Ion channel	12	69	4.2E-15	T	19-03-2022	IPR013099	Potassium channel domain
XP_005113040.3	f249b4ba72c97e2962ee408515cc13c9	270	PANTHER	PTHR10153	SMALL CONDUCTANCE CALCIUM-ACTIVATED POTASSIUM CHANNEL	9	210	1.0E-96	T	19-03-2022	IPR015449	Potassium channel, calcium-activated, SK
XP_005113040.3	f249b4ba72c97e2962ee408515cc13c9	270	Phobius	CYTOPLASMIC_DOMAIN	Region of a membrane-bound protein predicted to be outside the membrane, in the cytoplasm.	1	15	-	T	19-03-2022	-	-
XP_005093561.2	af2de1860f3a1cff4a21e657bdfce28c	134	Gene3D	G3DSA:2.170.150.10	Metal Binding Protein, Guanine Nucleotide Exchange Factor; Chain A	23	134	4.5E-37	T	19-03-2022	IPR011323	Mss4/translationally controlled tumour-associated TCTP
XP_005093561.2	af2de1860f3a1cff4a21e657bdfce28c	134	SUPERFAMILY	SSF51316	Mss4-like	27	133	8.89E-37	T	19-03-2022	IPR011057	Mss4-like superfamily
XP_005093561.2	af2de1860f3a1cff4a21e657bdfce28c	134	ProSiteProfiles	PS51796	MSS4 domain profile.	23	134	39.388763	T	19-03-2022	IPR007515	Mss4
XP_005093561.2	af2de1860f3a1cff4a21e657bdfce28c	134	Pfam	PF04421	Mss4 protein	42	133	3.0E-32	T	19-03-2022	IPR007515	Mss4
XP_005093561.2	af2de1860f3a1cff4a21e657bdfce28c	134	PANTHER	PTHR13276	GUANINE NUCLEOTIDE EXCHANGE FACTOR MSS4	13	133	4.7E-42	T	19-03-2022	IPR007515	Mss4
XP_035825974.1	6ce6aeddb931aab9b24fdc29c52e822f	521	MobiDBLite	mobidb-lite	consensus disorder prediction	118	144	-	T	19-03-2022	-	-
XP_035825974.1	6ce6aeddb931aab9b24fdc29c52e822f	521	SMART	SM00552	adara_8	1	518	6.2E-76	T	19-03-2022	IPR002466	Adenosine deaminase/editase
XP_035825974.1	6ce6aeddb931aab9b24fdc29c52e822f	521	MobiDBLite	mobidb-lite	consensus disorder prediction	153	172	-	T	19-03-2022	-	-
XP_035825974.1	6ce6aeddb931aab9b24fdc29c52e822f	521	Pfam	PF02137	Adenosine-deaminase (editase) domain	32	511	1.7E-99	T	19-03-2022	IPR002466	Adenosine deaminase/editase
XP_035825974.1	6ce6aeddb931aab9b24fdc29c52e822f	521	MobiDBLite	mobidb-lite	consensus disorder prediction	213	227	-	T	19-03-2022	-	-
XP_035825974.1	6ce6aeddb931aab9b24fdc29c52e822f	521	PANTHER	PTHR46516	TRNA-SPECIFIC ADENOSINE DEAMINASE 1	19	519	1.3E-106	T	19-03-2022	-	-
XP_035825974.1	6ce6aeddb931aab9b24fdc29c52e822f	521	MobiDBLite	mobidb-lite	consensus disorder prediction	206	230	-	T	19-03-2022	-	-
XP_035825974.1	6ce6aeddb931aab9b24fdc29c52e822f	521	ProSiteProfiles	PS50141	Adenosine to inosine editase domain profile.	32	517	43.223911	T	19-03-2022	IPR002466	Adenosine deaminase/editase
XP_035827890.1	c87962f94c26f81cad3c055d9ab8805d	597	Gene3D	G3DSA:3.30.505.10	SH2 domain	494	591	9.5E-24	T	19-03-2022	IPR036860	SH2 domain superfamily
XP_035827890.1	c87962f94c26f81cad3c055d9ab8805d	597	SMART	SM00252	SH2_5	492	581	2.5E-22	T	19-03-2022	IPR000980	SH2 domain
XP_035827890.1	c87962f94c26f81cad3c055d9ab8805d	597	Pfam	PF00017	SH2 domain	494	575	2.1E-14	T	19-03-2022	IPR000980	SH2 domain
XP_035827890.1	c87962f94c26f81cad3c055d9ab8805d	597	PRINTS	PR00401	SH2 domain signature	564	578	2.0E-7	T	19-03-2022	IPR000980	SH2 domain
XP_035827890.1	c87962f94c26f81cad3c055d9ab8805d	597	PRINTS	PR00401	SH2 domain signature	514	524	2.0E-7	T	19-03-2022	IPR000980	SH2 domain
XP_035827890.1	c87962f94c26f81cad3c055d9ab8805d	597	PRINTS	PR00401	SH2 domain signature	494	508	2.0E-7	T	19-03-2022	IPR000980	SH2 domain
XP_035827890.1	c87962f94c26f81cad3c055d9ab8805d	597	MobiDBLite	mobidb-lite	consensus disorder prediction	109	125	-	T	19-03-2022	-	-
XP_035827890.1	c87962f94c26f81cad3c055d9ab8805d	597	MobiDBLite	mobidb-lite	consensus disorder prediction	324	347	-	T	19-03-2022	-	-
XP_035827890.1	c87962f94c26f81cad3c055d9ab8805d	597	MobiDBLite	mobidb-lite	consensus disorder prediction	276	304	-	T	19-03-2022	-	-
XP_035827890.1	c87962f94c26f81cad3c055d9ab8805d	597	MobiDBLite	mobidb-lite	consensus disorder prediction	160	178	-	T	19-03-2022	-	-
XP_035827890.1	c87962f94c26f81cad3c055d9ab8805d	597	ProSiteProfiles	PS50001	Src homology 2 (SH2) domain profile.	494	594	16.988871	T	19-03-2022	IPR000980	SH2 domain
XP_035827890.1	c87962f94c26f81cad3c055d9ab8805d	597	Coils	Coil	Coil	155	175	-	T	19-03-2022	-	-
XP_035827890.1	c87962f94c26f81cad3c055d9ab8805d	597	MobiDBLite	mobidb-lite	consensus disorder prediction	67	480	-	T	19-03-2022	-	-
XP_035827890.1	c87962f94c26f81cad3c055d9ab8805d	597	PANTHER	PTHR14098	SH2 DOMAIN CONTAINING PROTEIN	226	587	7.2E-29	T	19-03-2022	-	-
XP_035827890.1	c87962f94c26f81cad3c055d9ab8805d	597	SUPERFAMILY	SSF55550	SH2 domain	479	588	2.15E-22	T	19-03-2022	IPR036860	SH2 domain superfamily
XP_035827890.1	c87962f94c26f81cad3c055d9ab8805d	597	MobiDBLite	mobidb-lite	consensus disorder prediction	137	159	-	T	19-03-2022	-	-
XP_035827890.1	c87962f94c26f81cad3c055d9ab8805d	597	MobiDBLite	mobidb-lite	consensus disorder prediction	387	433	-	T	19-03-2022	-	-
XP_035827890.1	c87962f94c26f81cad3c055d9ab8805d	597	MobiDBLite	mobidb-lite	consensus disorder prediction	1	25	-	T	19-03-2022	-	-
XP_035827890.1	c87962f94c26f81cad3c055d9ab8805d	597	MobiDBLite	mobidb-lite	consensus disorder prediction	1	52	-	T	19-03-2022	-	-
XP_005091319.1	789c18692442ca78047207f02e1f9515	391	MobiDBLite	mobidb-lite	consensus disorder prediction	338	391	-	T	19-03-2022	-	-
XP_005091319.1	789c18692442ca78047207f02e1f9515	391	PANTHER	PTHR14725	UNCHARACTERIZED	36	367	1.6E-34	T	19-03-2022	IPR039212	Putative ribosome-binding factor A, mitochondrial
XP_005091319.1	789c18692442ca78047207f02e1f9515	391	SUPERFAMILY	SSF89919	Ribosome-binding factor A, RbfA	89	195	1.57E-12	T	19-03-2022	IPR023799	Ribosome-binding factor A domain superfamily
XP_005091319.1	789c18692442ca78047207f02e1f9515	391	Gene3D	G3DSA:3.30.300.20	-	78	180	5.1E-21	T	19-03-2022	IPR015946	K homology domain-like, alpha/beta
XP_005091319.1	789c18692442ca78047207f02e1f9515	391	MobiDBLite	mobidb-lite	consensus disorder prediction	338	357	-	T	19-03-2022	-	-
XP_012944278.1	83f725f39f070bacaea32efbf8da1797	486	MobiDBLite	mobidb-lite	consensus disorder prediction	27	44	-	T	19-03-2022	-	-
XP_012944278.1	83f725f39f070bacaea32efbf8da1797	486	MobiDBLite	mobidb-lite	consensus disorder prediction	293	310	-	T	19-03-2022	-	-
XP_012944278.1	83f725f39f070bacaea32efbf8da1797	486	MobiDBLite	mobidb-lite	consensus disorder prediction	51	66	-	T	19-03-2022	-	-
XP_012944278.1	83f725f39f070bacaea32efbf8da1797	486	MobiDBLite	mobidb-lite	consensus disorder prediction	159	183	-	T	19-03-2022	-	-
XP_012944278.1	83f725f39f070bacaea32efbf8da1797	486	MobiDBLite	mobidb-lite	consensus disorder prediction	26	204	-	T	19-03-2022	-	-
XP_012944278.1	83f725f39f070bacaea32efbf8da1797	486	PANTHER	PTHR23055	CALCIUM BINDING PROTEINS	225	280	4.5E-18	T	19-03-2022	IPR028846	Recoverin family
XP_012944278.1	83f725f39f070bacaea32efbf8da1797	486	PANTHER	PTHR23055:SF170	-	423	473	4.5E-18	T	19-03-2022	-	-
XP_012944278.1	83f725f39f070bacaea32efbf8da1797	486	PANTHER	PTHR23055:SF170	-	225	280	4.5E-18	T	19-03-2022	-	-
XP_012944278.1	83f725f39f070bacaea32efbf8da1797	486	PANTHER	PTHR23055	CALCIUM BINDING PROTEINS	423	473	4.5E-18	T	19-03-2022	IPR028846	Recoverin family
XP_012944278.1	83f725f39f070bacaea32efbf8da1797	486	MobiDBLite	mobidb-lite	consensus disorder prediction	397	430	-	T	19-03-2022	-	-
XP_012944278.1	83f725f39f070bacaea32efbf8da1797	486	MobiDBLite	mobidb-lite	consensus disorder prediction	293	430	-	T	19-03-2022	-	-
XP_012935172.1	89e13b30aa90be3a5a8a900f80695017	111	Phobius	TRANSMEMBRANE	Region of a membrane-bound protein predicted to be embedded in the membrane.	20	43	-	T	19-03-2022	-	-
XP_012935172.1	89e13b30aa90be3a5a8a900f80695017	111	Phobius	NON_CYTOPLASMIC_DOMAIN	Region of a membrane-bound protein predicted to be outside the membrane, in the extracellular region.	1	19	-	T	19-03-2022	-	-
XP_012935172.1	89e13b30aa90be3a5a8a900f80695017	111	MobiDBLite	mobidb-lite	consensus disorder prediction	91	111	-	T	19-03-2022	-	-
XP_012935172.1	89e13b30aa90be3a5a8a900f80695017	111	Phobius	CYTOPLASMIC_DOMAIN	Region of a membrane-bound protein predicted to be outside the membrane, in the cytoplasm.	44	111	-	T	19-03-2022	-	-
XP_005110649.1	0991508974ba830146e5418ef1f0656b	241	CDD	cd01820	PAF_acetylesterase_like	4	215	8.09651E-98	T	19-03-2022	-	-
XP_005110649.1	0991508974ba830146e5418ef1f0656b	241	PANTHER	PTHR11852:SF8	PLATELET-ACTIVATING FACTOR ACETYLHYDROLASE, ISOFORM IB, GAMMA SUBUNIT	2	216	2.9E-83	T	19-03-2022	-	-
XP_005110649.1	0991508974ba830146e5418ef1f0656b	241	Gene3D	G3DSA:3.40.50.1110	SGNH hydrolase	1	215	5.8E-52	T	19-03-2022	IPR036514	SGNH hydrolase superfamily
XP_005110649.1	0991508974ba830146e5418ef1f0656b	241	Pfam	PF13472	GDSL-like Lipase/Acylhydrolase family	41	201	2.5E-9	T	19-03-2022	IPR013830	SGNH hydrolase-type esterase domain
XP_005110649.1	0991508974ba830146e5418ef1f0656b	241	SUPERFAMILY	SSF52266	SGNH hydrolase	4	214	1.28E-46	T	19-03-2022	-	-
XP_005110649.1	0991508974ba830146e5418ef1f0656b	241	PANTHER	PTHR11852	PLATELET-ACTIVATING FACTOR ACETYLHYDROLASE	2	216	2.9E-83	T	19-03-2022	-	-
XP_005100446.1	5755206d416f5537c1b6dbd643960d33	369	Coils	Coil	Coil	108	145	-	T	19-03-2022	-	-
XP_005100446.1	5755206d416f5537c1b6dbd643960d33	369	MobiDBLite	mobidb-lite	consensus disorder prediction	211	243	-	T	19-03-2022	-	-
XP_005100446.1	5755206d416f5537c1b6dbd643960d33	369	PANTHER	PTHR14882	COILED-COIL DOMAIN-CONTAINING 74A	2	334	2.9E-40	T	19-03-2022	IPR040370	Coiled-coil domain-containing protein 74A/74B/92
XP_005100446.1	5755206d416f5537c1b6dbd643960d33	369	MobiDBLite	mobidb-lite	consensus disorder prediction	195	246	-	T	19-03-2022	-	-
XP_005100446.1	5755206d416f5537c1b6dbd643960d33	369	Pfam	PF14916	Coiled-coil domain of unknown function	10	56	2.8E-19	T	19-03-2022	IPR039496	CCDC92/74, coiled-coil domain
XP_005100446.1	5755206d416f5537c1b6dbd643960d33	369	PANTHER	PTHR14882:SF1	PROTEIN CBG07050	2	334	2.9E-40	T	19-03-2022	-	-
XP_005100446.1	5755206d416f5537c1b6dbd643960d33	369	Coils	Coil	Coil	65	106	-	T	19-03-2022	-	-
XP_005097909.1	fb2219ca4ceca20ccd3bf4077d11d33f	922	MobiDBLite	mobidb-lite	consensus disorder prediction	38	112	-	T	19-03-2022	-	-
XP_005097909.1	fb2219ca4ceca20ccd3bf4077d11d33f	922	Coils	Coil	Coil	119	146	-	T	19-03-2022	-	-
XP_005097909.1	fb2219ca4ceca20ccd3bf4077d11d33f	922	SignalP_EUK	SignalP-noTM	SignalP-noTM	1	30	-	T	19-03-2022	-	-
XP_005097909.1	fb2219ca4ceca20ccd3bf4077d11d33f	922	Phobius	SIGNAL_PEPTIDE_H_REGION	Hydrophobic region of a signal peptide.	14	25	-	T	19-03-2022	-	-
XP_005097909.1	fb2219ca4ceca20ccd3bf4077d11d33f	922	SUPERFAMILY	SSF81901	HCP-like	355	478	3.53E-22	T	19-03-2022	-	-
XP_005097909.1	fb2219ca4ceca20ccd3bf4077d11d33f	922	MobiDBLite	mobidb-lite	consensus disorder prediction	235	250	-	T	19-03-2022	-	-
XP_005097909.1	fb2219ca4ceca20ccd3bf4077d11d33f	922	Gene3D	G3DSA:1.25.40.10	Tetratricopeptide repeat domain	303	488	3.5E-20	T	19-03-2022	IPR011990	Tetratricopeptide-like helical domain superfamily
XP_005097909.1	fb2219ca4ceca20ccd3bf4077d11d33f	922	MobiDBLite	mobidb-lite	consensus disorder prediction	38	54	-	T	19-03-2022	-	-
XP_005097909.1	fb2219ca4ceca20ccd3bf4077d11d33f	922	MobiDBLite	mobidb-lite	consensus disorder prediction	193	218	-	T	19-03-2022	-	-
XP_005097909.1	fb2219ca4ceca20ccd3bf4077d11d33f	922	SUPERFAMILY	SSF81901	HCP-like	516	748	2.53E-43	T	19-03-2022	-	-
XP_005097909.1	fb2219ca4ceca20ccd3bf4077d11d33f	922	Phobius	NON_CYTOPLASMIC_DOMAIN	Region of a membrane-bound protein predicted to be outside the membrane, in the extracellular region.	31	900	-	T	19-03-2022	-	-
XP_005097909.1	fb2219ca4ceca20ccd3bf4077d11d33f	922	MobiDBLite	mobidb-lite	consensus disorder prediction	55	69	-	T	19-03-2022	-	-
XP_005097909.1	fb2219ca4ceca20ccd3bf4077d11d33f	922	Pfam	PF08238	Sel1 repeat	566	602	0.0066	T	19-03-2022	IPR006597	Sel1-like repeat
XP_005097909.1	fb2219ca4ceca20ccd3bf4077d11d33f	922	Pfam	PF08238	Sel1 repeat	820	852	4.0E-7	T	19-03-2022	IPR006597	Sel1-like repeat
XP_005097909.1	fb2219ca4ceca20ccd3bf4077d11d33f	922	Pfam	PF08238	Sel1 repeat	745	782	120.0	T	19-03-2022	IPR006597	Sel1-like repeat
XP_005097909.1	fb2219ca4ceca20ccd3bf4077d11d33f	922	Pfam	PF08238	Sel1 repeat	605	638	7.1E-9	T	19-03-2022	IPR006597	Sel1-like repeat
XP_005097909.1	fb2219ca4ceca20ccd3bf4077d11d33f	922	Pfam	PF08238	Sel1 repeat	862	876	260.0	T	19-03-2022	IPR006597	Sel1-like repeat
XP_005097909.1	fb2219ca4ceca20ccd3bf4077d11d33f	922	Pfam	PF08238	Sel1 repeat	641	674	5.8E-6	T	19-03-2022	IPR006597	Sel1-like repeat
XP_005097909.1	fb2219ca4ceca20ccd3bf4077d11d33f	922	Pfam	PF08238	Sel1 repeat	784	818	7.0E-4	T	19-03-2022	IPR006597	Sel1-like repeat
XP_005097909.1	fb2219ca4ceca20ccd3bf4077d11d33f	922	Pfam	PF08238	Sel1 repeat	679	704	1.0	T	19-03-2022	IPR006597	Sel1-like repeat
XP_005097909.1	fb2219ca4ceca20ccd3bf4077d11d33f	922	Pfam	PF08238	Sel1 repeat	447	475	1.3	T	19-03-2022	IPR006597	Sel1-like repeat
XP_005097909.1	fb2219ca4ceca20ccd3bf4077d11d33f	922	Pfam	PF08238	Sel1 repeat	381	409	88.0	T	19-03-2022	IPR006597	Sel1-like repeat
XP_005097909.1	fb2219ca4ceca20ccd3bf4077d11d33f	922	Pfam	PF08238	Sel1 repeat	531	565	0.0021	T	19-03-2022	IPR006597	Sel1-like repeat
XP_005097909.1	fb2219ca4ceca20ccd3bf4077d11d33f	922	SMART	SM00671	sel1	820	855	9.0E-8	T	19-03-2022	IPR006597	Sel1-like repeat
XP_005097909.1	fb2219ca4ceca20ccd3bf4077d11d33f	922	SMART	SM00671	sel1	743	782	130.0	T	19-03-2022	IPR006597	Sel1-like repeat
XP_005097909.1	fb2219ca4ceca20ccd3bf4077d11d33f	922	SMART	SM00671	sel1	374	409	26.0	T	19-03-2022	IPR006597	Sel1-like repeat
XP_005097909.1	fb2219ca4ceca20ccd3bf4077d11d33f	922	SMART	SM00671	sel1	603	638	2.1E-9	T	19-03-2022	IPR006597	Sel1-like repeat
XP_005097909.1	fb2219ca4ceca20ccd3bf4077d11d33f	922	SMART	SM00671	sel1	446	481	7.6E-5	T	19-03-2022	IPR006597	Sel1-like repeat
XP_005097909.1	fb2219ca4ceca20ccd3bf4077d11d33f	922	SMART	SM00671	sel1	566	602	1.0E-6	T	19-03-2022	IPR006597	Sel1-like repeat
XP_005097909.1	fb2219ca4ceca20ccd3bf4077d11d33f	922	SMART	SM00671	sel1	783	818	5.7E-7	T	19-03-2022	IPR006597	Sel1-like repeat
XP_005097909.1	fb2219ca4ceca20ccd3bf4077d11d33f	922	SMART	SM00671	sel1	639	674	4.8E-10	T	19-03-2022	IPR006597	Sel1-like repeat
XP_005097909.1	fb2219ca4ceca20ccd3bf4077d11d33f	922	SMART	SM00671	sel1	410	445	19.0	T	19-03-2022	IPR006597	Sel1-like repeat
XP_005097909.1	fb2219ca4ceca20ccd3bf4077d11d33f	922	SMART	SM00671	sel1	675	710	1.6E-4	T	19-03-2022	IPR006597	Sel1-like repeat
XP_005097909.1	fb2219ca4ceca20ccd3bf4077d11d33f	922	SMART	SM00671	sel1	529	565	1.6E-6	T	19-03-2022	IPR006597	Sel1-like repeat
XP_005097909.1	fb2219ca4ceca20ccd3bf4077d11d33f	922	Phobius	TRANSMEMBRANE	Region of a membrane-bound protein predicted to be embedded in the membrane.	901	919	-	T	19-03-2022	-	-
XP_005097909.1	fb2219ca4ceca20ccd3bf4077d11d33f	922	Phobius	SIGNAL_PEPTIDE_C_REGION	C-terminal region of a signal peptide.	26	30	-	T	19-03-2022	-	-
XP_005097909.1	fb2219ca4ceca20ccd3bf4077d11d33f	922	MobiDBLite	mobidb-lite	consensus disorder prediction	70	100	-	T	19-03-2022	-	-
XP_005097909.1	fb2219ca4ceca20ccd3bf4077d11d33f	922	PANTHER	PTHR11102:SF70	PROTEIN SEL-1 HOMOLOG 1	324	920	1.5E-242	T	19-03-2022	-	-
XP_005097909.1	fb2219ca4ceca20ccd3bf4077d11d33f	922	MobiDBLite	mobidb-lite	consensus disorder prediction	140	323	-	T	19-03-2022	-	-
XP_005097909.1	fb2219ca4ceca20ccd3bf4077d11d33f	922	Gene3D	G3DSA:1.25.40.10	Tetratricopeptide repeat domain	516	762	1.8E-64	T	19-03-2022	IPR011990	Tetratricopeptide-like helical domain superfamily
XP_005097909.1	fb2219ca4ceca20ccd3bf4077d11d33f	922	Gene3D	G3DSA:1.25.40.10	Tetratricopeptide repeat domain	763	876	1.1E-21	T	19-03-2022	IPR011990	Tetratricopeptide-like helical domain superfamily
XP_005097909.1	fb2219ca4ceca20ccd3bf4077d11d33f	922	Phobius	SIGNAL_PEPTIDE_N_REGION	N-terminal region of a signal peptide.	1	13	-	T	19-03-2022	-	-
XP_005097909.1	fb2219ca4ceca20ccd3bf4077d11d33f	922	MobiDBLite	mobidb-lite	consensus disorder prediction	140	162	-	T	19-03-2022	-	-
XP_005097909.1	fb2219ca4ceca20ccd3bf4077d11d33f	922	SUPERFAMILY	SSF81901	HCP-like	721	854	6.41E-25	T	19-03-2022	-	-
XP_005097909.1	fb2219ca4ceca20ccd3bf4077d11d33f	922	PANTHER	PTHR11102	SEL-1-LIKE PROTEIN	324	920	1.5E-242	T	19-03-2022	-	-
XP_005097909.1	fb2219ca4ceca20ccd3bf4077d11d33f	922	Phobius	SIGNAL_PEPTIDE	Signal peptide region	1	30	-	T	19-03-2022	-	-
XP_005097909.1	fb2219ca4ceca20ccd3bf4077d11d33f	922	Phobius	CYTOPLASMIC_DOMAIN	Region of a membrane-bound protein predicted to be outside the membrane, in the cytoplasm.	920	922	-	T	19-03-2022	-	-
XP_005097909.1	fb2219ca4ceca20ccd3bf4077d11d33f	922	Coils	Coil	Coil	97	117	-	T	19-03-2022	-	-
XP_005108214.1	ed2e31eea02ab0b56e439e9075b49162	337	Pfam	PF08423	Rad51	64	332	7.0E-43	T	19-03-2022	IPR013632	DNA recombination and repair protein Rad51-like, C-terminal
XP_005108214.1	ed2e31eea02ab0b56e439e9075b49162	337	CDD	cd01123	Rad51_DMC1_radA	82	331	2.0628E-70	T	19-03-2022	IPR033925	Rad51/DMC1/RadA
XP_005108214.1	ed2e31eea02ab0b56e439e9075b49162	337	PIRSF	PIRSF005856	Rad51	1	335	3.4E-63	T	19-03-2022	IPR016467	DNA recombination and repair protein, RecA-like
XP_005108214.1	ed2e31eea02ab0b56e439e9075b49162	337	PANTHER	PTHR46487	DNA REPAIR PROTEIN XRCC3	4	335	2.2E-80	T	19-03-2022	-	-
XP_005108214.1	ed2e31eea02ab0b56e439e9075b49162	337	ProSiteProfiles	PS50162	RecA family profile 1.	78	248	37.911419	T	19-03-2022	IPR020588	DNA recombination and repair protein RecA-like, ATP-binding domain
XP_005108214.1	ed2e31eea02ab0b56e439e9075b49162	337	SUPERFAMILY	SSF52540	P-loop containing nucleoside triphosphate hydrolases	81	333	7.27E-38	T	19-03-2022	IPR027417	P-loop containing nucleoside triphosphate hydrolase
XP_005108214.1	ed2e31eea02ab0b56e439e9075b49162	337	Gene3D	G3DSA:3.40.50.300	-	61	334	1.5E-64	T	19-03-2022	IPR027417	P-loop containing nucleoside triphosphate hydrolase
XP_005108214.1	ed2e31eea02ab0b56e439e9075b49162	337	PANTHER	PTHR46487:SF1	DNA REPAIR PROTEIN XRCC3	4	335	2.2E-80	T	19-03-2022	-	-
XP_005104113.1	22b36d18ff98264229d90bcd905d92aa	310	MobiDBLite	mobidb-lite	consensus disorder prediction	50	68	-	T	19-03-2022	-	-
XP_005104113.1	22b36d18ff98264229d90bcd905d92aa	310	MobiDBLite	mobidb-lite	consensus disorder prediction	100	148	-	T	19-03-2022	-	-
XP_005104113.1	22b36d18ff98264229d90bcd905d92aa	310	MobiDBLite	mobidb-lite	consensus disorder prediction	34	161	-	T	19-03-2022	-	-
XP_012941750.1	2f2408d47a969453f68a734ac6414b19	429	PANTHER	PTHR23024:SF108	NEUTRAL CHOLESTEROL ESTER HYDROLASE 1	35	405	1.3E-50	T	19-03-2022	-	-
XP_012941750.1	2f2408d47a969453f68a734ac6414b19	429	PANTHER	PTHR23024	ARYLACETAMIDE DEACETYLASE	35	405	1.3E-50	T	19-03-2022	-	-
XP_012941750.1	2f2408d47a969453f68a734ac6414b19	429	SUPERFAMILY	SSF53474	alpha/beta-Hydrolases	87	417	5.45E-50	T	19-03-2022	IPR029058	Alpha/Beta hydrolase fold
XP_012941750.1	2f2408d47a969453f68a734ac6414b19	429	Pfam	PF07859	alpha/beta hydrolase fold	311	393	3.4E-14	T	19-03-2022	IPR013094	Alpha/beta hydrolase fold-3
XP_012941750.1	2f2408d47a969453f68a734ac6414b19	429	Pfam	PF07859	alpha/beta hydrolase fold	130	279	7.4E-35	T	19-03-2022	IPR013094	Alpha/beta hydrolase fold-3
XP_012941750.1	2f2408d47a969453f68a734ac6414b19	429	Phobius	SIGNAL_PEPTIDE	Signal peptide region	1	27	-	T	19-03-2022	-	-
XP_012941750.1	2f2408d47a969453f68a734ac6414b19	429	Phobius	SIGNAL_PEPTIDE_H_REGION	Hydrophobic region of a signal peptide.	10	22	-	T	19-03-2022	-	-
XP_012941750.1	2f2408d47a969453f68a734ac6414b19	429	Phobius	NON_CYTOPLASMIC_DOMAIN	Region of a membrane-bound protein predicted to be outside the membrane, in the extracellular region.	28	429	-	T	19-03-2022	-	-
XP_012941750.1	2f2408d47a969453f68a734ac6414b19	429	Phobius	SIGNAL_PEPTIDE_N_REGION	N-terminal region of a signal peptide.	1	9	-	T	19-03-2022	-	-
XP_012941750.1	2f2408d47a969453f68a734ac6414b19	429	Phobius	SIGNAL_PEPTIDE_C_REGION	C-terminal region of a signal peptide.	23	27	-	T	19-03-2022	-	-
XP_012941750.1	2f2408d47a969453f68a734ac6414b19	429	Gene3D	G3DSA:3.40.50.1820	alpha/beta hydrolase	82	422	8.0E-61	T	19-03-2022	IPR029058	Alpha/Beta hydrolase fold
XP_012941750.1	2f2408d47a969453f68a734ac6414b19	429	PIRSF	PIRSF037251	AADAC	13	421	1.7E-81	T	19-03-2022	IPR017157	Arylacetamide deacetylase
XP_035826628.1	8f352fe1cd32550215390cba2f084b57	2527	MobiDBLite	mobidb-lite	consensus disorder prediction	228	340	-	T	19-03-2022	-	-
XP_035826628.1	8f352fe1cd32550215390cba2f084b57	2527	MobiDBLite	mobidb-lite	consensus disorder prediction	826	855	-	T	19-03-2022	-	-
XP_035826628.1	8f352fe1cd32550215390cba2f084b57	2527	Coils	Coil	Coil	668	688	-	T	19-03-2022	-	-
XP_035826628.1	8f352fe1cd32550215390cba2f084b57	2527	MobiDBLite	mobidb-lite	consensus disorder prediction	375	580	-	T	19-03-2022	-	-
XP_035826628.1	8f352fe1cd32550215390cba2f084b57	2527	MobiDBLite	mobidb-lite	consensus disorder prediction	253	284	-	T	19-03-2022	-	-
XP_035826628.1	8f352fe1cd32550215390cba2f084b57	2527	Coils	Coil	Coil	269	290	-	T	19-03-2022	-	-
XP_035826628.1	8f352fe1cd32550215390cba2f084b57	2527	MobiDBLite	mobidb-lite	consensus disorder prediction	2372	2527	-	T	19-03-2022	-	-
XP_035826628.1	8f352fe1cd32550215390cba2f084b57	2527	CDD	cd16982	CID_Pcf11	6	133	9.8534E-52	T	19-03-2022	-	-
XP_035826628.1	8f352fe1cd32550215390cba2f084b57	2527	MobiDBLite	mobidb-lite	consensus disorder prediction	2330	2360	-	T	19-03-2022	-	-
XP_035826628.1	8f352fe1cd32550215390cba2f084b57	2527	MobiDBLite	mobidb-lite	consensus disorder prediction	2452	2494	-	T	19-03-2022	-	-
XP_035826628.1	8f352fe1cd32550215390cba2f084b57	2527	Pfam	PF04818	CID domain	13	111	4.1E-13	T	19-03-2022	IPR006569	CID domain
XP_035826628.1	8f352fe1cd32550215390cba2f084b57	2527	MobiDBLite	mobidb-lite	consensus disorder prediction	155	176	-	T	19-03-2022	-	-
XP_035826628.1	8f352fe1cd32550215390cba2f084b57	2527	Gene3D	G3DSA:1.25.40.90	-	1	127	2.1E-36	T	19-03-2022	IPR008942	ENTH/VHS
XP_035826628.1	8f352fe1cd32550215390cba2f084b57	2527	SMART	SM00582	558neu5	8	127	3.1E-19	T	19-03-2022	IPR006569	CID domain
XP_035826628.1	8f352fe1cd32550215390cba2f084b57	2527	MobiDBLite	mobidb-lite	consensus disorder prediction	995	1388	-	T	19-03-2022	-	-
XP_035826628.1	8f352fe1cd32550215390cba2f084b57	2527	MobiDBLite	mobidb-lite	consensus disorder prediction	778	815	-	T	19-03-2022	-	-
XP_035826628.1	8f352fe1cd32550215390cba2f084b57	2527	MobiDBLite	mobidb-lite	consensus disorder prediction	352	857	-	T	19-03-2022	-	-
XP_035826628.1	8f352fe1cd32550215390cba2f084b57	2527	MobiDBLite	mobidb-lite	consensus disorder prediction	2512	2527	-	T	19-03-2022	-	-
XP_035826628.1	8f352fe1cd32550215390cba2f084b57	2527	SUPERFAMILY	SSF48464	ENTH/VHS domain	3	141	4.36E-34	T	19-03-2022	IPR008942	ENTH/VHS
XP_035826628.1	8f352fe1cd32550215390cba2f084b57	2527	Coils	Coil	Coil	173	220	-	T	19-03-2022	-	-
XP_035826628.1	8f352fe1cd32550215390cba2f084b57	2527	Coils	Coil	Coil	31	51	-	T	19-03-2022	-	-
XP_035826628.1	8f352fe1cd32550215390cba2f084b57	2527	MobiDBLite	mobidb-lite	consensus disorder prediction	1003	1294	-	T	19-03-2022	-	-
XP_035826628.1	8f352fe1cd32550215390cba2f084b57	2527	MobiDBLite	mobidb-lite	consensus disorder prediction	688	759	-	T	19-03-2022	-	-
XP_035826628.1	8f352fe1cd32550215390cba2f084b57	2527	MobiDBLite	mobidb-lite	consensus disorder prediction	1350	1388	-	T	19-03-2022	-	-
XP_035826628.1	8f352fe1cd32550215390cba2f084b57	2527	MobiDBLite	mobidb-lite	consensus disorder prediction	2091	2127	-	T	19-03-2022	-	-
XP_035826628.1	8f352fe1cd32550215390cba2f084b57	2527	MobiDBLite	mobidb-lite	consensus disorder prediction	1296	1334	-	T	19-03-2022	-	-
XP_035826628.1	8f352fe1cd32550215390cba2f084b57	2527	MobiDBLite	mobidb-lite	consensus disorder prediction	612	674	-	T	19-03-2022	-	-
XP_035826628.1	8f352fe1cd32550215390cba2f084b57	2527	PANTHER	PTHR15921	PRE-MRNA CLEAVAGE COMPLEX II	2	896	1.3E-97	T	19-03-2022	IPR045154	Protein PCF11-like
XP_035826628.1	8f352fe1cd32550215390cba2f084b57	2527	PANTHER	PTHR15921	PRE-MRNA CLEAVAGE COMPLEX II	1717	2378	1.3E-97	T	19-03-2022	IPR045154	Protein PCF11-like
XP_035826628.1	8f352fe1cd32550215390cba2f084b57	2527	MobiDBLite	mobidb-lite	consensus disorder prediction	2412	2436	-	T	19-03-2022	-	-
XP_035826628.1	8f352fe1cd32550215390cba2f084b57	2527	ProSiteProfiles	PS51391	CID domain profile.	1	130	28.255381	T	19-03-2022	IPR006569	CID domain
XP_005097936.2	15b74e2472954454623c227747f84d85	1662	MobiDBLite	mobidb-lite	consensus disorder prediction	940	963	-	T	19-03-2022	-	-
XP_005097936.2	15b74e2472954454623c227747f84d85	1662	MobiDBLite	mobidb-lite	consensus disorder prediction	1500	1521	-	T	19-03-2022	-	-
XP_005097936.2	15b74e2472954454623c227747f84d85	1662	MobiDBLite	mobidb-lite	consensus disorder prediction	1396	1420	-	T	19-03-2022	-	-
XP_005097936.2	15b74e2472954454623c227747f84d85	1662	SUPERFAMILY	SSF56112	Protein kinase-like (PK-like)	59	382	2.02E-52	T	19-03-2022	IPR011009	Protein kinase-like domain superfamily
XP_005097936.2	15b74e2472954454623c227747f84d85	1662	MobiDBLite	mobidb-lite	consensus disorder prediction	1246	1271	-	T	19-03-2022	-	-
XP_005097936.2	15b74e2472954454623c227747f84d85	1662	MobiDBLite	mobidb-lite	consensus disorder prediction	1381	1431	-	T	19-03-2022	-	-
XP_005097936.2	15b74e2472954454623c227747f84d85	1662	MobiDBLite	mobidb-lite	consensus disorder prediction	1630	1649	-	T	19-03-2022	-	-
XP_005097936.2	15b74e2472954454623c227747f84d85	1662	Gene3D	G3DSA:1.10.510.10	Transferase(Phosphotransferase) domain 1	125	370	1.1E-58	T	19-03-2022	-	-
XP_005097936.2	15b74e2472954454623c227747f84d85	1662	MobiDBLite	mobidb-lite	consensus disorder prediction	1622	1650	-	T	19-03-2022	-	-
XP_005097936.2	15b74e2472954454623c227747f84d85	1662	Pfam	PF00069	Protein kinase domain	95	370	7.8E-33	T	19-03-2022	IPR000719	Protein kinase domain
XP_005097936.2	15b74e2472954454623c227747f84d85	1662	Gene3D	G3DSA:3.30.200.20	Phosphorylase Kinase; domain 1	66	152	1.1E-58	T	19-03-2022	-	-
XP_005097936.2	15b74e2472954454623c227747f84d85	1662	SMART	SM00220	serkin_6	71	370	2.7E-36	T	19-03-2022	IPR000719	Protein kinase domain
XP_005097936.2	15b74e2472954454623c227747f84d85	1662	MobiDBLite	mobidb-lite	consensus disorder prediction	1209	1284	-	T	19-03-2022	-	-
XP_005097936.2	15b74e2472954454623c227747f84d85	1662	ProSiteProfiles	PS50011	Protein kinase domain profile.	71	370	26.053921	T	19-03-2022	IPR000719	Protein kinase domain
XP_005097936.2	15b74e2472954454623c227747f84d85	1662	MobiDBLite	mobidb-lite	consensus disorder prediction	1209	1232	-	T	19-03-2022	-	-
XP_005097936.2	15b74e2472954454623c227747f84d85	1662	MobiDBLite	mobidb-lite	consensus disorder prediction	1483	1523	-	T	19-03-2022	-	-
XP_005097936.2	15b74e2472954454623c227747f84d85	1662	MobiDBLite	mobidb-lite	consensus disorder prediction	1381	1395	-	T	19-03-2022	-	-
XP_005097936.2	15b74e2472954454623c227747f84d85	1662	PANTHER	PTHR24058	DUAL SPECIFICITY PROTEIN KINASE	37	370	1.3E-63	T	19-03-2022	-	-
XP_012938169.2	174f2488f79eb6ba5b3f33afd2218b84	355	Phobius	SIGNAL_PEPTIDE	Signal peptide region	1	27	-	T	19-03-2022	-	-
XP_012938169.2	174f2488f79eb6ba5b3f33afd2218b84	355	Gene3D	G3DSA:2.20.80.10	-	17	217	2.1E-24	T	19-03-2022	-	-
XP_012938169.2	174f2488f79eb6ba5b3f33afd2218b84	355	Phobius	SIGNAL_PEPTIDE_N_REGION	N-terminal region of a signal peptide.	1	3	-	T	19-03-2022	-	-
XP_012938169.2	174f2488f79eb6ba5b3f33afd2218b84	355	Phobius	SIGNAL_PEPTIDE_C_REGION	C-terminal region of a signal peptide.	16	27	-	T	19-03-2022	-	-
XP_012938169.2	174f2488f79eb6ba5b3f33afd2218b84	355	SignalP_GRAM_POSITIVE	SignalP-TM	SignalP-TM	1	21	-	T	19-03-2022	-	-
XP_012938169.2	174f2488f79eb6ba5b3f33afd2218b84	355	Pfam	PF06448	Domain of Unknown Function (DUF1081)	151	254	8.5E-15	T	19-03-2022	IPR009454	Lipid transport, open beta-sheet
XP_012938169.2	174f2488f79eb6ba5b3f33afd2218b84	355	SignalP_EUK	SignalP-noTM	SignalP-noTM	1	27	-	T	19-03-2022	-	-
XP_012938169.2	174f2488f79eb6ba5b3f33afd2218b84	355	PANTHER	PTHR23345:SF31	APOLIPOPHORINS	23	158	2.4E-23	T	19-03-2022	-	-
XP_012938169.2	174f2488f79eb6ba5b3f33afd2218b84	355	SUPERFAMILY	SSF56968	Lipovitellin-phosvitin complex; beta-sheet shell regions	20	207	8.24E-29	T	19-03-2022	IPR015819	Lipid transport protein, beta-sheet shell
XP_012938169.2	174f2488f79eb6ba5b3f33afd2218b84	355	Phobius	NON_CYTOPLASMIC_DOMAIN	Region of a membrane-bound protein predicted to be outside the membrane, in the extracellular region.	28	355	-	T	19-03-2022	-	-
XP_012938169.2	174f2488f79eb6ba5b3f33afd2218b84	355	Pfam	PF09172	Domain of unknown function (DUF1943)	19	129	2.1E-25	T	19-03-2022	IPR015255	Vitellinogen, open beta-sheet
XP_012938169.2	174f2488f79eb6ba5b3f33afd2218b84	355	Phobius	SIGNAL_PEPTIDE_H_REGION	Hydrophobic region of a signal peptide.	4	15	-	T	19-03-2022	-	-
XP_012938169.2	174f2488f79eb6ba5b3f33afd2218b84	355	PANTHER	PTHR23345	VITELLOGENIN-RELATED	23	158	2.4E-23	T	19-03-2022	-	-
XP_005100622.2	78df966d55c5ad663d10eed780962552	1189	Pfam	PF08926	Domain of unknown function (DUF1908)	551	828	8.4E-118	T	19-03-2022	IPR015022	Microtubule-associated serine/threonine-protein kinase, domain
XP_005100622.2	78df966d55c5ad663d10eed780962552	1189	Gene3D	G3DSA:3.30.200.20	Phosphorylase Kinase; domain 1	871	1186	2.2E-110	T	19-03-2022	-	-
XP_005100622.2	78df966d55c5ad663d10eed780962552	1189	ProSitePatterns	PS00108	Serine/Threonine protein kinases active-site signature.	992	1004	-	T	19-03-2022	IPR008271	Serine/threonine-protein kinase, active site
XP_005100622.2	78df966d55c5ad663d10eed780962552	1189	Coils	Coil	Coil	743	763	-	T	19-03-2022	-	-
XP_005100622.2	78df966d55c5ad663d10eed780962552	1189	MobiDBLite	mobidb-lite	consensus disorder prediction	503	558	-	T	19-03-2022	-	-
XP_005100622.2	78df966d55c5ad663d10eed780962552	1189	MobiDBLite	mobidb-lite	consensus disorder prediction	123	182	-	T	19-03-2022	-	-
XP_005100622.2	78df966d55c5ad663d10eed780962552	1189	SUPERFAMILY	SSF56112	Protein kinase-like (PK-like)	865	1181	4.05E-85	T	19-03-2022	IPR011009	Protein kinase-like domain superfamily
XP_005100622.2	78df966d55c5ad663d10eed780962552	1189	MobiDBLite	mobidb-lite	consensus disorder prediction	23	40	-	T	19-03-2022	-	-
XP_005100622.2	78df966d55c5ad663d10eed780962552	1189	MobiDBLite	mobidb-lite	consensus disorder prediction	15	101	-	T	19-03-2022	-	-
XP_005100622.2	78df966d55c5ad663d10eed780962552	1189	MobiDBLite	mobidb-lite	consensus disorder prediction	41	66	-	T	19-03-2022	-	-
XP_005100622.2	78df966d55c5ad663d10eed780962552	1189	MobiDBLite	mobidb-lite	consensus disorder prediction	589	612	-	T	19-03-2022	-	-
XP_005100622.2	78df966d55c5ad663d10eed780962552	1189	MobiDBLite	mobidb-lite	consensus disorder prediction	406	477	-	T	19-03-2022	-	-
XP_005100622.2	78df966d55c5ad663d10eed780962552	1189	MobiDBLite	mobidb-lite	consensus disorder prediction	123	183	-	T	19-03-2022	-	-
XP_005100622.2	78df966d55c5ad663d10eed780962552	1189	MobiDBLite	mobidb-lite	consensus disorder prediction	589	613	-	T	19-03-2022	-	-
XP_005100622.2	78df966d55c5ad663d10eed780962552	1189	PANTHER	PTHR24356	SERINE/THREONINE-PROTEIN KINASE	508	1184	0.0	T	19-03-2022	-	-
XP_005100622.2	78df966d55c5ad663d10eed780962552	1189	MobiDBLite	mobidb-lite	consensus disorder prediction	71	94	-	T	19-03-2022	-	-
XP_005100622.2	78df966d55c5ad663d10eed780962552	1189	MobiDBLite	mobidb-lite	consensus disorder prediction	264	286	-	T	19-03-2022	-	-
XP_005100622.2	78df966d55c5ad663d10eed780962552	1189	ProSiteProfiles	PS50011	Protein kinase domain profile.	873	1147	45.050018	T	19-03-2022	IPR000719	Protein kinase domain
XP_005100622.2	78df966d55c5ad663d10eed780962552	1189	SMART	SM00220	serkin_6	873	1147	3.2E-97	T	19-03-2022	IPR000719	Protein kinase domain
XP_005100622.2	78df966d55c5ad663d10eed780962552	1189	Gene3D	G3DSA:1.20.1480.20	-	683	776	1.7E-30	T	19-03-2022	IPR023142	Microtubule-associated serine/threonine-protein kinase, pre-PK domain superfamily
XP_005100622.2	78df966d55c5ad663d10eed780962552	1189	MobiDBLite	mobidb-lite	consensus disorder prediction	503	536	-	T	19-03-2022	-	-
XP_005100622.2	78df966d55c5ad663d10eed780962552	1189	Gene3D	G3DSA:1.10.510.10	Transferase(Phosphotransferase) domain 1	953	1164	2.2E-110	T	19-03-2022	-	-
XP_005100622.2	78df966d55c5ad663d10eed780962552	1189	Pfam	PF00069	Protein kinase domain	873	1147	7.0E-61	T	19-03-2022	IPR000719	Protein kinase domain
XP_005100622.2	78df966d55c5ad663d10eed780962552	1189	CDD	cd05609	STKc_MAST	872	1152	0.0	T	19-03-2022	IPR037711	Microtubule-associated serine/threonine-protein kinase, catalytic domain
XP_005100622.2	78df966d55c5ad663d10eed780962552	1189	PANTHER	PTHR24356:SF224	MICROTUBULE-ASSOCIATED SERINE/THREONINE-PROTEIN KINASE 4	508	1184	0.0	T	19-03-2022	-	-
XP_005100622.2	78df966d55c5ad663d10eed780962552	1189	SUPERFAMILY	SSF140482	MAST3 pre-PK domain-like	681	780	2.09E-29	T	19-03-2022	IPR023142	Microtubule-associated serine/threonine-protein kinase, pre-PK domain superfamily
XP_005100622.2	78df966d55c5ad663d10eed780962552	1189	ProSiteProfiles	PS51285	AGC-kinase C-terminal domain profile.	1148	1189	9.869577	T	19-03-2022	IPR000961	AGC-kinase, C-terminal
XP_012935739.1	2631829e0e94cebfba45eccefef20887	112	Phobius	TRANSMEMBRANE	Region of a membrane-bound protein predicted to be embedded in the membrane.	26	56	-	T	19-03-2022	-	-
XP_012935739.1	2631829e0e94cebfba45eccefef20887	112	Phobius	NON_CYTOPLASMIC_DOMAIN	Region of a membrane-bound protein predicted to be outside the membrane, in the extracellular region.	1	25	-	T	19-03-2022	-	-
XP_012935739.1	2631829e0e94cebfba45eccefef20887	112	Phobius	CYTOPLASMIC_DOMAIN	Region of a membrane-bound protein predicted to be outside the membrane, in the cytoplasm.	57	112	-	T	19-03-2022	-	-
XP_005099219.2	3ab6f06ab32e1478102859603024f244	270	Pfam	PF00076	RNA recognition motif. (a.k.a. RRM, RBD, or RNP domain)	113	178	2.8E-14	T	19-03-2022	IPR000504	RNA recognition motif domain
XP_005099219.2	3ab6f06ab32e1478102859603024f244	270	Pfam	PF00076	RNA recognition motif. (a.k.a. RRM, RBD, or RNP domain)	5	66	4.8E-16	T	19-03-2022	IPR000504	RNA recognition motif domain
XP_005099219.2	3ab6f06ab32e1478102859603024f244	270	PANTHER	PTHR23003	RNA RECOGNITION MOTIF RRM DOMAIN CONTAINING PROTEIN	1	267	2.8E-101	T	19-03-2022	-	-
XP_005099219.2	3ab6f06ab32e1478102859603024f244	270	ProSiteProfiles	PS50102	Eukaryotic RNA Recognition Motif (RRM) profile.	111	184	13.003776	T	19-03-2022	IPR000504	RNA recognition motif domain
XP_005099219.2	3ab6f06ab32e1478102859603024f244	270	MobiDBLite	mobidb-lite	consensus disorder prediction	213	227	-	T	19-03-2022	-	-
XP_005099219.2	3ab6f06ab32e1478102859603024f244	270	Gene3D	G3DSA:3.30.70.330	-	110	183	2.3E-23	T	19-03-2022	IPR012677	Nucleotide-binding alpha-beta plait domain superfamily
XP_005099219.2	3ab6f06ab32e1478102859603024f244	270	SUPERFAMILY	SSF54928	RNA-binding domain, RBD	106	213	4.57E-23	T	19-03-2022	IPR035979	RNA-binding domain superfamily
XP_005099219.2	3ab6f06ab32e1478102859603024f244	270	MobiDBLite	mobidb-lite	consensus disorder prediction	178	270	-	T	19-03-2022	-	-
XP_005099219.2	3ab6f06ab32e1478102859603024f244	270	ProSiteProfiles	PS50102	Eukaryotic RNA Recognition Motif (RRM) profile.	3	73	16.892406	T	19-03-2022	IPR000504	RNA recognition motif domain
XP_005099219.2	3ab6f06ab32e1478102859603024f244	270	MobiDBLite	mobidb-lite	consensus disorder prediction	68	110	-	T	19-03-2022	-	-
XP_005099219.2	3ab6f06ab32e1478102859603024f244	270	MobiDBLite	mobidb-lite	consensus disorder prediction	68	95	-	T	19-03-2022	-	-
XP_005099219.2	3ab6f06ab32e1478102859603024f244	270	SUPERFAMILY	SSF54928	RNA-binding domain, RBD	3	101	9.27E-24	T	19-03-2022	IPR035979	RNA-binding domain superfamily
XP_005099219.2	3ab6f06ab32e1478102859603024f244	270	SMART	SM00360	rrm1_1	4	69	2.3E-17	T	19-03-2022	IPR000504	RNA recognition motif domain
XP_005099219.2	3ab6f06ab32e1478102859603024f244	270	SMART	SM00360	rrm1_1	112	180	1.1E-13	T	19-03-2022	IPR000504	RNA recognition motif domain
XP_005099219.2	3ab6f06ab32e1478102859603024f244	270	MobiDBLite	mobidb-lite	consensus disorder prediction	246	261	-	T	19-03-2022	-	-
XP_005099219.2	3ab6f06ab32e1478102859603024f244	270	PANTHER	PTHR23003:SF36	SERINE AND ARGININE-RICH-SPLICING FACTOR 5A-RELATED	1	267	2.8E-101	T	19-03-2022	-	-
XP_005099219.2	3ab6f06ab32e1478102859603024f244	270	Gene3D	G3DSA:3.30.70.330	-	1	106	7.1E-23	T	19-03-2022	IPR012677	Nucleotide-binding alpha-beta plait domain superfamily
XP_005099219.2	3ab6f06ab32e1478102859603024f244	270	CDD	cd12600	RRM2_SRSF4_like	111	182	1.26806E-44	T	19-03-2022	-	-
XP_005099219.2	3ab6f06ab32e1478102859603024f244	270	MobiDBLite	mobidb-lite	consensus disorder prediction	189	211	-	T	19-03-2022	-	-
XP_005099219.2	3ab6f06ab32e1478102859603024f244	270	CDD	cd12337	RRM1_SRSF4_like	4	73	1.47659E-40	T	19-03-2022	IPR035585	Serine/arginine-rich splicing factor SRSF4-like, RNA recognition motif 1
XP_005099219.2	3ab6f06ab32e1478102859603024f244	270	MobiDBLite	mobidb-lite	consensus disorder prediction	228	245	-	T	19-03-2022	-	-
XP_005099687.2	ea9958f9c2c8169fc61511961b3d2142	113	ProSitePatterns	PS00018	EF-hand calcium-binding domain.	58	70	-	T	19-03-2022	IPR018247	EF-Hand 1, calcium-binding site
XP_005099687.2	ea9958f9c2c8169fc61511961b3d2142	113	PANTHER	PTHR23050	CALCIUM BINDING PROTEIN	1	113	1.0E-70	T	19-03-2022	-	-
XP_005099687.2	ea9958f9c2c8169fc61511961b3d2142	113	SUPERFAMILY	SSF47473	EF-hand	1	111	1.1E-43	T	19-03-2022	IPR011992	EF-hand domain pair
XP_005099687.2	ea9958f9c2c8169fc61511961b3d2142	113	ProSitePatterns	PS00018	EF-hand calcium-binding domain.	21	33	-	T	19-03-2022	IPR018247	EF-Hand 1, calcium-binding site
XP_005099687.2	ea9958f9c2c8169fc61511961b3d2142	113	ProSitePatterns	PS00018	EF-hand calcium-binding domain.	94	106	-	T	19-03-2022	IPR018247	EF-Hand 1, calcium-binding site
XP_005099687.2	ea9958f9c2c8169fc61511961b3d2142	113	PANTHER	PTHR23050:SF401	CALMODULIN	1	113	1.0E-70	T	19-03-2022	IPR039030	Calmodulin
XP_005099687.2	ea9958f9c2c8169fc61511961b3d2142	113	CDD	cd00051	EFh	49	111	5.28328E-24	T	19-03-2022	IPR002048	EF-hand domain
XP_005099687.2	ea9958f9c2c8169fc61511961b3d2142	113	Gene3D	G3DSA:1.10.238.10	-	1	39	5.6E-18	T	19-03-2022	-	-
XP_005099687.2	ea9958f9c2c8169fc61511961b3d2142	113	SMART	SM00054	efh_1	12	40	7.2E-9	T	19-03-2022	IPR002048	EF-hand domain
XP_005099687.2	ea9958f9c2c8169fc61511961b3d2142	113	SMART	SM00054	efh_1	85	113	7.7E-9	T	19-03-2022	IPR002048	EF-hand domain
XP_005099687.2	ea9958f9c2c8169fc61511961b3d2142	113	SMART	SM00054	efh_1	49	77	5.3E-9	T	19-03-2022	IPR002048	EF-hand domain
XP_005099687.2	ea9958f9c2c8169fc61511961b3d2142	113	Gene3D	G3DSA:1.10.238.10	-	40	87	3.3E-28	T	19-03-2022	-	-
XP_005099687.2	ea9958f9c2c8169fc61511961b3d2142	113	ProSiteProfiles	PS50222	EF-hand calcium-binding domain profile.	8	43	14.346033	T	19-03-2022	IPR002048	EF-hand domain
XP_005099687.2	ea9958f9c2c8169fc61511961b3d2142	113	ProSiteProfiles	PS50222	EF-hand calcium-binding domain profile.	45	80	18.084017	T	19-03-2022	IPR002048	EF-hand domain
XP_005099687.2	ea9958f9c2c8169fc61511961b3d2142	113	CDD	cd00051	EFh	12	75	1.26782E-11	T	19-03-2022	IPR002048	EF-hand domain
XP_005099687.2	ea9958f9c2c8169fc61511961b3d2142	113	Pfam	PF13499	EF-hand domain pair	47	110	2.8E-18	T	19-03-2022	IPR002048	EF-hand domain
XP_005099687.2	ea9958f9c2c8169fc61511961b3d2142	113	Pfam	PF00036	EF hand	12	39	6.2E-9	T	19-03-2022	IPR002048	EF-hand domain
XP_005099687.2	ea9958f9c2c8169fc61511961b3d2142	113	Gene3D	G3DSA:1.10.238.10	-	88	113	1.6E-7	T	19-03-2022	-	-
XP_005099687.2	ea9958f9c2c8169fc61511961b3d2142	113	ProSiteProfiles	PS50222	EF-hand calcium-binding domain profile.	81	113	15.099209	T	19-03-2022	IPR002048	EF-hand domain
XP_035824988.1	267dceb2eafff721010ca1ad2ae3b9dd	136	Phobius	SIGNAL_PEPTIDE_N_REGION	N-terminal region of a signal peptide.	1	1	-	T	19-03-2022	-	-
XP_035824988.1	267dceb2eafff721010ca1ad2ae3b9dd	136	Phobius	NON_CYTOPLASMIC_DOMAIN	Region of a membrane-bound protein predicted to be outside the membrane, in the extracellular region.	17	136	-	T	19-03-2022	-	-
XP_035824988.1	267dceb2eafff721010ca1ad2ae3b9dd	136	PANTHER	PTHR28586	PROTEIN PAXX	8	130	3.3E-20	T	19-03-2022	IPR027873	Protein PAXX
XP_035824988.1	267dceb2eafff721010ca1ad2ae3b9dd	136	Phobius	SIGNAL_PEPTIDE	Signal peptide region	1	16	-	T	19-03-2022	-	-
XP_035824988.1	267dceb2eafff721010ca1ad2ae3b9dd	136	MobiDBLite	mobidb-lite	consensus disorder prediction	98	136	-	T	19-03-2022	-	-
XP_035824988.1	267dceb2eafff721010ca1ad2ae3b9dd	136	Pfam	PF15384	PAXX, PAralog of XRCC4 and XLF, also called C9orf142	9	136	9.6E-16	T	19-03-2022	IPR027873	Protein PAXX
XP_035824988.1	267dceb2eafff721010ca1ad2ae3b9dd	136	Phobius	SIGNAL_PEPTIDE_H_REGION	Hydrophobic region of a signal peptide.	2	9	-	T	19-03-2022	-	-
XP_035824988.1	267dceb2eafff721010ca1ad2ae3b9dd	136	MobiDBLite	mobidb-lite	consensus disorder prediction	104	119	-	T	19-03-2022	-	-
XP_035824988.1	267dceb2eafff721010ca1ad2ae3b9dd	136	Phobius	SIGNAL_PEPTIDE_C_REGION	C-terminal region of a signal peptide.	10	16	-	T	19-03-2022	-	-
XP_035824988.1	267dceb2eafff721010ca1ad2ae3b9dd	136	Coils	Coil	Coil	65	85	-	T	19-03-2022	-	-
XP_005096646.2	6ec7dfff6d53cb498180595fbd0ae2cf	986	SUPERFAMILY	SSF56112	Protein kinase-like (PK-like)	747	963	8.17E-31	T	19-03-2022	IPR011009	Protein kinase-like domain superfamily
XP_005096646.2	6ec7dfff6d53cb498180595fbd0ae2cf	986	ProSiteProfiles	PS50011	Protein kinase domain profile.	693	965	19.806694	T	19-03-2022	IPR000719	Protein kinase domain
XP_005096646.2	6ec7dfff6d53cb498180595fbd0ae2cf	986	MobiDBLite	mobidb-lite	consensus disorder prediction	125	170	-	T	19-03-2022	-	-
XP_005096646.2	6ec7dfff6d53cb498180595fbd0ae2cf	986	PANTHER	PTHR24348	SERINE/THREONINE-PROTEIN KINASE UNC-51-RELATED	649	961	2.5E-14	T	19-03-2022	-	-
XP_005096646.2	6ec7dfff6d53cb498180595fbd0ae2cf	986	MobiDBLite	mobidb-lite	consensus disorder prediction	151	170	-	T	19-03-2022	-	-
XP_005096646.2	6ec7dfff6d53cb498180595fbd0ae2cf	986	Gene3D	G3DSA:1.10.510.10	Transferase(Phosphotransferase) domain 1	748	967	3.3E-28	T	19-03-2022	-	-
XP_005096646.2	6ec7dfff6d53cb498180595fbd0ae2cf	986	PANTHER	PTHR24348:SF44	SERINE/THREONINE-PROTEIN KINASE DDB_G0278901-RELATED	649	961	2.5E-14	T	19-03-2022	-	-
XP_005096646.2	6ec7dfff6d53cb498180595fbd0ae2cf	986	MobiDBLite	mobidb-lite	consensus disorder prediction	273	291	-	T	19-03-2022	-	-
XP_005096646.2	6ec7dfff6d53cb498180595fbd0ae2cf	986	CDD	cd00180	PKc	753	965	6.60759E-19	T	19-03-2022	-	-
XP_005096646.2	6ec7dfff6d53cb498180595fbd0ae2cf	986	MobiDBLite	mobidb-lite	consensus disorder prediction	232	313	-	T	19-03-2022	-	-
XP_005096646.2	6ec7dfff6d53cb498180595fbd0ae2cf	986	MobiDBLite	mobidb-lite	consensus disorder prediction	293	313	-	T	19-03-2022	-	-
XP_005096646.2	6ec7dfff6d53cb498180595fbd0ae2cf	986	Pfam	PF00069	Protein kinase domain	753	961	1.1E-17	T	19-03-2022	IPR000719	Protein kinase domain
XP_012937855.1	c3f89a2b2e6e6033ee1706328b5b5381	663	Phobius	NON_CYTOPLASMIC_DOMAIN	Region of a membrane-bound protein predicted to be outside the membrane, in the extracellular region.	22	644	-	T	19-03-2022	-	-
XP_012937855.1	c3f89a2b2e6e6033ee1706328b5b5381	663	Pfam	PF05960	Bacterial protein of unknown function (DUF885)	43	587	2.5E-128	T	19-03-2022	IPR010281	Protein of unknown function DUF885
XP_012937855.1	c3f89a2b2e6e6033ee1706328b5b5381	663	PANTHER	PTHR33361	-	35	597	2.8E-95	T	19-03-2022	IPR010281	Protein of unknown function DUF885
XP_012937855.1	c3f89a2b2e6e6033ee1706328b5b5381	663	Phobius	SIGNAL_PEPTIDE_N_REGION	N-terminal region of a signal peptide.	1	5	-	T	19-03-2022	-	-
XP_012937855.1	c3f89a2b2e6e6033ee1706328b5b5381	663	Phobius	SIGNAL_PEPTIDE	Signal peptide region	1	21	-	T	19-03-2022	-	-
XP_012937855.1	c3f89a2b2e6e6033ee1706328b5b5381	663	Phobius	SIGNAL_PEPTIDE_C_REGION	C-terminal region of a signal peptide.	18	21	-	T	19-03-2022	-	-
XP_012937855.1	c3f89a2b2e6e6033ee1706328b5b5381	663	Phobius	TRANSMEMBRANE	Region of a membrane-bound protein predicted to be embedded in the membrane.	645	661	-	T	19-03-2022	-	-
XP_012937855.1	c3f89a2b2e6e6033ee1706328b5b5381	663	Phobius	SIGNAL_PEPTIDE_H_REGION	Hydrophobic region of a signal peptide.	6	17	-	T	19-03-2022	-	-
XP_012937855.1	c3f89a2b2e6e6033ee1706328b5b5381	663	Phobius	CYTOPLASMIC_DOMAIN	Region of a membrane-bound protein predicted to be outside the membrane, in the cytoplasm.	662	663	-	T	19-03-2022	-	-
XP_012937855.1	c3f89a2b2e6e6033ee1706328b5b5381	663	SignalP_EUK	SignalP-noTM	SignalP-noTM	1	21	-	T	19-03-2022	-	-
XP_005104815.1	5d0ddabc575297b55bd3d6421838474e	1042	Phobius	TRANSMEMBRANE	Region of a membrane-bound protein predicted to be embedded in the membrane.	130	148	-	T	19-03-2022	-	-
XP_005104815.1	5d0ddabc575297b55bd3d6421838474e	1042	Phobius	CYTOPLASMIC_DOMAIN	Region of a membrane-bound protein predicted to be outside the membrane, in the cytoplasm.	1	129	-	T	19-03-2022	-	-
XP_005104815.1	5d0ddabc575297b55bd3d6421838474e	1042	Phobius	CYTOPLASMIC_DOMAIN	Region of a membrane-bound protein predicted to be outside the membrane, in the cytoplasm.	880	1042	-	T	19-03-2022	-	-
XP_005104815.1	5d0ddabc575297b55bd3d6421838474e	1042	MobiDBLite	mobidb-lite	consensus disorder prediction	539	558	-	T	19-03-2022	-	-
XP_005104815.1	5d0ddabc575297b55bd3d6421838474e	1042	PANTHER	PTHR11920:SF228	RETINAL GUANYLYL CYCLASE 1	985	1042	8.6E-36	T	19-03-2022	-	-
XP_005104815.1	5d0ddabc575297b55bd3d6421838474e	1042	PANTHER	PTHR11920:SF228	RETINAL GUANYLYL CYCLASE 1	721	970	8.6E-36	T	19-03-2022	-	-
XP_005104815.1	5d0ddabc575297b55bd3d6421838474e	1042	Gene3D	G3DSA:1.10.510.10	Transferase(Phosphotransferase) domain 1	973	1041	7.0E-6	T	19-03-2022	-	-
XP_005104815.1	5d0ddabc575297b55bd3d6421838474e	1042	SUPERFAMILY	SSF53822	Periplasmic binding protein-like I	740	843	4.04E-14	T	19-03-2022	IPR028082	Periplasmic binding protein-like I
XP_005104815.1	5d0ddabc575297b55bd3d6421838474e	1042	MobiDBLite	mobidb-lite	consensus disorder prediction	698	721	-	T	19-03-2022	-	-
XP_005104815.1	5d0ddabc575297b55bd3d6421838474e	1042	MobiDBLite	mobidb-lite	consensus disorder prediction	674	697	-	T	19-03-2022	-	-
XP_005104815.1	5d0ddabc575297b55bd3d6421838474e	1042	MobiDBLite	mobidb-lite	consensus disorder prediction	492	562	-	T	19-03-2022	-	-
XP_005104815.1	5d0ddabc575297b55bd3d6421838474e	1042	MobiDBLite	mobidb-lite	consensus disorder prediction	441	475	-	T	19-03-2022	-	-
XP_005104815.1	5d0ddabc575297b55bd3d6421838474e	1042	Gene3D	G3DSA:3.40.50.2300	-	283	390	2.3E-9	T	19-03-2022	-	-
XP_005104815.1	5d0ddabc575297b55bd3d6421838474e	1042	PANTHER	PTHR11920	GUANYLYL CYCLASE	985	1042	8.6E-36	T	19-03-2022	-	-
XP_005104815.1	5d0ddabc575297b55bd3d6421838474e	1042	PANTHER	PTHR11920	GUANYLYL CYCLASE	721	970	8.6E-36	T	19-03-2022	-	-
XP_005104815.1	5d0ddabc575297b55bd3d6421838474e	1042	Pfam	PF01094	Receptor family ligand binding region	210	456	2.2E-11	T	19-03-2022	IPR001828	Receptor, ligand binding region
XP_005104815.1	5d0ddabc575297b55bd3d6421838474e	1042	Phobius	TRANSMEMBRANE	Region of a membrane-bound protein predicted to be embedded in the membrane.	855	879	-	T	19-03-2022	-	-
XP_005104815.1	5d0ddabc575297b55bd3d6421838474e	1042	SUPERFAMILY	SSF53822	Periplasmic binding protein-like I	219	439	9.03E-10	T	19-03-2022	IPR028082	Periplasmic binding protein-like I
XP_005104815.1	5d0ddabc575297b55bd3d6421838474e	1042	MobiDBLite	mobidb-lite	consensus disorder prediction	653	721	-	T	19-03-2022	-	-
XP_005104815.1	5d0ddabc575297b55bd3d6421838474e	1042	Phobius	NON_CYTOPLASMIC_DOMAIN	Region of a membrane-bound protein predicted to be outside the membrane, in the extracellular region.	149	854	-	T	19-03-2022	-	-
XP_005108409.1	f4c871c3df9bf0f6a08030e4de983e6a	430	Gene3D	G3DSA:2.60.40.790	-	45	171	1.1E-19	T	19-03-2022	IPR008978	HSP20-like chaperone
XP_005108409.1	f4c871c3df9bf0f6a08030e4de983e6a	430	Gene3D	G3DSA:2.60.40.790	-	299	429	4.2E-16	T	19-03-2022	IPR008978	HSP20-like chaperone
XP_005108409.1	f4c871c3df9bf0f6a08030e4de983e6a	430	ProSiteProfiles	PS01031	Small heat shock protein (sHSP) domain profile.	336	430	10.822468	T	19-03-2022	IPR002068	Alpha crystallin/Hsp20 domain
XP_005108409.1	f4c871c3df9bf0f6a08030e4de983e6a	430	MobiDBLite	mobidb-lite	consensus disorder prediction	300	325	-	T	19-03-2022	-	-
XP_005108409.1	f4c871c3df9bf0f6a08030e4de983e6a	430	SUPERFAMILY	SSF49764	HSP20-like chaperones	349	423	2.62E-8	T	19-03-2022	IPR008978	HSP20-like chaperone
XP_005108409.1	f4c871c3df9bf0f6a08030e4de983e6a	430	MobiDBLite	mobidb-lite	consensus disorder prediction	188	245	-	T	19-03-2022	-	-
XP_005108409.1	f4c871c3df9bf0f6a08030e4de983e6a	430	SUPERFAMILY	SSF49764	HSP20-like chaperones	97	174	1.52E-8	T	19-03-2022	IPR008978	HSP20-like chaperone
XP_005108409.1	f4c871c3df9bf0f6a08030e4de983e6a	430	PRINTS	PR00299	Alpha crystallin signature	92	112	1.2E-7	T	19-03-2022	IPR001436	Alpha crystallin/Small heat shock protein, animal type
XP_005108409.1	f4c871c3df9bf0f6a08030e4de983e6a	430	PRINTS	PR00299	Alpha crystallin signature	150	171	1.2E-7	T	19-03-2022	IPR001436	Alpha crystallin/Small heat shock protein, animal type
XP_005108409.1	f4c871c3df9bf0f6a08030e4de983e6a	430	PRINTS	PR00299	Alpha crystallin signature	128	147	1.2E-7	T	19-03-2022	IPR001436	Alpha crystallin/Small heat shock protein, animal type
XP_005108409.1	f4c871c3df9bf0f6a08030e4de983e6a	430	CDD	cd06526	metazoan_ACD	347	427	5.08757E-18	T	19-03-2022	-	-
XP_005108409.1	f4c871c3df9bf0f6a08030e4de983e6a	430	Pfam	PF00011	Hsp20/alpha crystallin family	97	175	6.1E-12	T	19-03-2022	IPR002068	Alpha crystallin/Hsp20 domain
XP_005108409.1	f4c871c3df9bf0f6a08030e4de983e6a	430	Pfam	PF00011	Hsp20/alpha crystallin family	350	427	8.6E-8	T	19-03-2022	IPR002068	Alpha crystallin/Hsp20 domain
XP_005108409.1	f4c871c3df9bf0f6a08030e4de983e6a	430	PANTHER	PTHR45640	HEAT SHOCK PROTEIN HSP-12.2-RELATED	214	429	1.3E-46	T	19-03-2022	IPR001436	Alpha crystallin/Small heat shock protein, animal type
XP_005108409.1	f4c871c3df9bf0f6a08030e4de983e6a	430	PANTHER	PTHR45640	HEAT SHOCK PROTEIN HSP-12.2-RELATED	8	218	1.3E-46	T	19-03-2022	IPR001436	Alpha crystallin/Small heat shock protein, animal type
XP_005108409.1	f4c871c3df9bf0f6a08030e4de983e6a	430	CDD	cd06526	metazoan_ACD	90	171	2.12819E-25	T	19-03-2022	-	-
XP_005108409.1	f4c871c3df9bf0f6a08030e4de983e6a	430	ProSiteProfiles	PS01031	Small heat shock protein (sHSP) domain profile.	78	188	12.926561	T	19-03-2022	IPR002068	Alpha crystallin/Hsp20 domain
XP_005108409.1	f4c871c3df9bf0f6a08030e4de983e6a	430	MobiDBLite	mobidb-lite	consensus disorder prediction	184	245	-	T	19-03-2022	-	-
XP_005108410.1	f4c871c3df9bf0f6a08030e4de983e6a	430	Gene3D	G3DSA:2.60.40.790	-	45	171	1.1E-19	T	19-03-2022	IPR008978	HSP20-like chaperone
XP_005108410.1	f4c871c3df9bf0f6a08030e4de983e6a	430	Gene3D	G3DSA:2.60.40.790	-	299	429	4.2E-16	T	19-03-2022	IPR008978	HSP20-like chaperone
XP_005108410.1	f4c871c3df9bf0f6a08030e4de983e6a	430	ProSiteProfiles	PS01031	Small heat shock protein (sHSP) domain profile.	336	430	10.822468	T	19-03-2022	IPR002068	Alpha crystallin/Hsp20 domain
XP_005108410.1	f4c871c3df9bf0f6a08030e4de983e6a	430	MobiDBLite	mobidb-lite	consensus disorder prediction	300	325	-	T	19-03-2022	-	-
XP_005108410.1	f4c871c3df9bf0f6a08030e4de983e6a	430	SUPERFAMILY	SSF49764	HSP20-like chaperones	349	423	2.62E-8	T	19-03-2022	IPR008978	HSP20-like chaperone
XP_005108410.1	f4c871c3df9bf0f6a08030e4de983e6a	430	MobiDBLite	mobidb-lite	consensus disorder prediction	188	245	-	T	19-03-2022	-	-
XP_005108410.1	f4c871c3df9bf0f6a08030e4de983e6a	430	SUPERFAMILY	SSF49764	HSP20-like chaperones	97	174	1.52E-8	T	19-03-2022	IPR008978	HSP20-like chaperone
XP_005108410.1	f4c871c3df9bf0f6a08030e4de983e6a	430	PRINTS	PR00299	Alpha crystallin signature	92	112	1.2E-7	T	19-03-2022	IPR001436	Alpha crystallin/Small heat shock protein, animal type
XP_005108410.1	f4c871c3df9bf0f6a08030e4de983e6a	430	PRINTS	PR00299	Alpha crystallin signature	150	171	1.2E-7	T	19-03-2022	IPR001436	Alpha crystallin/Small heat shock protein, animal type
XP_005108410.1	f4c871c3df9bf0f6a08030e4de983e6a	430	PRINTS	PR00299	Alpha crystallin signature	128	147	1.2E-7	T	19-03-2022	IPR001436	Alpha crystallin/Small heat shock protein, animal type
XP_005108410.1	f4c871c3df9bf0f6a08030e4de983e6a	430	CDD	cd06526	metazoan_ACD	347	427	5.08757E-18	T	19-03-2022	-	-
XP_005108410.1	f4c871c3df9bf0f6a08030e4de983e6a	430	Pfam	PF00011	Hsp20/alpha crystallin family	97	175	6.1E-12	T	19-03-2022	IPR002068	Alpha crystallin/Hsp20 domain
XP_005108410.1	f4c871c3df9bf0f6a08030e4de983e6a	430	Pfam	PF00011	Hsp20/alpha crystallin family	350	427	8.6E-8	T	19-03-2022	IPR002068	Alpha crystallin/Hsp20 domain
XP_005108410.1	f4c871c3df9bf0f6a08030e4de983e6a	430	PANTHER	PTHR45640	HEAT SHOCK PROTEIN HSP-12.2-RELATED	214	429	1.3E-46	T	19-03-2022	IPR001436	Alpha crystallin/Small heat shock protein, animal type
XP_005108410.1	f4c871c3df9bf0f6a08030e4de983e6a	430	PANTHER	PTHR45640	HEAT SHOCK PROTEIN HSP-12.2-RELATED	8	218	1.3E-46	T	19-03-2022	IPR001436	Alpha crystallin/Small heat shock protein, animal type
XP_005108410.1	f4c871c3df9bf0f6a08030e4de983e6a	430	CDD	cd06526	metazoan_ACD	90	171	2.12819E-25	T	19-03-2022	-	-
XP_005108410.1	f4c871c3df9bf0f6a08030e4de983e6a	430	ProSiteProfiles	PS01031	Small heat shock protein (sHSP) domain profile.	78	188	12.926561	T	19-03-2022	IPR002068	Alpha crystallin/Hsp20 domain
XP_005108410.1	f4c871c3df9bf0f6a08030e4de983e6a	430	MobiDBLite	mobidb-lite	consensus disorder prediction	184	245	-	T	19-03-2022	-	-
XP_035824337.1	6fa33b83357bef095a7a267f31df3a99	193	MobiDBLite	mobidb-lite	consensus disorder prediction	20	40	-	T	19-03-2022	-	-
XP_035824337.1	6fa33b83357bef095a7a267f31df3a99	193	Pfam	PF14996	Retinal Maintenance	47	191	1.8E-47	T	19-03-2022	IPR029239	C8orf37 protein
XP_035824337.1	6fa33b83357bef095a7a267f31df3a99	193	PANTHER	PTHR33958	PROTEIN C8ORF37	1	191	5.8E-51	T	19-03-2022	IPR029239	C8orf37 protein
XP_035824337.1	6fa33b83357bef095a7a267f31df3a99	193	MobiDBLite	mobidb-lite	consensus disorder prediction	64	84	-	T	19-03-2022	-	-
XP_005093265.1	6fa33b83357bef095a7a267f31df3a99	193	MobiDBLite	mobidb-lite	consensus disorder prediction	20	40	-	T	19-03-2022	-	-
XP_005093265.1	6fa33b83357bef095a7a267f31df3a99	193	Pfam	PF14996	Retinal Maintenance	47	191	1.8E-47	T	19-03-2022	IPR029239	C8orf37 protein
XP_005093265.1	6fa33b83357bef095a7a267f31df3a99	193	PANTHER	PTHR33958	PROTEIN C8ORF37	1	191	5.8E-51	T	19-03-2022	IPR029239	C8orf37 protein
XP_005093265.1	6fa33b83357bef095a7a267f31df3a99	193	MobiDBLite	mobidb-lite	consensus disorder prediction	64	84	-	T	19-03-2022	-	-
XP_005093267.1	6fa33b83357bef095a7a267f31df3a99	193	MobiDBLite	mobidb-lite	consensus disorder prediction	20	40	-	T	19-03-2022	-	-
XP_005093267.1	6fa33b83357bef095a7a267f31df3a99	193	Pfam	PF14996	Retinal Maintenance	47	191	1.8E-47	T	19-03-2022	IPR029239	C8orf37 protein
XP_005093267.1	6fa33b83357bef095a7a267f31df3a99	193	PANTHER	PTHR33958	PROTEIN C8ORF37	1	191	5.8E-51	T	19-03-2022	IPR029239	C8orf37 protein
XP_005093267.1	6fa33b83357bef095a7a267f31df3a99	193	MobiDBLite	mobidb-lite	consensus disorder prediction	64	84	-	T	19-03-2022	-	-
XP_035824338.1	6fa33b83357bef095a7a267f31df3a99	193	MobiDBLite	mobidb-lite	consensus disorder prediction	20	40	-	T	19-03-2022	-	-
XP_035824338.1	6fa33b83357bef095a7a267f31df3a99	193	Pfam	PF14996	Retinal Maintenance	47	191	1.8E-47	T	19-03-2022	IPR029239	C8orf37 protein
XP_035824338.1	6fa33b83357bef095a7a267f31df3a99	193	PANTHER	PTHR33958	PROTEIN C8ORF37	1	191	5.8E-51	T	19-03-2022	IPR029239	C8orf37 protein
XP_035824338.1	6fa33b83357bef095a7a267f31df3a99	193	MobiDBLite	mobidb-lite	consensus disorder prediction	64	84	-	T	19-03-2022	-	-
XP_005093263.1	6fa33b83357bef095a7a267f31df3a99	193	MobiDBLite	mobidb-lite	consensus disorder prediction	20	40	-	T	19-03-2022	-	-
XP_005093263.1	6fa33b83357bef095a7a267f31df3a99	193	Pfam	PF14996	Retinal Maintenance	47	191	1.8E-47	T	19-03-2022	IPR029239	C8orf37 protein
XP_005093263.1	6fa33b83357bef095a7a267f31df3a99	193	PANTHER	PTHR33958	PROTEIN C8ORF37	1	191	5.8E-51	T	19-03-2022	IPR029239	C8orf37 protein
XP_005093263.1	6fa33b83357bef095a7a267f31df3a99	193	MobiDBLite	mobidb-lite	consensus disorder prediction	64	84	-	T	19-03-2022	-	-
XP_005093264.1	6fa33b83357bef095a7a267f31df3a99	193	MobiDBLite	mobidb-lite	consensus disorder prediction	20	40	-	T	19-03-2022	-	-
XP_005093264.1	6fa33b83357bef095a7a267f31df3a99	193	Pfam	PF14996	Retinal Maintenance	47	191	1.8E-47	T	19-03-2022	IPR029239	C8orf37 protein
XP_005093264.1	6fa33b83357bef095a7a267f31df3a99	193	PANTHER	PTHR33958	PROTEIN C8ORF37	1	191	5.8E-51	T	19-03-2022	IPR029239	C8orf37 protein
XP_005093264.1	6fa33b83357bef095a7a267f31df3a99	193	MobiDBLite	mobidb-lite	consensus disorder prediction	64	84	-	T	19-03-2022	-	-
XP_012935029.1	9209145e7cd2254e038ba08d8122c273	543	PANTHER	PTHR13484	FIP1-LIKE 1 PROTEIN	271	536	2.6E-47	T	19-03-2022	-	-
XP_012935029.1	9209145e7cd2254e038ba08d8122c273	543	PANTHER	PTHR13484	FIP1-LIKE 1 PROTEIN	12	193	2.6E-47	T	19-03-2022	-	-
XP_012935029.1	9209145e7cd2254e038ba08d8122c273	543	MobiDBLite	mobidb-lite	consensus disorder prediction	343	371	-	T	19-03-2022	-	-
XP_012935029.1	9209145e7cd2254e038ba08d8122c273	543	MobiDBLite	mobidb-lite	consensus disorder prediction	501	516	-	T	19-03-2022	-	-
XP_012935029.1	9209145e7cd2254e038ba08d8122c273	543	MobiDBLite	mobidb-lite	consensus disorder prediction	68	85	-	T	19-03-2022	-	-
XP_012935029.1	9209145e7cd2254e038ba08d8122c273	543	MobiDBLite	mobidb-lite	consensus disorder prediction	325	543	-	T	19-03-2022	-	-
XP_012935029.1	9209145e7cd2254e038ba08d8122c273	543	MobiDBLite	mobidb-lite	consensus disorder prediction	89	105	-	T	19-03-2022	-	-
XP_012935029.1	9209145e7cd2254e038ba08d8122c273	543	MobiDBLite	mobidb-lite	consensus disorder prediction	21	105	-	T	19-03-2022	-	-
XP_012935029.1	9209145e7cd2254e038ba08d8122c273	543	MobiDBLite	mobidb-lite	consensus disorder prediction	386	494	-	T	19-03-2022	-	-
XP_012935029.1	9209145e7cd2254e038ba08d8122c273	543	MobiDBLite	mobidb-lite	consensus disorder prediction	21	61	-	T	19-03-2022	-	-
XP_012935029.1	9209145e7cd2254e038ba08d8122c273	543	Pfam	PF05182	Fip1 motif	153	189	8.5E-21	T	19-03-2022	IPR007854	Pre-mRNA polyadenylation factor Fip1 domain
XP_012935029.1	9209145e7cd2254e038ba08d8122c273	543	MobiDBLite	mobidb-lite	consensus disorder prediction	206	251	-	T	19-03-2022	-	-
XP_012935029.1	9209145e7cd2254e038ba08d8122c273	543	MobiDBLite	mobidb-lite	consensus disorder prediction	524	543	-	T	19-03-2022	-	-
XP_035827596.1	179341a7cc0396e1fab6c803daa2f3f8	683	Phobius	CYTOPLASMIC_DOMAIN	Region of a membrane-bound protein predicted to be outside the membrane, in the cytoplasm.	630	683	-	T	19-03-2022	-	-
XP_035827596.1	179341a7cc0396e1fab6c803daa2f3f8	683	Phobius	TRANSMEMBRANE	Region of a membrane-bound protein predicted to be embedded in the membrane.	318	345	-	T	19-03-2022	-	-
XP_035827596.1	179341a7cc0396e1fab6c803daa2f3f8	683	Phobius	CYTOPLASMIC_DOMAIN	Region of a membrane-bound protein predicted to be outside the membrane, in the cytoplasm.	483	493	-	T	19-03-2022	-	-
XP_035827596.1	179341a7cc0396e1fab6c803daa2f3f8	683	Phobius	TRANSMEMBRANE	Region of a membrane-bound protein predicted to be embedded in the membrane.	394	419	-	T	19-03-2022	-	-
XP_035827596.1	179341a7cc0396e1fab6c803daa2f3f8	683	Phobius	TRANSMEMBRANE	Region of a membrane-bound protein predicted to be embedded in the membrane.	570	593	-	T	19-03-2022	-	-
XP_035827596.1	179341a7cc0396e1fab6c803daa2f3f8	683	Phobius	TRANSMEMBRANE	Region of a membrane-bound protein predicted to be embedded in the membrane.	126	153	-	T	19-03-2022	-	-
XP_035827596.1	179341a7cc0396e1fab6c803daa2f3f8	683	Phobius	CYTOPLASMIC_DOMAIN	Region of a membrane-bound protein predicted to be outside the membrane, in the cytoplasm.	307	317	-	T	19-03-2022	-	-
XP_035827596.1	179341a7cc0396e1fab6c803daa2f3f8	683	Phobius	NON_CYTOPLASMIC_DOMAIN	Region of a membrane-bound protein predicted to be outside the membrane, in the extracellular region.	420	452	-	T	19-03-2022	-	-
XP_035827596.1	179341a7cc0396e1fab6c803daa2f3f8	683	Phobius	TRANSMEMBRANE	Region of a membrane-bound protein predicted to be embedded in the membrane.	54	71	-	T	19-03-2022	-	-
XP_035827596.1	179341a7cc0396e1fab6c803daa2f3f8	683	SUPERFAMILY	SSF161070	SNF-like	45	629	8.89E-165	T	19-03-2022	IPR037272	Sodium:neurotransmitter symporter superfamily
XP_035827596.1	179341a7cc0396e1fab6c803daa2f3f8	683	Phobius	TRANSMEMBRANE	Region of a membrane-bound protein predicted to be embedded in the membrane.	357	382	-	T	19-03-2022	-	-
XP_035827596.1	179341a7cc0396e1fab6c803daa2f3f8	683	ProSitePatterns	PS00610	Sodium:neurotransmitter symporter family signature 1.	69	83	-	T	19-03-2022	IPR000175	Sodium:neurotransmitter symporter
XP_035827596.1	179341a7cc0396e1fab6c803daa2f3f8	683	Phobius	TRANSMEMBRANE	Region of a membrane-bound protein predicted to be embedded in the membrane.	285	306	-	T	19-03-2022	-	-
XP_035827596.1	179341a7cc0396e1fab6c803daa2f3f8	683	Phobius	NON_CYTOPLASMIC_DOMAIN	Region of a membrane-bound protein predicted to be outside the membrane, in the extracellular region.	154	284	-	T	19-03-2022	-	-
XP_035827596.1	179341a7cc0396e1fab6c803daa2f3f8	683	Phobius	NON_CYTOPLASMIC_DOMAIN	Region of a membrane-bound protein predicted to be outside the membrane, in the extracellular region.	72	82	-	T	19-03-2022	-	-
XP_035827596.1	179341a7cc0396e1fab6c803daa2f3f8	683	Phobius	CYTOPLASMIC_DOMAIN	Region of a membrane-bound protein predicted to be outside the membrane, in the cytoplasm.	1	53	-	T	19-03-2022	-	-
XP_035827596.1	179341a7cc0396e1fab6c803daa2f3f8	683	Phobius	CYTOPLASMIC_DOMAIN	Region of a membrane-bound protein predicted to be outside the membrane, in the cytoplasm.	383	393	-	T	19-03-2022	-	-
XP_035827596.1	179341a7cc0396e1fab6c803daa2f3f8	683	Phobius	TRANSMEMBRANE	Region of a membrane-bound protein predicted to be embedded in the membrane.	494	513	-	T	19-03-2022	-	-
XP_035827596.1	179341a7cc0396e1fab6c803daa2f3f8	683	PRINTS	PR00176	Sodium/chloride neurotransmitter symporter signature	125	151	4.3E-51	T	19-03-2022	IPR000175	Sodium:neurotransmitter symporter
XP_035827596.1	179341a7cc0396e1fab6c803daa2f3f8	683	PRINTS	PR00176	Sodium/chloride neurotransmitter symporter signature	53	74	4.3E-51	T	19-03-2022	IPR000175	Sodium:neurotransmitter symporter
XP_035827596.1	179341a7cc0396e1fab6c803daa2f3f8	683	PRINTS	PR00176	Sodium/chloride neurotransmitter symporter signature	569	589	4.3E-51	T	19-03-2022	IPR000175	Sodium:neurotransmitter symporter
XP_035827596.1	179341a7cc0396e1fab6c803daa2f3f8	683	PRINTS	PR00176	Sodium/chloride neurotransmitter symporter signature	82	101	4.3E-51	T	19-03-2022	IPR000175	Sodium:neurotransmitter symporter
XP_035827596.1	179341a7cc0396e1fab6c803daa2f3f8	683	PRINTS	PR00176	Sodium/chloride neurotransmitter symporter signature	529	549	4.3E-51	T	19-03-2022	IPR000175	Sodium:neurotransmitter symporter
XP_035827596.1	179341a7cc0396e1fab6c803daa2f3f8	683	PRINTS	PR00176	Sodium/chloride neurotransmitter symporter signature	448	467	4.3E-51	T	19-03-2022	IPR000175	Sodium:neurotransmitter symporter
XP_035827596.1	179341a7cc0396e1fab6c803daa2f3f8	683	Phobius	TRANSMEMBRANE	Region of a membrane-bound protein predicted to be embedded in the membrane.	83	105	-	T	19-03-2022	-	-
XP_035827596.1	179341a7cc0396e1fab6c803daa2f3f8	683	Pfam	PF00209	Sodium:neurotransmitter symporter family	45	186	4.5E-56	T	19-03-2022	IPR000175	Sodium:neurotransmitter symporter
XP_035827596.1	179341a7cc0396e1fab6c803daa2f3f8	683	Pfam	PF00209	Sodium:neurotransmitter symporter family	250	630	4.7E-133	T	19-03-2022	IPR000175	Sodium:neurotransmitter symporter
XP_035827596.1	179341a7cc0396e1fab6c803daa2f3f8	683	PANTHER	PTHR11616	SODIUM/CHLORIDE DEPENDENT TRANSPORTER	34	651	6.4E-214	T	19-03-2022	IPR000175	Sodium:neurotransmitter symporter
XP_035827596.1	179341a7cc0396e1fab6c803daa2f3f8	683	Phobius	NON_CYTOPLASMIC_DOMAIN	Region of a membrane-bound protein predicted to be outside the membrane, in the extracellular region.	514	524	-	T	19-03-2022	-	-
XP_035827596.1	179341a7cc0396e1fab6c803daa2f3f8	683	Phobius	CYTOPLASMIC_DOMAIN	Region of a membrane-bound protein predicted to be outside the membrane, in the cytoplasm.	106	125	-	T	19-03-2022	-	-
XP_035827596.1	179341a7cc0396e1fab6c803daa2f3f8	683	Phobius	NON_CYTOPLASMIC_DOMAIN	Region of a membrane-bound protein predicted to be outside the membrane, in the extracellular region.	594	604	-	T	19-03-2022	-	-
XP_035827596.1	179341a7cc0396e1fab6c803daa2f3f8	683	ProSiteProfiles	PS50267	Sodium:neurotransmitter symporter family profile.	44	633	93.919601	T	19-03-2022	IPR000175	Sodium:neurotransmitter symporter
XP_035827596.1	179341a7cc0396e1fab6c803daa2f3f8	683	Phobius	TRANSMEMBRANE	Region of a membrane-bound protein predicted to be embedded in the membrane.	453	482	-	T	19-03-2022	-	-
XP_035827596.1	179341a7cc0396e1fab6c803daa2f3f8	683	Phobius	TRANSMEMBRANE	Region of a membrane-bound protein predicted to be embedded in the membrane.	525	549	-	T	19-03-2022	-	-
XP_035827596.1	179341a7cc0396e1fab6c803daa2f3f8	683	Phobius	NON_CYTOPLASMIC_DOMAIN	Region of a membrane-bound protein predicted to be outside the membrane, in the extracellular region.	346	356	-	T	19-03-2022	-	-
XP_035827596.1	179341a7cc0396e1fab6c803daa2f3f8	683	Phobius	TRANSMEMBRANE	Region of a membrane-bound protein predicted to be embedded in the membrane.	605	629	-	T	19-03-2022	-	-
XP_035827596.1	179341a7cc0396e1fab6c803daa2f3f8	683	Phobius	CYTOPLASMIC_DOMAIN	Region of a membrane-bound protein predicted to be outside the membrane, in the cytoplasm.	550	569	-	T	19-03-2022	-	-
XP_035828524.1	980aaab4286e0eb3f5c5b1957ecf75f0	421	Gene3D	G3DSA:2.120.10.80	-	152	392	5.6E-11	T	19-03-2022	IPR015915	Kelch-type beta propeller
XP_035828524.1	980aaab4286e0eb3f5c5b1957ecf75f0	421	Gene3D	G3DSA:1.25.40.420	-	1	106	1.2E-14	T	19-03-2022	-	-
XP_035828524.1	980aaab4286e0eb3f5c5b1957ecf75f0	421	SUPERFAMILY	SSF117281	Kelch motif	187	369	2.35E-11	T	19-03-2022	IPR015915	Kelch-type beta propeller
XP_035828524.1	980aaab4286e0eb3f5c5b1957ecf75f0	421	Pfam	PF07707	BTB And C-terminal Kelch	1	81	1.8E-9	T	19-03-2022	IPR011705	BTB/Kelch-associated
XP_035828524.1	980aaab4286e0eb3f5c5b1957ecf75f0	421	PANTHER	PTHR45632	LD33804P	2	275	1.2E-17	T	19-03-2022	-	-
XP_035828524.1	980aaab4286e0eb3f5c5b1957ecf75f0	421	PANTHER	PTHR45632	LD33804P	188	295	1.2E-17	T	19-03-2022	-	-
XP_012937648.1	51b527bd61f43073bde3fa7a42e6e08e	260	Phobius	TRANSMEMBRANE	Region of a membrane-bound protein predicted to be embedded in the membrane.	69	89	-	T	19-03-2022	-	-
XP_012937648.1	51b527bd61f43073bde3fa7a42e6e08e	260	Phobius	CYTOPLASMIC_DOMAIN	Region of a membrane-bound protein predicted to be outside the membrane, in the cytoplasm.	1	11	-	T	19-03-2022	-	-
XP_012937648.1	51b527bd61f43073bde3fa7a42e6e08e	260	Phobius	NON_CYTOPLASMIC_DOMAIN	Region of a membrane-bound protein predicted to be outside the membrane, in the extracellular region.	34	68	-	T	19-03-2022	-	-
XP_012937648.1	51b527bd61f43073bde3fa7a42e6e08e	260	MobiDBLite	mobidb-lite	consensus disorder prediction	219	236	-	T	19-03-2022	-	-
XP_012937648.1	51b527bd61f43073bde3fa7a42e6e08e	260	Phobius	TRANSMEMBRANE	Region of a membrane-bound protein predicted to be embedded in the membrane.	12	33	-	T	19-03-2022	-	-
XP_012937648.1	51b527bd61f43073bde3fa7a42e6e08e	260	Phobius	NON_CYTOPLASMIC_DOMAIN	Region of a membrane-bound protein predicted to be outside the membrane, in the extracellular region.	126	149	-	T	19-03-2022	-	-
XP_012937648.1	51b527bd61f43073bde3fa7a42e6e08e	260	Phobius	TRANSMEMBRANE	Region of a membrane-bound protein predicted to be embedded in the membrane.	101	125	-	T	19-03-2022	-	-
XP_012937648.1	51b527bd61f43073bde3fa7a42e6e08e	260	Phobius	TRANSMEMBRANE	Region of a membrane-bound protein predicted to be embedded in the membrane.	150	171	-	T	19-03-2022	-	-
XP_012937648.1	51b527bd61f43073bde3fa7a42e6e08e	260	MobiDBLite	mobidb-lite	consensus disorder prediction	219	260	-	T	19-03-2022	-	-
XP_012937648.1	51b527bd61f43073bde3fa7a42e6e08e	260	Phobius	CYTOPLASMIC_DOMAIN	Region of a membrane-bound protein predicted to be outside the membrane, in the cytoplasm.	172	260	-	T	19-03-2022	-	-
XP_012937648.1	51b527bd61f43073bde3fa7a42e6e08e	260	Phobius	CYTOPLASMIC_DOMAIN	Region of a membrane-bound protein predicted to be outside the membrane, in the cytoplasm.	90	100	-	T	19-03-2022	-	-
[truncated: 472,656 more rows]
