# Supplementary material for: In search of the Aplysia immunome: an in silico study
Source: BMC Genomics. 2022 Jul 29;23:543. doi: 10.1186/s12864-022-08780-6 (PMC9334734; doi:10.1186/s12864-022-08780-6)
Supplement: Supplementary file 2 — Additional file 2: Supplemental File SFile2. OrthoFinder Results. OrthoFinder Results. First page contains the overall statistics from OrthoFinder about orthogroups. The second page contains pairwise ortholog counts among species surveyed. Page three contains per species statistics. The remaining pages contain orthologs and ortholog families (orthogroups) identified by OrthoFinder using reference proteomes for Aplysia, Crassostrea gigas (GCA_000297895.1_oyster_v9_protein.faa), and Biomphalaria glabrata (GCF_000457365.1_ASM45736v1_protein_Bglabrata.faa) from the RefSeq database, and reference proteomes for Homo sapiens (UP000005640_9606_Homo_Sapies) and Drosophila melanogaster (UP000000803_7227_DroMel). Each page labeled is labeled with the accession number and organism name for each organism. The last page is a complete collection of all proteins assigned to all computed orthogroups. The complete output of OrthoFinder including gene trees are available from the author upon request. [file 12864_2022_8780_MOESM2_ESM.xlsx]

## Sheet: Legend
Supplemental File SFile2.
OrthoFinder Results. First page contains the overall statistics from OrthoFinder about orthogroups. The second page contains pairwise ortholog counts among species surveyed. Page three contains per species statistics. The remaining pages contain orthologs and ortholog families (orthogroups) identified by OrthoFinder using reference proteomes for Aplysia, Crassostrea gigas (GCA_000297895.1_oyster_…

## Sheet: Overall Statistics 
OrthoFinder Overall Statistics
Number of species	5
Number of genes	132078
Number of genes in orthogroups	115153
Number of unassigned genes	16925
Percentage of genes in orthogroups	87.2
Percentage of unassigned genes	12.8
Number of orthogroups	19353
Number of species-specific orthogroups	6759
Number of genes in species-specific orthogroups	30043
Percentage of genes in species-specific orthogroups	22.7
Mean orthogroup size	6
Median orthogroup size	5
G50 (assigned genes)	7
G50 (all genes)	6
O50 (assigned genes)	4513
O50 (all genes)	5729
Number of orthogroups with all species present	4606
Number of single-copy orthogroups	834
Date	2022-04-15
Orthogroups file	Orthogroups.tsv
Unassigned genes file	Orthogroups_UnassignedGenes.tsv
Per-species statistics	Statistics_PerSpecies.tsv
Overall statistics	Statistics_Overall.tsv
Orthogroups shared between species	Orthogroups_SpeciesOverlaps.tsv
Average number of genes per-species in orthogroup	Number of orthogroups	Percentage of orthogroups	Number of genes	Percentage of genes
<1	9325	48.2	25744	22.4
'1	7424	38.4	47649	41.4
'2	1678	8.7	19180	16.7
'3	485	2.5	8027	7
'4	188	1	4076	3.5
'5	92	0.5	2473	2.1
'6	46	0.2	1473	1.3
'7	35	0.2	1287	1.1
'8	19	0.1	791	0.7
'9	17	0.1	791	0.7
'10	10	0.1	513	0.4
11-15	21	0.1	1345	1.2
16-20	7	0	630	0.5
21-50	5	0	814	0.7
51-100	1	0	360	0.3
101-150	0	0	0	0
151-200	0	0	0	0
201-500	0	0	0	0
501-1000	0	0	0	0
'1001+	0	0	0	0
Number of species in orthogroup	Number of orthogroups
1	6759
2	3003
3	2188
4	2797
5	4606

## Sheet: Pairwise Ortholog Counts
Pair-wise Ortholog Counts	Crassostrea gigas	Aplysia californica	Biomphalaria glabrata	Drosophila melanogaster	Human
Crassostrea gigas	0	12400	12343	7268	9703
Aplysia californica	15321	0	19405	10327	13619
Biomphalaria glabrata	18126	22899	0	11773	15609
Drosophila melanogaster	10283	11036	10962	0	10887
Human	10848	11787	11696	9295	0

## Sheet: PerSpecies Statistics
Per Species Statistics	Crassostrea gigas	Aplysia californica	Biomphalaria glabrata	Drosophila melanogaster	Human
Number of genes	26086	26656	36675	22084	20577
Number of genes in orthogroups	22145	24172	31932	18928	17976
Number of unassigned genes	3941	2484	4743	3156	2601
Percentage of genes in orthogroups	84.9	90.7	87.1	85.7	87.4
Percentage of unassigned genes	15.1	9.3	12.9	14.3	12.6
Number of orthogroups containing species	10625	12537	13326	8007	9052
Percentage of orthogroups containing species	54.9	64.8	68.9	41.4	46.8
Number of species-specific orthogroups	1311	849	1753	1888	958
Number of genes in species-specific orthogroups	7460	3392	7371	6858	4962
Percentage of genes in species-specific orthogroups	28.6	12.7	20.1	31.1	24.1
Number of genes per-species in orthogroup	Number of orthogroups	Number of orthogroups	Number of orthogroups	Number of orthogroups	Number of orthogroups
'0	8728	6816	6027	11346	10301
'1	7262	7568	6520	3486	5432
'2	1813	2639	3139	2418	2024
'3	540	1023	1363	861	822
'4	319	529	870	444	332
'5	175	278	467	253	146
'6	104	148	294	167	72
'7	74	95	191	102	48
'8	60	66	129	70	32
'9	35	35	73	57	22
'10	38	30	63	37	13
11-15	100	84	126	70	46
16-20	46	15	52	24	18
21-50	42	27	36	18	37
51-100	13	0	2	0	7
101-150	1	0	0	0	1
151-200	2	0	0	0	0
201-500	1	0	1	0	0
501-1000	0	0	0	0	0
'1001+	0	0	0	0	0
Number of genes per-species in orthogroup	Percentage of orthogroups	Percentage of orthogroups	Percentage of orthogroups	Percentage of orthogroups	Percentage of orthogroups
'0	45.1	35.2	31.1	58.6	53.2
'1	37.5	39.1	33.7	18	28.1
'2	9.4	13.6	16.2	12.5	10.5
'3	2.8	5.3	7	4.4	4.2
'4	1.6	2.7	4.5	2.3	1.7
'5	0.9	1.4	2.4	1.3	0.8
'6	0.5	0.8	1.5	0.9	0.4
'7	0.4	0.5	1	0.5	0.2
'8	0.3	0.3	0.7	0.4	0.2
'9	0.2	0.2	0.4	0.3	0.1
'10	0.2	0.2	0.3	0.2	0.1
11-15	0.5	0.4	0.7	0.4	0.2
16-20	0.2	0.1	0.3	0.1	0.1
21-50	0.2	0.1	0.2	0.1	0.2
51-100	0.1	0	0	0	0
101-150	0	0	0	0	0
151-200	0	0	0	0	0
201-500	0	0	0	0	0
501-1000	0	0	0	0	0
'1001+	0	0	0	0	0
Number of genes per-species in orthogroup	Number of genes	Number of genes	Number of genes	Number of genes	Number of genes
'0	0	0	0	0	0
'1	7262	7568	6520	3486	5432
'2	3626	5278	6278	4836	4048
'3	1620	3069	4089	2583	2466
'4	1276	2116	3480	1776	1328
'5	875	1390	2335	1265	730
'6	624	888	1764	1002	432
'7	518	665	1337	714	336
'8	480	528	1032	560	256
'9	315	315	657	513	198
'10	380	300	630	370	130
11-15	1257	1044	1558	854	583
16-20	803	258	930	416	329
21-50	1301	753	987	553	1148
51-100	965	0	127	0	437
101-150	121	0	0	0	123
151-200	362	0	0	0	0
201-500	360	0	208	0	0
501-1000	0	0	0	0	0
'1001+	0	0	0	0	0
Number of genes per-species in orthogroup	Percentage of genes	Percentage of genes	Percentage of genes	Percentage of genes	Percentage of genes
'0	0	0	0	0	0
'1	27.8	28.4	17.8	15.8	26.4
'2	13.9	19.8	17.1	21.9	19.7
'3	6.2	11.5	11.1	11.7	12
'4	4.9	7.9	9.5	8	6.5
'5	3.4	5.2	6.4	5.7	3.5
'6	2.4	3.3	4.8	4.5	2.1
'7	2	2.5	3.6	3.2	1.6
'8	1.8	2	2.8	2.5	1.2
'9	1.2	1.2	1.8	2.3	1
'10	1.5	1.1	1.7	1.7	0.6
11-15	4.8	3.9	4.2	3.9	2.8
16-20	3.1	1	2.5	1.9	1.6
21-50	5	2.8	2.7	2.5	5.6
51-100	3.7	0	0.3	0	2.1
101-150	0.5	0	0	0	0.6
151-200	1.4	0	0	0	0
201-500	1.4	0	0.6	0	0
501-1000	0	0	0	0	0
'1001+	0	0	0	0	0

## Sheet: GCA_000297895.1_oyster_v9
Orthogroup	GCF_000002075.1_AplCal3.0_protein	GCA_000297895.1_oyster_v9_protein
OG0000009	XP_005098908.1, XP_005098890.2	EKC42792.1, EKC25417.1, EKC36705.1, EKC36704.1, EKC17944.1, EKC29209.1, EKC32606.1, EKC40115.1, EKC21607.1, EKC37628.1, EKC26297.1, EKC26295.1, EKC23727.1, EKC39525.1, EKC39512.1, EKC36453.1, EKC36452.1, EKC18650.1, EKC18654.1, EKC32550.1, EKC22068.1, EKC22069.1, EKC18652.1, EKC31355.1, EKC30692.1, EKC30691.1, EKC30693.1, EKC23119.1, EKC27085.1, EKC37369.1, EKC35022.1, EKC38495.1, EKC18651.1, EKC…
OG0000009	XP_012937651.1	EKC27913.1
OG0000009	XP_035824376.1	EKC26113.1
OG0000009	XP_035825914.1	EKC17277.1
OG0000009	XP_005103516.1	EKC35919.1, EKC28456.1
OG0000010	NP_001191502.1	EKC41043.1, EKC41044.1
OG0000010	NP_001191659.1	EKC37107.1
	XP_005096200.2	EKC37109.1
OG0000010	XP_035827873.1	EKC21522.1
OG0000010	XP_012934684.1	EKC25312.1, EKC19499.1, EKC30006.1
OG0000010	XP_005093279.1	EKC33781.1, EKC30223.1, EKC23164.1, EKC40069.1, EKC24094.1
OG0000010	XP_012940461.1	EKC36021.1
OG0000010	XP_012941783.1	EKC36022.1
OG0000010	XP_012946005.1	EKC24822.1
OG0000010	XP_012944276.1	EKC19003.1
OG0000010	XP_005102026.2	EKC37562.1, EKC37563.1
OG0000010	XP_005093594.2	EKC18061.1
OG0000010	XP_012946473.2, XP_012941061.1	EKC40294.1
OG0000013	XP_035829544.1	EKC40664.1, EKC38914.1, EKC39689.1, EKC41857.1, EKC18660.1, EKC39016.1, EKC22458.1, EKC17268.1, EKC30944.1, EKC36563.1, EKC25187.1, EKC23827.1, EKC24684.1, EKC22614.1, EKC32599.1, EKC42269.1, EKC32368.1, EKC33145.1, EKC31927.1, EKC29376.1, EKC35671.1, EKC21681.1, EKC39742.1, EKC17495.1, EKC29314.1, EKC30059.1, EKC33685.1, EKC25863.1, EKC37265.1, EKC40794.1, EKC19036.1, EKC25110.1, EKC43026.1, EKC…
OG0000016	XP_005104117.1, XP_012941204.1, XP_005104122.1, XP_005104130.1, XP_035827135.1, XP_005104128.1, XP_012941201.1, XP_035827137.1, XP_005104126.1, XP_012941202.1, XP_035827138.1, XP_005104127.1, XP_035827136.1, XP_035827139.1, XP_012941209.1, XP_005104124.1, XP_005104129.1, XP_005104120.1, XP_012941208.1, XP_005104133.1, XP_035829613.1	EKC42449.1, EKC38618.1, EKC38724.1, EKC34715.1, EKC34720.1, EKC41109.1, EKC34718.1, EKC34717.1, EKC34022.1, EKC36506.1, EKC26950.1, EKC17690.1, EKC20773.1, EKC20774.1, EKC25867.1, EKC41108.1, EKC24074.1
OG0000018	XP_005094927.1	EKC38259.1
OG0000018	XP_012942943.1	EKC43174.1
OG0000018	XP_012945439.2, XP_012940211.2, XP_035828532.1, XP_035826637.1, XP_012940204.1, XP_005100737.1, XP_012942826.1	EKC37347.1
OG0000021	XP_035826939.1	EKC19590.1
OG0000024	XP_035825629.1	EKC25438.1, EKC41010.1, EKC40337.1, EKC27904.1, EKC43252.1, EKC17605.1, EKC38367.1, EKC21292.1, EKC22748.1, EKC30522.1, EKC43253.1, EKC37751.1, EKC37915.1, EKC40073.1, EKC17454.1, EKC31851.1, EKC22355.1, EKC27106.1, EKC34622.1, EKC29558.1, EKC20187.1, EKC31416.1, EKC32585.1, EKC31418.1, EKC37473.1, EKC30916.1, EKC31632.1, EKC43164.1, EKC36761.1, EKC30095.1, EKC20096.1, EKC36565.1, EKC21699.1, EKC…
OG0000026	XP_035825181.1	EKC26702.1, EKC36896.1, EKC18894.1, EKC40898.1, EKC18802.1, EKC32523.1, EKC27249.1, EKC41369.1, EKC30872.1, EKC31477.1, EKC41890.1, EKC33024.1, EKC40322.1, EKC34616.1, EKC29396.1, EKC27409.1, EKC31855.1, EKC35297.1, EKC35584.1, EKC33426.1, EKC32665.1, EKC26168.1, EKC33259.1, EKC26167.1, EKC26166.1, EKC31042.1, EKC31047.1, EKC40078.1, EKC39028.1, EKC18344.1, EKC23840.1, EKC25641.1, EKC18895.1, EKC…
OG0000027	XP_012939340.2	EKC24674.1
OG0000027	XP_035824221.1, XP_035824222.1, XP_035826112.1	EKC29546.1, EKC29545.1, EKC36906.1, EKC36905.1, EKC35248.1, EKC27857.1, EKC34632.1, EKC23408.1, EKC23501.1, EKC26272.1, EKC38496.1, EKC34988.1, EKC34987.1, EKC34990.1
OG0000027	XP_012935157.2, XP_035828697.1	EKC21977.1, EKC29684.1, EKC28995.1, EKC31911.1, EKC27021.1, EKC36110.1
OG0000027	XP_005103491.2, XP_005103494.1, XP_012940871.1	EKC40654.1, EKC42389.1
OG0000030	XP_012940908.1	EKC34208.1
OG0000030	XP_005113619.2, XP_012943563.1, XP_005112166.2	EKC37964.1
OG0000030	XP_005110898.1	EKC40817.1
OG0000031	XP_012944065.1	EKC19623.1
OG0000031	XP_035829877.1, XP_035826216.1	EKC32378.1
OG0000031	XP_005091940.1, XP_012946646.1	EKC27455.1
OG0000031	XP_012944861.1, XP_035826503.1, XP_005090015.1, XP_005090016.1, XP_005090017.1	EKC24314.1
OG0000033	XP_005097712.2	EKC27577.1, EKC27580.1
OG0000033	XP_035825787.1, XP_035829051.1, XP_005095206.2, XP_035825419.1, XP_012939027.1, XP_005104628.1, XP_035825610.1, XP_035825611.1, XP_005098247.1, XP_012943446.2	EKC29837.1
OG0000033	XP_005092439.2	EKC21821.1, EKC21820.1, EKC21823.1, EKC21822.1, EKC34742.1, EKC35002.1, EKC24986.1, EKC21817.1, EKC34252.1
OG0000033	XP_012941146.2	EKC28526.1
OG0000035	XP_005104780.1, XP_005095055.2, XP_035824165.1, XP_012934777.1	EKC38075.1
OG0000035	XP_012945673.1, XP_005104553.2, XP_005104558.2, XP_035827848.1, XP_012942559.1, XP_035825919.1, XP_005090419.1, XP_035827573.1, XP_005090422.1, XP_005106678.1, XP_012938470.2, XP_005104565.2, XP_035827371.1, XP_005111883.2, XP_012945528.1, XP_005106680.2, XP_012939046.1, XP_005099088.1, XP_012935065.1, XP_035824300.1, XP_012935067.1, XP_005093139.2, XP_012944480.1	EKC43008.1, EKC43007.1, EKC34772.1
OG0000036	XP_005098000.1	EKC40090.1
OG0000036	XP_005108515.1, XP_012943587.1, XP_005108513.1, XP_005108510.1, XP_005108509.1, XP_012944806.1	EKC23443.1, EKC22422.1, EKC32157.1
OG0000036	XP_005101596.1, XP_035826461.1, XP_035827904.1	EKC37082.1, EKC32274.1, EKC37081.1, EKC38808.1
OG0000036	XP_005094807.1	EKC19022.1
OG0000037	XP_005104579.1, XP_035827255.1	EKC35845.1
OG0000037	XP_012936535.1	EKC30197.1, EKC34502.1
OG0000038	XP_012942173.1	EKC42228.1
OG0000038	XP_012944441.2, XP_035825596.1, XP_012937851.1, XP_012940677.1, XP_005103162.1, XP_005099750.2, XP_012945632.1	EKC29949.1, EKC29950.1, EKC29947.1, EKC29948.1, EKC29946.1
OG0000038	XP_012943878.1	EKC40195.1, EKC40194.1
OG0000038	XP_005093145.1, XP_005090306.1, XP_005090307.1, XP_035826847.1, XP_012944884.1, XP_012944881.1, XP_012944880.1, XP_035827327.1, XP_012944879.1, XP_005104849.1, XP_012941568.1, XP_012939262.1, XP_005099114.1, XP_012938399.2	EKC22964.1, EKC30169.1
OG0000041	XP_005093691.1, XP_005106301.1, XP_012943063.1, XP_035829253.1, XP_005112053.1, XP_005112054.1, XP_012945993.1, XP_035828965.1, XP_012945302.1, XP_035829114.1, XP_035829555.1, XP_005112640.1, XP_005112641.1, XP_005094361.2, XP_012935676.1, XP_005103001.1	EKC23465.1, EKC28052.1, EKC28276.1, EKC28001.1, EKC22778.1, EKC42208.1
OG0000051	NP_001191580.1	EKC31894.1
OG0000051	XP_012944352.1, NP_001191587.1	EKC30047.1, EKC30770.1, EKC38060.1, EKC24265.1, EKC38062.1, EKC38059.1, EKC33605.1, EKC33601.1, EKC30049.1, EKC39169.1, EKC30048.1, EKC38058.1, EKC39176.1
OG0000051	XP_012945182.2	EKC38061.1, EKC38741.1
OG0000053	XP_005090722.3	EKC18462.1, EKC24340.1, EKC25588.1
OG0000053	XP_005110304.1	EKC31938.1
OG0000053	XP_035827334.1	EKC31384.1, EKC19117.1, EKC26841.1, EKC19116.1, EKC19115.1, EKC20388.1, EKC27130.1
OG0000054	NP_001191637.1	EKC22630.1
OG0000055	XP_035825820.1	EKC38404.1, EKC17911.1
OG0000055	XP_012945550.1, XP_005107857.1, XP_035827279.1, XP_012941117.1, XP_035827095.1, XP_005107860.3	EKC18174.1, EKC18175.1
OG0000055	XP_005100208.2, XP_012938625.1	EKC33136.1, EKC21773.1
OG0000055	XP_012937117.1	EKC34503.1
OG0000056	NP_001191577.1	EKC19095.1
OG0000056	NP_001191578.1	EKC27647.1
OG0000056	XP_035827317.1, XP_012946417.1	EKC18227.1
OG0000056	NP_001191579.1	EKC27644.1, EKC27645.1
OG0000056	XP_012940817.1, NP_001191594.1, NP_001191595.1	EKC27648.1
OG0000056	NP_001191576.1	EKC21533.1
OG0000057	XP_012937816.1	EKC19296.1
OG0000057	XP_005113518.2	EKC25842.1, EKC34673.1, EKC40135.1, EKC32512.1, EKC32510.1
OG0000057	XP_035824838.1, XP_012934906.2, XP_012940668.2, XP_012938624.1, XP_012938005.1, XP_012935927.1	EKC34659.1, EKC32513.1, EKC40362.1, EKC39607.1, EKC36988.1, EKC24108.1
OG0000061	XP_012936554.1	EKC34302.1, EKC33894.1
OG0000061	XP_012938631.1	EKC21890.1
OG0000061	XP_012938014.1	EKC28794.1, EKC21819.1
OG0000064	XP_012938808.1, XP_012938806.2	EKC18585.1
OG0000064	XP_005099895.2	EKC19951.1
OG0000064	XP_012943004.1, XP_035826901.1	EKC33726.1
OG0000064	XP_035825115.1, XP_035826694.1, XP_012942630.1, XP_035829543.1, XP_035829542.1, XP_035829541.1	EKC25561.1
OG0000064	XP_035826654.1	EKC23911.1
OG0000065	XP_005110963.1	EKC41102.1
OG0000065	XP_005110559.2	EKC39601.1
OG0000065	XP_005093203.2	EKC23144.1
OG0000065	XP_005108160.1	EKC32705.1
OG0000066	XP_005098380.1	EKC34459.1
OG0000066	XP_035825749.1	EKC21930.1
OG0000066	XP_035828062.1, XP_035828483.1, XP_012946868.1, XP_035829707.1	EKC22860.1, EKC18837.1, EKC42420.1, EKC33372.1, EKC23308.1, EKC33969.1, EKC38669.1, EKC17398.1
OG0000069	NP_001191581.1	EKC33663.1
OG0000069	XP_005100354.1, XP_005103834.1	EKC33253.1, EKC21713.1, EKC22243.1, EKC30019.1, EKC30018.1
OG0000070	XP_005090829.1	EKC34578.1
OG0000070	XP_005112281.1	EKC25568.1, EKC36592.1
OG0000070	XP_012945755.1	EKC26486.1
OG0000070	XP_012941286.1	EKC36593.1, EKC25569.1
OG0000070	XP_005111513.1	EKC26054.1, EKC33451.1, EKC38138.1, EKC35365.1, EKC35364.1
OG0000070	XP_005112098.1	EKC26483.1
OG0000070	XP_035824224.1	EKC27980.1, EKC27982.1, EKC37310.1, EKC27981.1, EKC22507.1
OG0000070	XP_012944900.1	EKC26485.1
OG0000072	XP_012937004.1	EKC18480.1
OG0000075	XP_012944489.1	EKC34518.1, EKC32242.1
OG0000075	XP_005110244.1	EKC38463.1, EKC32238.1, EKC35331.1, EKC35330.1, EKC32237.1, EKC19270.1, EKC25254.1, EKC29117.1, EKC29813.1, EKC36282.1, EKC39575.1, EKC40130.1, EKC40129.1, EKC18551.1, EKC18549.1, EKC18550.1, EKC18547.1, EKC18548.1
OG0000076	XP_005110241.2	EKC24941.1, EKC36827.1, EKC39856.1, EKC42120.1
OG0000076	XP_035826071.1	EKC24942.1, EKC35252.1
OG0000076	XP_012939426.1, NP_001191519.1	EKC34604.1, EKC27023.1, EKC19849.1, EKC19848.1
OG0000076	XP_012934671.1	EKC19576.1, EKC19575.1
OG0000077	XP_035828980.1, XP_035828977.1, XP_035828976.1, XP_035828975.1, XP_035828968.1, XP_035828973.1, XP_035828971.1, XP_035828969.1, XP_035828970.1, XP_035828972.1, XP_035828967.1, XP_012945034.1, XP_035828979.1, XP_035828978.1, XP_035828974.1, XP_035828982.1, XP_035828981.1	EKC38252.1, EKC38253.1
OG0000077	XP_005094000.2, XP_012941835.1	EKC36355.1
OG0000080	XP_012938770.1	EKC38761.1
OG0000080	XP_035829699.1	EKC35275.1
OG0000080	XP_012940912.1	EKC26468.1, EKC26469.1, EKC20476.1
OG0000082	XP_035825159.1	EKC35298.1, EKC34650.1, EKC22114.1
OG0000086	XP_035825868.1	EKC27704.1, EKC32330.1
OG0000086	XP_012940370.1	EKC19800.1
OG0000086	XP_035827539.1	EKC21259.1
OG0000086	XP_035824916.1	EKC28433.1
OG0000087	XP_035825756.1, XP_035825755.1, XP_035825764.1, XP_035825763.1, XP_035825771.1, XP_035825770.1, XP_035825769.1, XP_035825768.1, XP_035825772.1, XP_035825757.1, XP_035825760.1, XP_035825758.1, XP_035825767.1, XP_035825766.1, XP_035825765.1, XP_035825761.1, XP_035825762.1, XP_035825759.1	EKC19191.1
OG0000088	XP_005099830.1	EKC28897.1, EKC38200.1, EKC35170.1, EKC23159.1
OG0000092	XP_005107509.1	EKC29539.1, EKC31921.1, EKC28531.1, EKC17939.1, EKC23524.1, EKC24069.1, EKC37108.1, EKC25345.1, EKC24088.1, EKC30337.1, EKC41745.1, EKC35731.1, EKC29483.1, EKC23750.1, EKC26403.1, EKC42619.1, EKC22439.1, EKC37995.1, EKC24421.1, EKC19090.1, EKC32681.1, EKC34091.1, EKC33199.1, EKC35802.1, EKC28931.1, EKC31408.1, EKC25093.1, EKC22453.1, EKC33198.1, EKC33200.1, EKC23578.1, EKC19089.1, EKC22438.1, EKC…
OG0000093	XP_012937858.1	EKC21323.1
OG0000093	XP_035829151.1	EKC42128.1, EKC38866.1, EKC25287.1, EKC25294.1
OG0000093	XP_035829721.1	EKC19120.1
OG0000093	XP_012944252.1	EKC28000.1
OG0000094	XP_035824687.1	EKC37575.1
OG0000094	XP_012939965.1, XP_012945342.1	EKC38805.1, EKC38803.1, EKC38804.1, EKC38802.1
OG0000094	XP_012941948.1, XP_005090543.1, XP_035825783.1, XP_012940863.1, XP_005112658.1, XP_035824887.1, XP_012938466.1	EKC36140.1, EKC36142.1, EKC36143.1, EKC30918.1
OG0000095	XP_005099416.1, XP_005099415.1	EKC38462.1
OG0000095	XP_012944175.1	EKC39222.1
OG0000095	XP_005093093.2, XP_005094556.1, XP_005094557.1, XP_005107919.1, XP_012945208.1, XP_035828346.1, XP_005108594.1, XP_005108611.1, XP_005108596.2, XP_005108592.1, XP_005108593.1, XP_005108595.1, XP_012943649.1	EKC23605.1
OG0000095	XP_012939001.1, XP_005097130.2	EKC34086.1
OG0000096	XP_035827189.1	EKC39652.1, EKC37566.1, EKC39653.1
OG0000101	XP_012941978.2	EKC30355.1, EKC17784.1
OG0000102	XP_035829518.1	EKC27184.1
OG0000102	XP_035829232.1	EKC35362.1
OG0000103	XP_035829832.1, XP_035829839.1, XP_035829829.1, XP_035829831.1, XP_035829836.1, XP_035829753.1, XP_035829803.1, XP_035829747.1, XP_035829772.1, XP_035829796.1, XP_035829762.1, XP_035829756.1, XP_035829767.1, XP_035829752.1, XP_035829785.1, XP_035829797.1, XP_035829808.1, XP_035829764.1, XP_035829757.1, XP_035829771.1, XP_035829749.1, XP_035829741.1, XP_035829775.1, XP_035829799.1	EKC32773.1
OG0000104	XP_005109416.1, XP_005113491.2	EKC40974.1
OG0000106	XP_005098105.1	EKC41034.1, EKC41033.1
OG0000106	XP_012946766.1	EKC34810.1, EKC17610.1
OG0000106	XP_005089904.1, XP_035825851.1, XP_035824292.1, XP_035829138.1	EKC26757.1, EKC26758.1, EKC30570.1, EKC38889.1
OG0000106	XP_035828729.1	EKC19481.1, EKC42635.1
OG0000106	XP_035828730.1	EKC38008.1, EKC38009.1
OG0000106	XP_005093309.1	EKC36680.1, EKC36157.1, EKC33091.1, EKC35419.1
OG0000107	XP_035826580.1	EKC31674.1
OG0000107	XP_035828479.1	EKC29390.1
OG0000107	XP_035827510.1, XP_035829297.1	EKC34123.1
OG0000107	XP_035827493.1	EKC32025.1
OG0000107	XP_012937339.1	EKC18828.1
OG0000108	XP_005104865.2	EKC40480.1, EKC32309.1, EKC40034.1, EKC36342.1, EKC42481.1, EKC21582.1, EKC21583.1
OG0000108	XP_035825598.1	EKC31954.1
OG0000108	XP_012941892.1, XP_005109081.2, XP_005106187.1, XP_035827487.1, XP_035824945.1, XP_035829891.1	EKC33938.1
OG0000109	XP_012942089.1	EKC28763.1, EKC23020.1
OG0000109	XP_005095479.1, XP_035825122.1, XP_012936336.1, XP_012936337.1, XP_035829105.1, XP_012945289.1, XP_035829103.1, XP_035829104.1, XP_035829102.1, XP_012945287.1, XP_035829100.1, XP_035829099.1, XP_035829098.1, XP_035829101.1	EKC35579.1
OG0000110	XP_035824414.1, XP_035824413.1, XP_035824417.1, XP_035824416.1, XP_035824419.1, XP_035824420.1, XP_035824418.1	EKC36034.1
OG0000116	XP_005109530.1, XP_012944107.1, XP_005109539.1, XP_012944108.1, XP_005109531.1, XP_005109538.1	EKC25960.1, EKC30743.1, EKC30744.1, EKC30745.1, EKC31084.1, EKC31085.1, EKC38094.1, EKC38093.1, EKC22132.1, EKC33657.1
OG0000116	XP_005109537.1, XP_005109532.1, XP_005109533.1	EKC41846.1, EKC31091.1, EKC31088.1, EKC31089.1, EKC31090.1, EKC31086.1
OG0000117	XP_035826608.1, XP_012940600.1	EKC32190.1
OG0000117	XP_035829411.1	EKC25217.1, EKC42524.1
OG0000125	XP_012940107.1, XP_005102602.1	EKC34400.1, EKC34401.1, EKC34402.1
OG0000125	XP_005100227.1, XP_035826116.1, XP_005108503.1	EKC34412.1, EKC35757.1
OG0000125	XP_005097744.3, XP_035826114.1, XP_012938975.1, XP_005102742.1, XP_005102744.1, XP_005102733.1, XP_035826787.1, XP_005102732.1, XP_005102743.1, XP_005102731.1	EKC33485.1
OG0000126	XP_012936421.1, XP_012938662.1, XP_005101905.1, NP_001191530.1	EKC25407.1, EKC30953.1, EKC30036.1, EKC35235.1
OG0000127	XP_012936781.2, XP_035824853.1, XP_005092372.1, XP_035824080.1, XP_005092373.1, XP_035824076.1, XP_035824077.1, XP_035824078.1, XP_035824079.1, XP_005092375.1, XP_012944099.1, XP_005091399.3	EKC33507.1
OG0000127	XP_035825143.1	EKC38158.1, EKC43066.1
OG0000128	XP_012945743.1	EKC33105.1
OG0000135	XP_035827017.1, XP_005092650.2	EKC20405.1, EKC35581.1, EKC37177.1, EKC25738.1, EKC35582.1, EKC41119.1, EKC25212.1, EKC41121.1
OG0000136	XP_012936501.1, XP_012936502.1, XP_012936505.1, XP_012936503.1	EKC21299.1
OG0000137	XP_035826167.1, XP_005100416.1, XP_005100413.1, XP_005100418.1, XP_012939077.1, XP_005100410.1, XP_005100412.1	EKC26376.1
OG0000138	XP_035825470.1, XP_012937526.1, XP_035825469.1, XP_012937527.1, NP_001191601.1, XP_012937529.1, XP_012937528.1	EKC28679.1
OG0000139	XP_035829490.1, XP_005112980.1, XP_005112984.1, XP_005112986.1	EKC30772.1
OG0000143	XP_012938053.1	EKC19470.1, EKC29781.1
OG0000143	XP_005112976.1, XP_005108063.1, XP_012942467.1, XP_005107126.1	EKC37818.1
OG0000144	XP_005111763.1, XP_012941185.1, XP_012943342.1	EKC19883.1, EKC27805.1, EKC42505.1, EKC36423.1, EKC29742.1, EKC40457.1, EKC42507.1, EKC24821.1, EKC32924.1, EKC25529.1, EKC36422.1, EKC29740.1
OG0000145	XP_005112250.2	EKC41577.1
OG0000145	XP_005096749.2, XP_035825183.1, XP_005111347.1, XP_005111348.2	EKC23712.1, EKC23711.1, EKC35518.1, EKC29816.1
OG0000146	XP_005092476.1, XP_005092477.1, XP_005092478.1, XP_035824102.1, XP_035824103.1, XP_035824101.1, XP_005092474.1, XP_005092475.1	EKC27864.1, EKC27863.1
OG0000147	XP_012935665.1, XP_012935664.1, XP_012935663.1, XP_005094294.1, XP_005094297.1, XP_035824615.1, XP_005094296.1, XP_005094295.1	EKC30788.1
OG0000148	XP_012944633.1, XP_035828778.1, XP_005110474.1, XP_035828776.1, XP_035828777.1	EKC36233.1
OG0000148	XP_012945333.1, XP_012945334.1, XP_005097356.1, XP_035826043.1, XP_005099861.1	EKC36236.1, EKC36230.1, EKC33607.1, EKC36235.1, EKC36232.1, EKC33599.1, EKC36231.1
OG0000149	XP_005096603.1, XP_012936911.1, XP_005096602.1, XP_005096604.1	EKC38387.1
OG0000150	XP_012941705.2, XP_035825325.1, XP_035825320.1, XP_035825321.1, XP_035825323.1, XP_035825324.1, XP_035825315.1, XP_035825316.1, XP_035825319.1, XP_035825317.1, XP_035825318.1, XP_035825312.1, XP_035825314.1, XP_035825313.1, XP_035825322.1	EKC40481.1
OG0000154	XP_012942912.1	EKC42814.1, EKC34028.1, EKC18258.1
OG0000154	XP_012938482.1	EKC32912.1, EKC32911.1, EKC24401.1, EKC20593.1, EKC18257.1, EKC18255.1, EKC39918.1
OG0000155	XP_005109972.2	EKC19262.1, EKC19263.1, EKC19264.1
OG0000155	XP_005089805.1	EKC40983.1
OG0000155	XP_035824618.1, XP_012935668.1	EKC20553.1
OG0000155	XP_012939967.1	EKC30747.1
OG0000155	XP_005089087.1, XP_012946724.1, XP_035829715.1, XP_035829708.1, XP_005089080.1, XP_012946918.1, XP_005089085.1	EKC18737.1, EKC32406.1
OG0000156	XP_035827620.1	EKC34821.1
OG0000156	XP_012940312.2	EKC20753.1
OG0000156	XP_005091598.2	EKC33356.1, EKC24435.1, EKC37636.1
OG0000156	XP_035827615.1	EKC22926.1, EKC34823.1, EKC34822.1
OG0000157	XP_035826374.1, XP_035826373.1	EKC35456.1
OG0000157	XP_012941445.1, XP_012941443.1, XP_012941447.1, XP_012941448.1, XP_012941444.1	EKC35792.1
OG0000162	XP_012936604.1	EKC36072.1, EKC36071.1, EKC19649.1, EKC19648.1, EKC19647.1, EKC23596.1, EKC23595.1, EKC42423.1, EKC23593.1, EKC23594.1
OG0000162	XP_035824963.1	EKC19580.1, EKC19578.1, EKC19577.1, EKC18334.1
OG0000163	XP_012945095.1, XP_012945086.1, XP_005091188.1, XP_012945065.1, XP_012945081.1, XP_012945075.1, XP_035828994.1, XP_035828996.1, XP_035828993.1, XP_035828998.1	EKC19075.1, EKC19959.1, EKC30816.1
OG0000164	XP_005109083.1	EKC29129.1
OG0000164	XP_005102594.1	EKC37162.1, EKC23885.1, EKC42928.1, EKC23884.1
OG0000164	XP_035829722.1, XP_005113181.1, XP_005089997.2, XP_005113577.1, XP_035824185.1, XP_012935516.1, XP_035829107.1, XP_005099109.1	EKC37163.1, EKC19169.1
OG0000165	XP_005103822.1, XP_005095586.1, XP_035826610.1, XP_005098612.2, XP_012946602.1, XP_005104821.1, XP_005104820.1, XP_035827320.1, XP_035824911.1, XP_005089500.1, XP_005089501.1	EKC32033.1, EKC19557.1, EKC40896.1, EKC40899.1, EKC36552.1
OG0000166	XP_012943060.1	EKC23022.1
OG0000167	XP_005097997.1	EKC26844.1
OG0000168	NP_001267757.1, XP_012936402.1	EKC27790.1, EKC27788.1, EKC27789.1
OG0000168	NP_001191489.1, XP_012935036.1, XP_012934701.1	EKC27791.1
OG0000169	XP_005108569.1	EKC28016.1, EKC28022.1, EKC28027.1, EKC28011.1, EKC28037.1, EKC28032.1, EKC36069.1, EKC29261.1
OG0000170	XP_035825728.1, XP_035825730.1, XP_035825729.1, XP_035825727.1, XP_012938127.1, XP_012938126.1, XP_012938125.1, XP_012938124.1, XP_012938119.1, XP_035825724.1, XP_035825725.1, XP_035825731.1, XP_035825722.1, XP_035825723.1, XP_035825726.1, XP_012938133.1, XP_012938131.1, XP_012938130.1, XP_012938132.1, XP_012938129.1	EKC28647.1
OG0000171	XP_005108304.1, XP_035828274.1, XP_035828273.1, XP_012943473.1, XP_005108305.1	EKC41628.1, EKC30553.1, EKC41626.1
OG0000171	XP_005103743.1, XP_005097012.1	EKC38597.1
OG0000172	XP_035825925.1, XP_035825926.1, XP_005099443.1, XP_035825927.1	EKC35777.1
OG0000173	XP_012944719.1	EKC41388.1
OG0000174	XP_012946043.2	EKC42585.1
OG0000174	XP_005109267.1, XP_005109269.1, XP_005109268.1, XP_005109266.1, XP_005109265.1, XP_035828498.1, XP_005109264.1, XP_035828499.1, XP_035828500.1, XP_005109270.1	EKC42586.1
OG0000182	XP_005102053.3, XP_005102039.2	EKC40501.1, EKC40502.1, EKC40503.1, EKC27154.1, EKC27824.1
OG0000184	XP_005097172.3, XP_005091281.1, XP_005110683.1, XP_005106596.1, XP_005099594.1, XP_035825967.1, XP_035825966.1, XP_035827588.1, XP_035824922.1, XP_012939059.1, XP_012939932.1, XP_005091684.1, XP_005108114.1, XP_012937459.1, XP_005097508.1, XP_005101559.1, XP_005101558.1, XP_005099808.1, XP_005103009.1, XP_005104775.3, XP_012946256.1, XP_005091613.2, XP_005091612.2, XP_035827685.1, XP_035827683.1,…	EKC21996.1
OG0000185	XP_012945718.1, XP_005112203.1, XP_035829290.1	EKC23470.1, EKC39294.1, EKC39293.1
OG0000185	XP_035827662.1, XP_005105974.1, XP_035827661.1	EKC34229.1, EKC34228.1, EKC34230.1, EKC34231.1, EKC34227.1, EKC29106.1, EKC24598.1
OG0000185	XP_005102457.1, XP_035826712.1, XP_005102458.1, XP_005102455.1	EKC42662.1
OG0000186	XP_005092855.1, XP_005098630.1, XP_005098601.1, XP_005098602.1, XP_005092853.1, XP_005092854.1	EKC26387.1, EKC26386.1
OG0000187	XP_012943429.2	EKC27570.1
OG0000187	XP_012937621.1, XP_012937622.1, XP_012937623.1, XP_035825494.1, XP_012937624.1	EKC27568.1
OG0000189	XP_012944223.1, XP_005094505.1, XP_012943817.1, XP_012943821.1, XP_005108927.1, XP_012946217.1, XP_005112974.1	EKC33561.1
OG0000190	XP_005102710.1, XP_005102712.1, XP_005102713.1, XP_005102711.1, XP_035826780.1, XP_035826779.1, XP_012940451.2, XP_035826783.1, XP_005102702.1, XP_035826784.1, XP_035826782.1, XP_005102700.1, XP_005102709.1, XP_005102704.1, XP_005102703.1, XP_005102701.1, XP_012940450.1, XP_005102706.1, XP_035826781.1, XP_005102705.1, XP_005102708.1	EKC40431.1
OG0000197	XP_005110341.1, XP_005110338.1, XP_012941360.1, XP_005101076.1, XP_005104430.1, XP_005109500.1, XP_005104431.1, XP_035827216.1, NP_001297416.1, XP_012943581.1, XP_005108486.1, XP_005108488.1, XP_005107059.1	EKC28034.1, EKC28029.1, EKC28024.1, EKC28039.1, EKC28009.1, EKC28013.1, EKC36128.1
OG0000197	NP_001248345.1	EKC36743.1, EKC41805.1, EKC17653.1
OG0000198	XP_012938351.1	EKC21801.1, EKC34019.1, EKC32088.1, EKC39545.1
OG0000198	XP_035824821.1	EKC22223.1, EKC32342.1, EKC21144.1, EKC25925.1, EKC28905.1, EKC21321.1, EKC29647.1, EKC38847.1, EKC21433.1, EKC17735.1, EKC32021.1, EKC41937.1, EKC24472.1
OG0000199	XP_012936643.2	EKC19344.1, EKC19343.1
OG0000200	XP_012946898.1, XP_012946897.1	EKC29904.1, EKC22337.1
OG0000200	XP_035827235.1	EKC19808.1, EKC22339.1, EKC28676.1
OG0000201	XP_035825684.1, XP_005098533.1, XP_035825687.1, XP_035825685.1, XP_035825686.1, XP_005098530.1, XP_005098528.1, XP_005098527.1, XP_005098525.1, XP_005098526.1, XP_012938059.1, XP_035825688.1, XP_005098532.1, XP_035825689.1, XP_035825690.1	EKC21714.1, EKC36039.1
OG0000202	XP_005110169.2, XP_012939040.1, XP_012937542.1, XP_012941552.1, XP_012937849.1, XP_005097595.2, XP_012934984.1, XP_012937541.2, XP_005113062.2	EKC39675.1, EKC43128.1, EKC35818.1, EKC33389.1, EKC42286.1, EKC42285.1, EKC26793.1, EKC23583.1
OG0000202	XP_005101096.1, XP_005105317.3	EKC37907.1
OG0000203	XP_035829684.1	EKC25535.1
OG0000204	XP_012936866.1, XP_005096511.1, XP_035825132.1, XP_012936865.1, XP_012936862.1, XP_012936861.1, XP_012936863.1, XP_012936864.1, XP_012936859.1, XP_012936858.1, XP_012936860.1	EKC35999.1
OG0000216	NP_001267749.1	EKC18472.1, EKC39821.1, EKC28019.1, EKC28023.1, EKC28033.1, EKC28017.1, EKC28028.1, EKC28038.1, EKC28012.1
OG0000217	XP_035825260.1	EKC33318.1, EKC36210.1
OG0000217	XP_035826900.1	EKC32213.1, EKC21932.1
OG0000218	XP_012945133.1, XP_035826871.1, XP_012940630.1, XP_012945130.1, XP_005111222.1	EKC31577.1, EKC31576.1, EKC19542.1
OG0000219	XP_012937386.1, XP_012937400.1, XP_012937397.1, XP_012937401.1, XP_012937394.1, XP_012937391.1, XP_012937380.1, XP_012937430.1, XP_012937427.1, XP_012937433.1, XP_012937408.1, XP_012937403.1, XP_012937418.1, XP_012937405.1, XP_012937410.1	EKC21166.1
OG0000220	XP_005099490.1	EKC21921.1
OG0000221	XP_012936570.1, XP_035826393.1	EKC32064.1, EKC34215.1
OG0000221	XP_012936437.1	EKC24708.1, EKC40516.1, EKC23517.1
OG0000222	XP_005093820.1, XP_005093819.1	EKC36146.1, EKC34397.1, EKC24146.1
OG0000223	XP_005096720.1, XP_005096721.1, XP_012936974.1, XP_035825172.1, XP_035825171.1, XP_012940521.2	EKC24845.1, EKC31776.1, EKC31777.1, EKC31778.1
OG0000224	XP_012942999.1, XP_012942636.1, XP_005112012.1, XP_012934797.2	EKC25017.1
OG0000225	XP_012946837.1	EKC33757.1, EKC40112.1
OG0000229	XP_035827782.1	EKC20905.1
OG0000229	XP_035825651.1	EKC18649.1
OG0000229	XP_005107649.2	EKC29421.1
OG0000230	XP_005099170.1	EKC18851.1
OG0000230	XP_012941468.1	EKC31455.1
OG0000231	XP_035824388.1	EKC28137.1, EKC21743.1, EKC21745.1, EKC42242.1, EKC42243.1, EKC35830.1, EKC42241.1, EKC27020.1, EKC27831.1, EKC37165.1, EKC28710.1, EKC19554.1, EKC28429.1, EKC40461.1, EKC28946.1, EKC20392.1, EKC20393.1, EKC21836.1, EKC27438.1, EKC24668.1, EKC21416.1, EKC19026.1, EKC31519.1, EKC31520.1
OG0000232	XP_012942885.1, XP_035828025.1, XP_005107290.1, XP_005107288.1	EKC33985.1, EKC43088.1, EKC43089.1, EKC32203.1, EKC32202.1, EKC32079.1, EKC32078.1
OG0000232	XP_005089196.2, XP_012934908.1	EKC19916.1
OG0000233	XP_035825533.1, XP_035825531.1, XP_035825523.1, XP_035825527.1, XP_035825525.1, XP_035825532.1, XP_035825529.1, XP_035825524.1, XP_035825522.1, XP_035825528.1, XP_035825526.1, XP_035825530.1	EKC19896.1
OG0000234	NP_001191538.1, XP_035824179.1, XP_035824182.1, XP_035824181.1, XP_035824178.1, XP_012934829.1, XP_035824176.1, XP_012934823.1, XP_012934826.1, XP_012934825.1, XP_012934828.1, XP_035824177.1, XP_035824180.1, XP_035824184.1	EKC20098.1
OG0000235	XP_012936362.1, XP_012936364.1, XP_005095554.1, XP_005095550.1, XP_035824907.1, XP_035824908.1	EKC20244.1, EKC30755.1
OG0000235	XP_005108963.1	EKC42877.1, EKC26995.1
OG0000236	XP_005090892.3, XP_005100151.1, XP_005100149.1, XP_005100150.1, XP_005100148.1, XP_005100153.1	EKC30532.1, EKC30531.1, EKC25518.1, EKC30533.1, EKC25517.1, EKC30530.1, EKC27902.1, EKC27901.1
OG0000236	XP_012940027.2	EKC40592.1, EKC20836.1
OG0000237	XP_005110884.1, XP_005110883.1, XP_012944893.1, XP_012944892.1, XP_012944890.1	EKC29924.1, EKC23101.1, EKC22992.1, EKC21096.1
OG0000238	XP_005100012.2, XP_005092438.2	EKC40633.1, EKC35714.1, EKC36424.1, EKC40403.1, EKC26385.1, EKC38362.1
OG0000238	XP_012946106.1	EKC40427.1, EKC38920.1, EKC38960.1
OG0000240	XP_005106833.1, XP_005106832.2	EKC37568.1, EKC28300.1
OG0000241	XP_012943361.1	EKC34933.1
OG0000241	XP_005113013.3	EKC37641.1, EKC28351.1
OG0000241	XP_005104289.2	EKC35369.1
OG0000241	XP_035829718.1	EKC35370.1, EKC35371.1
OG0000241	XP_012944665.1	EKC35368.1
OG0000242	XP_005110805.1, XP_005110803.1	EKC34676.1
OG0000242	XP_005095044.1	EKC38524.1, EKC38523.1
OG0000243	XP_012940300.1, XP_012940301.1	EKC39138.1
OG0000244	XP_005098176.1, XP_005098175.1, XP_005098177.1, XP_012937873.1, XP_012937875.1, XP_035825599.1, XP_035825601.1, XP_012937874.1, XP_035825600.1, XP_035825602.1, XP_035825603.1	EKC39351.1
OG0000253	XP_005101404.1	EKC35358.1
OG0000254	XP_005111923.2	EKC30257.1
OG0000254	XP_035826168.1	EKC42227.1, EKC27502.1, EKC18445.1, EKC20705.1, EKC22379.1, EKC20354.1, EKC29464.1, EKC29463.1
OG0000255	XP_012945181.1	EKC19256.1
OG0000255	XP_035828938.1, XP_005110969.1, XP_005110968.1	EKC38599.1
OG0000256	XP_005112107.1, XP_005113130.1	EKC18988.1
OG0000257	XP_012942770.2, XP_005093171.2	EKC31277.1, EKC31062.1
OG0000258	XP_035826232.1	EKC37302.1, EKC38856.1, EKC37053.1, EKC33319.1, EKC36166.1, EKC37477.1, EKC37054.1
OG0000258	XP_012939229.1, XP_005105591.2, XP_012939225.2, XP_012934947.1	EKC20035.1
OG0000259	XP_035824624.1, XP_035824625.1, XP_005094324.1, XP_035824627.1, XP_035824626.1, XP_005094332.1, XP_012935695.1, XP_035824628.1	EKC20303.1
OG0000260	XP_005097110.1	EKC40141.1, EKC27274.1, EKC37226.1
OG0000260	XP_005105181.1, XP_035828884.1, XP_035828885.1, XP_005110825.1	EKC20357.1, EKC20718.1, EKC27275.1, EKC34296.1
OG0000261	XP_012946163.1	EKC24248.1, EKC24245.1
OG0000261	XP_012940806.1	EKC20373.1, EKC29884.1
OG0000261	XP_012938778.1	EKC30922.1
OG0000262	XP_005095483.2	EKC40448.1
OG0000262	XP_005101493.1	EKC39807.1, EKC39805.1, EKC39802.1, EKC39801.1, EKC39806.1, EKC30409.1
OG0000262	XP_005101122.1	EKC42349.1, EKC20632.1
OG0000263	XP_012944968.2	EKC31910.1
OG0000263	XP_012942320.2, XP_012942313.1, XP_012942314.1	EKC33520.1, EKC33519.1, EKC42539.1
OG0000263	XP_012940967.1	EKC33217.1, EKC21327.1
OG0000264	XP_012939160.1	EKC21617.1
OG0000264	XP_005100382.1, XP_005100381.1, XP_005100380.1, XP_012939053.1, XP_035826154.1, XP_012939052.1, NP_001191425.1, XP_005105458.1, XP_005105454.1, XP_005105455.1, XP_005105456.1	EKC22157.1
OG0000265	XP_012942176.1	EKC35874.1, EKC29034.1
OG0000266	XP_012934659.2	EKC42052.1
OG0000266	XP_012938540.1, XP_012942677.1	EKC31194.1, EKC30254.1, EKC37667.1, EKC26300.1
OG0000267	XP_012946445.1	EKC24955.1
OG0000268	XP_012945745.2	EKC25405.1, EKC39262.1, EKC37933.1
OG0000269	XP_005110066.2	EKC26352.1
OG0000270	XP_005105134.2, XP_035827413.1, XP_035827412.1, XP_035827414.1, XP_005105136.2, XP_035827415.1	EKC28432.1
OG0000271	XP_035829213.1, XP_035829211.1, XP_035829212.1, XP_035829208.1, XP_035829207.1, XP_035829210.1, XP_035829209.1, XP_035829214.1	EKC29432.1
OG0000273	XP_005098506.1	EKC37135.1
OG0000274	XP_005107864.2	EKC39793.1
OG0000279	XP_012939749.1	EKC41981.1
OG0000279	XP_005093305.1	EKC21105.1, EKC19960.1
OG0000279	XP_005090699.2, XP_005092391.2, XP_005090700.1	EKC17211.1, EKC30569.1
OG0000280	XP_012941469.1	EKC39388.1, EKC23567.1, EKC22691.1, EKC23568.1, EKC40713.1, EKC40714.1, EKC40715.1
OG0000280	XP_012937863.1, XP_012945115.1, XP_035829080.1, XP_005112919.1, XP_005112918.1, XP_035829475.1	EKC17393.1
OG0000282	XP_035826524.1	EKC23817.1
OG0000282	XP_005090222.1	EKC29245.1
OG0000282	XP_005111312.3	EKC28134.1, EKC36641.1, EKC36085.1
OG0000282	XP_005092412.1, XP_005093128.1	EKC20497.1
OG0000282	XP_005109614.3	EKC22775.1
OG0000283	XP_005106268.2	EKC18127.1
OG0000283	XP_035825356.1	EKC20293.1
OG0000283	XP_012935751.1, XP_012935752.1	EKC24818.1
OG0000284	XP_035824690.1	EKC20468.1
OG0000284	XP_005092247.1, XP_012938498.1, XP_005092248.1	EKC39661.1, EKC33887.1, EKC34577.1
OG0000284	XP_005092456.1, XP_005092455.1	EKC18211.1
OG0000285	XP_035829163.1	EKC33770.1
OG0000285	NP_001191414.1	EKC18213.1, EKC33769.1
OG0000286	XP_012940618.1, XP_005106051.1, XP_005099621.1, XP_005104435.1, XP_005099503.1, XP_005091542.1, XP_005091516.2, XP_005091543.2, XP_012942409.1	EKC18230.1, EKC18229.1, EKC33268.1, EKC43199.1
OG0000288	XP_012945062.1, XP_012945064.1, XP_012945063.1, XP_012945061.1, XP_035828990.1, XP_035828991.1	EKC21406.1
OG0000289	XP_012939492.1, XP_012939490.1, XP_012939493.1, XP_005101121.2, XP_012939491.1, XP_012939489.1	EKC36966.1
OG0000289	XP_012936467.1	EKC21625.1
OG0000290	XP_005105239.1, XP_005096036.1, XP_035825026.1, XP_035827131.1, XP_005094418.2, XP_012935747.1	EKC21682.1, EKC27269.1
OG0000292	XP_012937494.1	EKC23197.1
OG0000292	XP_012937444.1, XP_012937048.1	EKC28455.1, EKC33560.1, EKC36064.1
OG0000293	XP_005103551.1	EKC23240.1, EKC34083.1
OG0000293	XP_005088882.1, XP_005088884.1, XP_005088883.1	EKC37069.1
OG0000293	XP_005088881.1	EKC37070.1
OG0000293	XP_005093393.1	EKC40243.1
OG0000294	XP_012939075.1, XP_005092039.2	EKC31167.1
OG0000294	XP_005092047.1, XP_005092046.1, XP_035829874.1, XP_035829873.1	EKC24178.1, EKC24179.1
OG0000295	XP_035827994.1	EKC24562.1
OG0000295	XP_005094519.1, XP_012935806.1, XP_005094520.1	EKC38162.1
OG0000297	XP_005103918.1, XP_005103919.1, XP_012941101.1, XP_005103922.1, XP_005103921.1, XP_005103917.1, XP_012941100.1, XP_012941098.1, XP_012941095.1, XP_012941096.1, XP_005103915.1	EKC26112.1
OG0000298	XP_005092127.1, XP_005092126.1, XP_005092125.1, XP_005092123.1, XP_005092124.1, XP_005092119.1, XP_005092116.1, XP_005092118.1, XP_005092122.1, XP_005092121.1, XP_005092117.1	EKC27097.1
OG0000299	XP_005105866.2, XP_012939518.1, XP_005110888.3, XP_012945714.1, XP_012945712.1, XP_012945715.1, XP_012945713.1, XP_012939048.2, XP_012943355.1	EKC27480.1, EKC27481.1
OG0000300	XP_035825971.1	EKC27699.1, EKC43000.1
OG0000301	XP_035826263.1, XP_035826261.1, XP_035826264.1, XP_035826262.1	EKC29331.1
OG0000302	XP_012942591.1, XP_012941194.1	EKC37583.1, EKC37584.1
OG0000302	XP_012935111.1, XP_005093216.1, XP_012935110.1	EKC30500.1
OG0000303	XP_035829281.1	EKC31626.1
OG0000303	XP_005099500.2, XP_035825931.1	EKC36634.1
OG0000304	XP_012938618.1, XP_012939668.1, XP_012939667.1, XP_005101392.2, XP_012939669.1, XP_005101388.2, XP_012939670.1	EKC34537.1, EKC34539.1
OG0000305	XP_005101494.2, XP_012940010.1	EKC40593.1
OG0000306	XP_035826803.1	EKC40651.1
OG0000317	XP_005093244.2	EKC21855.1, EKC38642.1, EKC20691.1, EKC38873.1, EKC17301.1, EKC31019.1, EKC39369.1, EKC17607.1, EKC17608.1, EKC30520.1, EKC24924.1, EKC31843.1, EKC39370.1, EKC17278.1, EKC17280.1, EKC17671.1
OG0000318	XP_035827156.1	EKC32300.1, EKC17483.1
OG0000320	XP_005104886.1	EKC32233.1, EKC17761.1, EKC23841.1, EKC42223.1, EKC23838.1, EKC23839.1, EKC37943.1
OG0000320	XP_035826442.1	EKC28859.1
OG0000321	XP_035828937.1, XP_005113594.1, XP_035826083.1	EKC23045.1, EKC31035.1, EKC25297.1, EKC36130.1, EKC23701.1, EKC23699.1, EKC23602.1, EKC22261.1, EKC18118.1, EKC18979.1, EKC22054.1, EKC36575.1, EKC20812.1, EKC18119.1, EKC35776.1, EKC25296.1, EKC19532.1, EKC23211.1
OG0000322	XP_012945415.2	EKC24317.1, EKC25305.1, EKC36474.1, EKC42816.1, EKC25291.1, EKC34693.1, EKC39566.1, EKC32365.1, EKC35596.1, EKC21791.1, EKC19353.1, EKC33680.1, EKC22033.1, EKC33206.1, EKC29379.1, EKC36138.1
OG0000323	XP_005096189.2, XP_012939406.1	EKC33512.1, EKC27115.1, EKC33511.1, EKC20505.1, EKC33510.1, EKC19838.1
OG0000323	XP_035827165.1	EKC23221.1
OG0000324	XP_005093219.1, XP_012946902.1	EKC20169.1
OG0000324	XP_035824322.1, XP_035824321.1, XP_035824320.1, XP_035824325.1, XP_035824317.1, XP_035824324.1, XP_035824323.1, XP_035824318.1, XP_035824319.1, XP_035824326.1, XP_005092089.2	EKC39399.1, EKC20280.1, EKC20538.1, EKC32181.1
OG0000326	XP_012943569.1	EKC21602.1, EKC40315.1
OG0000326	XP_012937591.1, XP_035829663.1	EKC21603.1
OG0000326	XP_005103610.1	EKC24326.1
OG0000327	XP_012938741.2	EKC22872.1
OG0000327	XP_012944090.1	EKC39230.1
OG0000327	XP_012937684.1	EKC30078.1
OG0000328	XP_005098485.2	EKC24325.1
OG0000328	XP_005089966.1, XP_035826027.1, XP_035826029.1, XP_005089962.1, XP_005089963.1, XP_005089961.1, XP_005089967.1, XP_005089968.1, XP_012938714.1, XP_005089969.1	EKC36194.1, EKC38890.1
OG0000329	XP_012936451.2, XP_035824943.1, XP_035824942.1	EKC26700.1
OG0000330	XP_035827992.1, XP_012942809.1, XP_012942807.1, XP_012942808.1, XP_035827989.1, XP_035827991.1, XP_012942802.1, XP_012942804.1, XP_012942800.1, XP_012942805.1, XP_012942806.1	EKC27663.1, EKC37951.1
OG0000331	XP_012935366.1, XP_035824463.1, NP_001191458.1, XP_035824459.1, XP_012935367.1, XP_035824458.1, XP_035824455.1, XP_035824460.1, XP_012935358.1, XP_035824456.1, XP_035824457.1, XP_035824461.1, XP_035824462.1	EKC27692.1
OG0000332	XP_012946013.1, XP_012941919.1	EKC28380.1
OG0000332	XP_012945936.1, XP_012936368.1, XP_005113531.2	EKC33672.1, EKC39431.1
OG0000333	XP_012941382.2	EKC33758.1
OG0000334	XP_005105285.1, XP_012941817.1, XP_005105286.1, XP_005105282.1, XP_005105284.1, XP_035826255.1	EKC34362.1
OG0000334	XP_012943138.1, XP_035828134.1	EKC37365.1, EKC36352.1, EKC37364.1
OG0000335	XP_035827266.1	EKC37133.1
OG0000336	XP_005098171.1, XP_012937864.1, XP_012935684.1, XP_035824622.1, XP_035824623.1, XP_005094323.1	EKC37463.1
OG0000337	XP_012935412.1	EKC37668.1
OG0000338	XP_005111733.1, XP_005111732.1, XP_012945445.1, XP_035829176.1, XP_005102616.1	EKC41722.1
OG0000351	XP_012936207.1, XP_035828686.1	EKC42273.1, EKC18347.1
OG0000351	XP_012940660.1	EKC23472.1
OG0000352	XP_035829023.1	EKC19167.1
OG0000352	XP_035828904.1	EKC20390.1, EKC19484.1
OG0000352	XP_035824757.1	EKC40282.1, EKC20391.1
OG0000354	XP_012940943.1	EKC41934.1, EKC41933.1, EKC41931.1
OG0000354	XP_012944037.1, XP_005109396.1, XP_012946352.1, XP_035826169.1	EKC19833.1, EKC25692.1, EKC41935.1, EKC41936.1, EKC29160.1, EKC29159.1, EKC36262.1, EKC36264.1, EKC36263.1, EKC36265.1
OG0000355	XP_035828193.1, XP_035828194.1, XP_035828195.1, XP_035828190.1, XP_035828188.1, XP_035828189.1, XP_035828186.1, XP_035828187.1, XP_035828192.1, XP_035828191.1, XP_035828196.1	EKC20010.1
OG0000356	XP_012945176.1, XP_012945173.1, XP_005091198.1, XP_012945165.1, XP_035829041.1, XP_012945170.1, XP_012945179.1, XP_035829055.1, XP_035829058.1, XP_035829057.1	EKC20089.1
OG0000357	XP_035825432.1, XP_035825434.1, XP_035825431.1, XP_035825433.1, XP_035825435.1, XP_005097440.3	EKC20942.1
OG0000358	XP_012935552.1	EKC42468.1, EKC38685.1, EKC38686.1
OG0000358	XP_005098659.1	EKC26703.1, EKC22344.1
OG0000358	XP_012941952.1	EKC38458.1
OG0000359	XP_012943732.1	EKC30099.1
OG0000359	XP_012935843.2	EKC27897.1
OG0000359	XP_012942181.1	EKC26149.1, EKC22514.1, EKC23719.1, EKC23718.1, EKC23717.1, EKC23716.1
OG0000360	XP_035829685.1, XP_012946292.1, XP_012946195.1, XP_012946411.1, XP_012946372.1, XP_012946225.1, XP_005089076.1, XP_012946332.1, XP_035829691.1, XP_035829694.1	EKC23265.1
OG0000361	XP_012946933.1, XP_012934727.1, XP_005100855.1, XP_005100856.1, XP_012939357.1, XP_005088861.1, XP_005088862.1	EKC23544.1, EKC23543.1, EKC23542.1
OG0000362	XP_005103447.1	EKC31188.1
OG0000362	XP_005111155.1	EKC23784.1
OG0000363	XP_012938568.1, XP_005099473.2	EKC23960.1, EKC33653.1
OG0000363	XP_005100239.1	EKC30856.1
OG0000363	XP_035826122.1	EKC34186.1
OG0000364	XP_035828808.1, XP_005110690.2	EKC36386.1, EKC29967.1, EKC37858.1
OG0000364	XP_005097799.1, XP_012937918.2	EKC24618.1, EKC31197.1, EKC27478.1, EKC27445.1, EKC33621.1, EKC42894.1, EKC27446.1, EKC42895.1, EKC27444.1, EKC36450.1
OG0000365	XP_012945199.1, XP_012935125.1, XP_012935849.1, XP_035825903.1, XP_005099364.1, XP_012938463.1, XP_012946519.1, XP_012938473.1, XP_012938464.1, XP_012946518.1, XP_005100461.2	EKC28888.1, EKC37398.1, EKC24759.1, EKC27240.1, EKC41536.1
OG0000366	XP_012941434.2, XP_005104578.1, XP_005102802.2, XP_012935471.1, XP_005106529.2, XP_005106534.2, XP_005106530.1, XP_012940503.1, XP_005097681.2, XP_012943431.1, XP_012942359.1, XP_005090608.1, XP_035827650.1, XP_035827649.1, XP_012942064.1	EKC25673.1
OG0000367	XP_005092708.1, XP_005092709.1, XP_012934848.1	EKC26968.1
OG0000368	XP_005094124.1, XP_005094122.1, XP_005094123.1, XP_005094125.1, XP_005094126.1, XP_005094127.1, XP_005094128.1	EKC27221.1
OG0000369	XP_035825920.1, XP_012938549.1, XP_035825921.1, XP_012938550.2	EKC27795.1
OG0000370	XP_012938821.1, XP_012938822.1, XP_012938820.1, XP_005099897.1, XP_005099909.1, XP_012935938.1	EKC32247.1, EKC29538.1
OG0000371	XP_035827602.1	EKC29852.1
OG0000372	XP_005113367.2, XP_012939213.1	EKC32699.1
OG0000373	XP_005098783.1, XP_035825784.1, XP_005098782.1	EKC36212.1
OG0000374	XP_012934646.1, XP_012934647.1, XP_012934648.1, XP_035824055.1, XP_035824054.1, XP_012934645.1, XP_012934649.1, XP_035824056.1, XP_012934650.1	EKC41555.1
OG0000384	XP_012936035.1	EKC41333.1, EKC19581.1, EKC21869.1, EKC27762.1, EKC28653.1, EKC30497.1, EKC39471.1, EKC18350.1, EKC17544.1, EKC41241.1, EKC28702.1, EKC27027.1, EKC22814.1, EKC34269.1, EKC34270.1, EKC27026.1, EKC31997.1, EKC37832.1
OG0000386	XP_012935124.1, XP_005093233.1, XP_012935840.1	EKC18592.1
OG0000387	XP_005108742.1	EKC35227.1
OG0000387	XP_035828653.1, XP_005109981.3, XP_005109982.3, XP_005109980.3, XP_035828654.1	EKC30862.1
OG0000389	XP_005106047.1, XP_005106044.1, XP_005106043.1, XP_005106045.1, XP_012942242.1, XP_012942243.1, XP_005106048.1, XP_005106046.1	EKC18905.1
OG0000391	XP_035828092.1, XP_012943068.1, XP_005107586.1, XP_005107587.1, XP_005107589.1, XP_012943067.1, XP_005107588.1	EKC19600.1, EKC35067.1
OG0000392	XP_035826954.1, XP_012934901.2, XP_035827310.1	EKC29214.1, EKC33917.1, EKC36010.1, EKC31560.1, EKC32249.1, EKC37481.1, EKC42076.1, EKC34817.1, EKC24756.1
OG0000393	XP_005107855.2	EKC24823.1, EKC26815.1, EKC42844.1, EKC35377.1, EKC39003.1, EKC37936.1, EKC27230.1, EKC37905.1, EKC27231.1, EKC20209.1, EKC37937.1, EKC36066.1, EKC36068.1, EKC35988.1, EKC36067.1, EKC23967.1, EKC42377.1
OG0000396	XP_005108600.1, XP_035827410.1, XP_005105124.1, XP_035827409.1, XP_035827407.1, XP_035827405.1, XP_035827408.1, XP_035827406.1	EKC21598.1
OG0000397	XP_035826885.1	EKC21665.1
OG0000398	XP_005093494.1, XP_005100262.1	EKC42861.1, EKC22584.1, EKC26199.1, EKC26200.1, EKC40989.1, EKC38475.1, EKC33406.1
OG0000400	XP_035827818.1	EKC32003.1, EKC35807.1
OG0000400	XP_012946778.1, XP_005095771.1, XP_012943612.2	EKC42986.1, EKC42988.1, EKC42987.1, EKC23419.1, EKC42602.1
OG0000401	XP_035826334.1, XP_012939479.1, XP_035826333.1, XP_035826335.1, XP_012939485.1	EKC23955.1, EKC38981.1, EKC23956.1, EKC23957.1
OG0000402	XP_012942750.1, XP_012942749.1, XP_012942751.1, XP_012942748.1, XP_012942746.1	EKC24115.1
OG0000403	XP_012940785.1, XP_005112424.2	EKC24244.1, EKC29242.1, EKC24251.1
OG0000403	XP_012944021.1	EKC35652.1
OG0000404	XP_035828099.1	EKC37656.1
OG0000404	XP_005105376.1	EKC42204.1, EKC24384.1, EKC42202.1
OG0000405	XP_005104806.1, XP_005109548.1, XP_005109547.1	EKC25329.1
OG0000405	XP_035827261.1, XP_035827260.1, XP_035827256.1, XP_035827257.1, XP_035827258.1, XP_035827259.1	EKC33168.1
OG0000406	XP_012936459.1, XP_005095726.1, XP_035824958.1, XP_035824957.1, XP_005095724.1	EKC26185.1
OG0000406	XP_005098846.1, XP_035825792.1	EKC36336.1
OG0000407	XP_012942204.1, XP_005105950.1, XP_005105965.1, XP_035826902.1, XP_005103171.1, XP_005103170.1, XP_005089958.1	EKC37935.1, EKC42067.1, EKC28253.1
OG0000409	XP_035827656.1	EKC28590.1
OG0000409	XP_012934690.1	EKC36421.1
OG0000410	XP_012943172.1	EKC41711.1
OG0000411	XP_012935595.1	EKC30246.1
OG0000411	XP_012943350.1	EKC29705.1
OG0000412	XP_012939973.2	EKC33871.1
OG0000412	XP_005104608.2	EKC35001.1
OG0000412	XP_012939588.1	EKC30923.1
OG0000412	XP_005101265.1, XP_012939584.1, XP_035826389.1, XP_012939585.1	EKC39231.1
OG0000413	XP_005103125.1, XP_035826889.1, XP_005103124.1, XP_005103127.1	EKC30984.1
OG0000414	XP_035826406.1, XP_012939656.1	EKC31673.1
OG0000415	XP_012944380.1	EKC31936.1
OG0000416	XP_005097314.1, XP_005098512.1, XP_012944604.1, NP_001191665.1	EKC32055.1
OG0000417	XP_035827451.1	EKC32439.1
OG0000418	XP_035824390.1	EKC32676.1
OG0000418	XP_005093427.3	EKC32677.1
OG0000419	XP_035826753.1, XP_035826756.1, XP_035826760.1, XP_035826759.1, XP_035826758.1, XP_035826755.1, XP_035826754.1, XP_035826757.1	EKC33009.1
OG0000420	XP_035827575.1, XP_035827577.1, XP_035827576.1, XP_005105675.1	EKC33065.1
OG0000421	XP_005112456.1, XP_005103943.1	EKC34207.1
OG0000422	XP_012943960.1, XP_005109230.1, XP_005109231.1, XP_005109232.1	EKC37297.1
OG0000422	XP_035825666.1	EKC34209.1
OG0000423	XP_012945309.2	EKC43054.1
OG0000423	XP_012940941.1	EKC34440.1, EKC43052.1, EKC43050.1, EKC34438.1, EKC34435.1, EKC43046.1
OG0000424	XP_012942266.1	EKC34547.1
OG0000425	XP_035829545.1	EKC35427.1
OG0000425	XP_035827819.1	EKC35424.1
OG0000426	XP_005101087.2	EKC36465.1
OG0000427	XP_035826040.1	EKC37236.1
OG0000428	XP_035828126.1, XP_035828589.1	EKC37249.1
OG0000429	XP_005104814.2	EKC37941.1
OG0000429	XP_005109747.1, XP_035828597.1	EKC42516.1
OG0000430	XP_005109364.1, XP_005109363.1, XP_005109365.1, XP_012938157.1	EKC39919.1
OG0000441	XP_005097280.1	EKC36335.1, EKC33346.1, EKC31215.1, EKC26294.1, EKC17262.1, EKC29957.1, EKC29956.1, EKC29959.1, EKC36730.1
OG0000441	XP_005105949.1	EKC22657.1
OG0000445	XP_005110442.1	EKC28020.1, EKC28030.1, EKC28040.1, EKC28014.1, EKC28025.1, EKC28035.1
OG0000445	NP_001191424.1	EKC17910.1
OG0000446	XP_012942348.1, XP_035827733.1, XP_005106222.1, XP_035827732.1, XP_005096471.1, XP_005096472.1, XP_005096473.1, XP_035825126.1	EKC17956.1, EKC34128.1
OG0000447	XP_005093895.1	EKC18081.1, EKC18082.1
OG0000448	NP_001191541.1	EKC19569.1
OG0000448	XP_012945039.1	EKC18142.1, EKC18143.1, EKC19568.1
OG0000449	XP_005106745.2, XP_012938175.1, XP_005106746.1	EKC18172.1, EKC18170.1
OG0000452	XP_005093470.1, XP_005093469.1	EKC18980.1, EKC18982.1, EKC35246.1
OG0000452	XP_012944751.1	EKC19091.1
OG0000453	XP_005107804.1, XP_005107805.1	EKC37748.1, EKC19318.1
OG0000454	XP_035826716.1	EKC19436.1
OG0000455	XP_005103971.2	EKC19471.1
OG0000455	XP_005095622.1, XP_005095621.1, XP_005092907.1	EKC29775.1, EKC37210.1
OG0000456	XP_012942971.2	EKC37520.1, EKC23874.1, EKC27555.1, EKC29054.1, EKC19584.1, EKC33924.1, EKC29055.1, EKC36390.1
OG0000457	XP_005106422.1, XP_005106421.1	EKC19746.1
OG0000458	XP_005100689.1, XP_012939238.1, XP_035826223.1	EKC37461.1, EKC20345.1
OG0000459	XP_012939151.1	EKC20458.1
OG0000459	XP_005111388.1	EKC31063.1
OG0000460	XP_005100157.1	EKC20657.1
OG0000460	XP_005091232.2	EKC41215.1, EKC40220.1, EKC31241.1, EKC32073.1, EKC32074.1, EKC41839.1
OG0000460	XP_005099248.2, XP_005107262.1, XP_005107071.1	EKC39174.1
OG0000461	XP_005095507.1, XP_035824899.1, XP_005095506.1, XP_005095504.1, XP_035824898.1, XP_005095500.1, XP_005095501.1	EKC21442.1
OG0000462	XP_005089822.1	EKC23089.1, EKC22393.1, EKC32166.1, EKC42730.1, EKC42731.1, EKC21960.1, EKC23075.1, EKC21809.1, EKC21958.1, EKC22020.1, EKC22938.1, EKC35680.1, EKC41932.1, EKC22427.1, EKC21491.1
OG0000464	XP_005096752.1	EKC22390.1
OG0000464	XP_005105920.2	EKC31836.1
OG0000464	XP_005101850.1, XP_035826533.1, XP_005101849.1	EKC39589.1
OG0000465	XP_005096370.1	EKC29333.1
OG0000465	XP_005101296.1, XP_005101297.1	EKC40617.1, EKC22941.1, EKC40619.1
OG0000466	XP_035826359.1, XP_035826358.1, XP_005101154.1, XP_005101155.1, XP_035826357.1	EKC22985.1, EKC32905.1, EKC31981.1
OG0000467	XP_012936907.1, XP_005096591.1, XP_035825147.1, XP_035825148.1	EKC22996.1
OG0000468	XP_005096138.1, XP_012936665.1, XP_005096139.1	EKC23105.1, EKC24861.1, EKC41942.1, EKC33855.1
OG0000468	XP_005106171.1, XP_005106170.1, XP_005106172.1, XP_012942318.1, XP_012942317.1	EKC41944.1, EKC41943.1
OG0000469	NP_001191399.1	EKC29248.1
OG0000469	NP_001191402.1	EKC23284.1
OG0000469	NP_001191568.1	EKC25267.1
OG0000470	XP_012946721.1	EKC25412.1
OG0000470	XP_005090395.2, XP_005090396.2, XP_005103309.3	EKC23613.1
OG0000471	XP_035825918.1, XP_035825917.1, XP_005099406.1	EKC24998.1, EKC24881.1, EKC24882.1
OG0000472	XP_005106953.1, XP_012942685.1, XP_012942683.1, XP_012942681.1, XP_012942680.1, XP_012942686.1, XP_012942687.1, XP_012942682.1, XP_005106957.1, XP_005106959.1, XP_005106955.1, XP_005106956.1	EKC25398.1, EKC25399.1, EKC32866.1
OG0000473	XP_035824363.1, XP_005093356.1, XP_005093354.1, XP_005093355.1, XP_035824361.1, XP_005093353.1, XP_005093357.1, XP_035824362.1, XP_035824360.1, XP_005093352.1, XP_035824359.1, XP_005093351.1	EKC26334.1
OG0000474	XP_012946336.1, XP_035829452.1	EKC26417.1, EKC33154.1
OG0000475	XP_012937201.1	EKC37439.1
OG0000475	XP_035828529.1	EKC26425.1
OG0000476	XP_035826551.1, XP_012940011.1, XP_035826552.1	EKC36333.1, EKC36334.1
OG0000476	XP_012934627.1	EKC26679.1
OG0000477	XP_005101279.1	EKC38018.1
OG0000477	XP_005101694.1, XP_035826490.1	EKC26763.1, EKC26767.1, EKC26770.1, EKC42990.1, EKC26765.1, EKC26764.1, EKC26766.1, EKC26769.1, EKC26771.1, EKC26773.1, EKC26768.1
OG0000478	XP_035827118.1, XP_035827120.1, XP_035827119.1	EKC28374.1
OG0000479	XP_035827652.1	EKC36121.1, EKC34184.1, EKC28442.1
OG0000480	XP_035824596.1, XP_035824587.1, XP_035826107.1, NP_001191485.1	EKC34410.1, EKC29043.1
OG0000481	XP_035825068.1, XP_005096248.1, XP_035825067.1	EKC30656.1
OG0000482	XP_005097414.1, XP_005097413.1	EKC33403.1, EKC33402.1
OG0000482	XP_035825683.1	EKC38731.1, EKC42976.1
OG0000483	XP_005089094.1, XP_035829824.1, XP_035829823.1, XP_035829826.1, XP_035829811.1, XP_035829818.1, XP_035829813.1, XP_035829816.1, XP_035829814.1	EKC32774.1
OG0000484	XP_005109467.1, XP_005109468.1, XP_005109466.1, XP_005109465.1, XP_005109464.1, XP_012944069.1, XP_012944067.1, XP_012944068.1	EKC32780.1
OG0000485	XP_005093072.1, XP_005093071.1, XP_012935031.1, XP_005093069.1, XP_005093070.1	EKC34731.1
OG0000486	XP_035828140.1	EKC35130.1
OG0000486	XP_012943345.1, XP_005099673.2	EKC35738.1
OG0000487	XP_035824902.1, XP_005095513.2, XP_035824890.1, XP_012938089.1, XP_012942057.1	EKC36733.1
OG0000488	XP_005105876.3	EKC42175.1
OG0000498	XP_012938949.1	EKC21184.1, EKC21183.1, EKC28427.1
OG0000498	XP_035825028.1	EKC18826.1
OG0000498	XP_012944206.1	EKC39071.1, EKC17199.1
OG0000499	XP_005095349.1, XP_012936254.1, XP_005095348.1, XP_035824852.1	EKC17206.1
OG0000499	XP_005111467.1, XP_012945266.1	EKC36911.1
OG0000500	XP_012941784.1, XP_012943241.1	EKC17257.1, EKC34770.1, EKC39537.1
OG0000500	XP_005105583.1	EKC30762.1
OG0000501	XP_005096773.1, XP_005113132.1	EKC22083.1, EKC17841.1, EKC24160.1, EKC17460.1, EKC42263.1, EKC24335.1, EKC24337.1
OG0000501	XP_005107949.1	EKC23765.1
OG0000502	XP_005102833.1, XP_005104365.1, XP_005090199.1, XP_035826549.1, XP_005090198.1, XP_005104273.2	EKC38303.1, EKC38304.1, EKC24603.1, EKC37415.1, EKC31344.1, EKC24604.1, EKC17531.1
OG0000504	XP_035828932.1	EKC18047.1
OG0000505	XP_005110763.1, XP_005110762.1, XP_005110761.1, XP_005099531.1, XP_012946610.1, XP_005108420.1, XP_005095989.1, XP_005102461.1, XP_005102593.1, XP_012939418.1, XP_005111233.1, XP_035829022.1, XP_035829020.1, XP_005111240.1, XP_035829021.1, XP_005111238.1, XP_035829019.1	EKC18231.1
OG0000507	XP_035829504.1	EKC18282.1
OG0000507	XP_012946441.1	EKC38796.1
OG0000508	XP_012940846.1	EKC18883.1
OG0000509	XP_035824212.1, XP_035824213.1, XP_035824211.1, XP_035824207.1, XP_035824198.1, XP_035824199.1, XP_035824202.1, XP_035824208.1, XP_035824209.1, XP_035824210.1, XP_035824205.1, XP_035824204.1, XP_035824203.1, XP_035824201.1	EKC18920.1
OG0000510	XP_005113338.2	EKC19010.1
OG0000513	XP_035826877.1	EKC25179.1
OG0000513	XP_035825162.1	EKC33289.1, EKC19479.1, EKC40274.1
OG0000514	XP_012940646.2	EKC30650.1, EKC30651.1, EKC25250.1, EKC25244.1, EKC25246.1, EKC25249.1, EKC25247.1, EKC33283.1, EKC39461.1, EKC28161.1, EKC28160.1, EKC25015.1, EKC19766.1, EKC28159.1, EKC26087.1
OG0000515	XP_012934739.1	EKC23693.1
OG0000515	XP_012945756.1	EKC42419.1, EKC42418.1
OG0000515	XP_005091013.1	EKC19783.1
OG0000515	XP_035828010.1, XP_005107220.1	EKC39931.1
OG0000516	XP_012937090.1	EKC22383.1, EKC20265.1
OG0000516	XP_035826839.1	EKC35846.1
OG0000517	XP_035828247.1	EKC39946.1, EKC39945.1
OG0000517	XP_005111319.1	EKC39365.1, EKC39366.1, EKC20047.1
OG0000518	XP_035826876.1, XP_012940640.1, XP_005103053.1, XP_005103052.1, XP_012940639.1, XP_012940641.1	EKC20341.1
OG0000519	XP_005105177.1, XP_005105176.1, XP_035827425.1	EKC20442.1
OG0000520	XP_012939043.1	EKC34869.1, EKC20473.1, EKC20470.1, EKC22484.1, EKC22483.1, EKC42889.1, EKC20472.1, EKC40412.1, EKC32586.1, EKC41583.1, EKC41586.1, EKC32978.1, EKC20471.1, EKC38858.1, EKC41585.1, EKC40410.1, EKC39083.1
OG0000521	XP_012943522.1	EKC20544.1
OG0000522	XP_005111678.1	EKC20598.1
OG0000522	XP_012944809.1	EKC38343.1
OG0000525	XP_005093682.1, XP_035824438.1, XP_035824436.1, XP_005093684.1, XP_035824437.1, XP_005093681.1, XP_035824435.1, XP_012935332.1	EKC24855.1
OG0000526	XP_012938944.2, XP_005091980.2	EKC40111.1, EKC22146.1, EKC35828.1
OG0000528	XP_012937272.1	EKC36287.1
OG0000528	XP_012940947.1	EKC23674.1
OG0000528	XP_035827717.1	EKC28460.1
OG0000529	XP_005093152.1, XP_005093151.1, XP_005093150.1, XP_005093149.1, XP_005093148.1, XP_005093147.1, XP_005093146.1	EKC24111.1
OG0000530	XP_005113046.2, XP_012946370.1	EKC36893.1, EKC36894.1, EKC36892.1, EKC36891.1, EKC24390.1
OG0000531	XP_035829470.1	EKC24552.1
OG0000532	XP_012936436.1	EKC25061.1, EKC41251.1
OG0000532	XP_005106691.2	EKC39214.1
OG0000532	XP_012942546.2, XP_035827845.1	EKC26878.1
OG0000534	XP_035828897.1, XP_012944838.1, XP_005091135.1, XP_005091136.1, XP_005091140.1, XP_005091137.1, XP_005091138.1, XP_035828894.1, XP_005091139.1, XP_012944833.1, XP_005091141.1	EKC26099.1, EKC25219.1
OG0000535	XP_012943909.1	EKC25562.1, EKC36811.1
OG0000536	XP_035824371.1	EKC32730.1, EKC32731.1, EKC26890.1, EKC27684.1, EKC26891.1, EKC26889.1, EKC27683.1
OG0000536	XP_035824745.1	EKC40308.1, EKC32017.1, EKC32016.1, EKC39353.1
OG0000537	XP_035829538.1, XP_035829536.1, XP_035829537.1	EKC27052.1
OG0000538	XP_005104679.2	EKC28446.1
OG0000538	XP_035825406.1	EKC28444.1
OG0000539	XP_035829424.1, XP_012934927.1	EKC38980.1
OG0000539	XP_005096785.1	EKC28549.1, EKC28548.1
OG0000540	XP_012935950.1, XP_005094837.1, XP_005094833.1, XP_005094831.2, XP_005094832.1, XP_005094835.1, XP_012935951.1	EKC28886.1
OG0000541	XP_012938432.2	EKC29537.1, EKC42538.1
OG0000541	XP_012944355.1	EKC36585.1
OG0000542	XP_012945634.1, XP_012936606.1, XP_005096020.1	EKC32700.1
OG0000542	XP_012945635.1	EKC39783.1
OG0000543	XP_035829345.1, XP_012945825.2	EKC34842.1
OG0000544	XP_012945368.1	EKC34846.1
OG0000545	XP_012945723.1	EKC36114.1
OG0000546	XP_005095546.1, XP_035824905.1, XP_035824906.1, XP_005095548.1, XP_005095549.1	EKC36785.1
OG0000547	XP_012946509.1, XP_035826058.1	EKC36955.1
OG0000548	XP_012943419.1, XP_012943412.1, XP_012943414.1, XP_012943420.1, XP_012943421.1, XP_012943418.1, XP_012943416.1, XP_012943417.1, XP_005108213.2, XP_012943415.1, XP_012943413.1	EKC37431.1
OG0000549	XP_005093340.1, XP_005093339.1	EKC42569.1
OG0000550	XP_012939685.1, XP_012939682.1, XP_012939686.1, XP_035826418.1, XP_012939683.1, XP_012939684.1, XP_012939681.1, XP_005101409.1	EKC39178.1
OG0000551	XP_035824093.1	EKC39586.1
OG0000552	XP_005111261.1, XP_005111041.1	EKC41758.1
OG0000553	XP_035829246.1, XP_035829242.1, XP_012945607.1, XP_012945606.1, XP_035829244.1, XP_005112024.1, XP_035829245.1, XP_012945605.1, XP_035829241.1, XP_035829243.1	EKC41989.1
OG0000554	XP_035825505.1, XP_005097825.1, XP_035825506.1, XP_035825507.1	EKC42231.1
OG0000568	XP_005104990.1, XP_005104989.1	EKC39455.1
OG0000568	XP_012940743.1, XP_035824858.1, XP_005095376.1	EKC17642.1, EKC29397.1, EKC34124.1, EKC34126.1, EKC33654.1
OG0000569	XP_005105224.1	EKC23556.1
OG0000569	XP_012946196.1	EKC22664.1, EKC20429.1, EKC17755.1, EKC20430.1, EKC20431.1, EKC22940.1
OG0000570	XP_012935909.2	EKC37548.1, EKC17926.1, EKC33849.1
OG0000571	XP_012939979.1	EKC17966.1, EKC18087.1
OG0000572	XP_005090081.1, XP_012939067.1	EKC18358.1
OG0000575	XP_005093158.3	EKC38348.1
OG0000575	XP_012942269.1	EKC39884.1, EKC39882.1, EKC34956.1, EKC40662.1, EKC34597.1, EKC39502.1, EKC39883.1, EKC18522.1
OG0000576	XP_012943834.1, XP_005110850.1	EKC26931.1, EKC36572.1, EKC33418.1, EKC25817.1, EKC42069.1, EKC23764.1, EKC32908.1, EKC32579.1, EKC42540.1, EKC18627.1
OG0000577	XP_035826377.1	EKC19251.1
OG0000578	XP_012943053.1, XP_005095839.3, XP_005094746.1, XP_035824714.1	EKC19287.1
OG0000580	XP_005094203.1, XP_005094204.1	EKC37499.1
OG0000580	XP_035829842.1	EKC31381.1
OG0000580	XP_005091010.1, XP_012934956.1	EKC23246.1, EKC23245.1, EKC19890.1
OG0000581	XP_005096447.1	EKC19958.1
OG0000581	XP_005106760.1	EKC29697.1, EKC26033.1
OG0000583	XP_035825157.1, XP_005096657.2	EKC34011.1
OG0000583	XP_005109889.1, XP_005109890.1	EKC34232.1
OG0000584	XP_012937598.1, XP_012937597.1	EKC27239.1, EKC20466.1, EKC30911.1, EKC25394.1, EKC28870.1, EKC42042.1, EKC42311.1, EKC35120.1
OG0000585	XP_012944929.1, XP_005099534.1, XP_005092276.2, XP_005112301.1, XP_012937551.2, XP_005099533.1	EKC42255.1, EKC28769.1, EKC20595.1, EKC20596.1
OG0000587	XP_012934632.1, XP_005104410.1, XP_005088853.1	EKC26205.1
OG0000588	XP_012944076.1	EKC39819.1
OG0000588	XP_005111546.1, XP_005100816.1	EKC20979.1, EKC37718.1, EKC30840.1
OG0000589	XP_005091631.2	EKC32816.1
OG0000589	XP_035829711.1	EKC21173.1, EKC21174.1
OG0000589	XP_005101818.1	EKC39285.1
OG0000590	XP_035826641.1	EKC33028.1
OG0000591	XP_035824746.1	EKC33155.1
OG0000592	XP_035825836.1	EKC23822.1, EKC28788.1
OG0000593	XP_012946946.1, XP_035826426.1	EKC24476.1
OG0000594	XP_012940532.1	EKC24487.1, EKC24486.1
OG0000595	XP_005102111.2, XP_012940151.1	EKC24539.1
OG0000595	XP_035829815.1	EKC42304.1
OG0000595	XP_012940147.1	EKC39152.1
OG0000596	XP_035824802.1, XP_012942397.1, XP_012942882.1, XP_012942881.1, XP_012942880.1, XP_005111972.1	EKC32846.1
OG0000597	XP_035827387.1, XP_035827388.1, XP_035827386.1, XP_005105066.2	EKC25346.1
OG0000598	NP_001240692.1	EKC25844.1
OG0000599	XP_005092004.2, XP_005092003.1, XP_005092002.1, XP_005092005.1	EKC26693.1
OG0000600	XP_005089696.2	EKC27137.1
OG0000600	XP_035824825.1	EKC38662.1, EKC26813.1
OG0000601	XP_012941579.1	EKC38836.1
OG0000601	XP_035829295.1	EKC27403.1
OG0000601	XP_012945307.1	EKC35324.1
OG0000602	XP_005104630.2	EKC34418.1
OG0000602	XP_005101986.1, XP_005101987.1, XP_035826722.1	EKC37689.1, EKC27439.1, EKC36000.1
OG0000603	XP_005106455.2	EKC36490.1
OG0000603	XP_005089191.1, XP_035824200.1	EKC27734.1
OG0000604	XP_035827623.1	EKC27780.1
OG0000604	XP_005093498.2, XP_005093462.2, XP_012938889.1, XP_012944266.1, XP_012942110.1	EKC39355.1
OG0000605	XP_035824058.1	EKC42341.1, EKC28180.1
OG0000606	XP_035829280.1, XP_005112174.2	EKC28379.1
OG0000607	XP_005099165.1, XP_035825861.1, XP_035825867.1, XP_035825866.1, XP_035825865.1, XP_035825862.1, XP_035825864.1, XP_012938423.1, XP_035825863.1	EKC28452.1
OG0000608	XP_035828608.1, XP_035828606.1, XP_005109795.1, XP_035828607.1, XP_035828609.1, XP_035828610.1, XP_035828611.1	EKC28500.1
OG0000609	XP_012939324.2	EKC28512.1
OG0000610	XP_012936378.1, NP_001267763.1, XP_012936381.1, XP_012936379.1	EKC37862.1
OG0000610	XP_005096887.2	EKC28622.1
OG0000611	XP_012941593.2	EKC41337.1, EKC28729.1, EKC38753.1
OG0000612	XP_035828264.1	EKC39713.1, EKC28767.1
OG0000612	XP_035828642.1, XP_005109942.2	EKC29119.1
OG0000613	XP_005090365.1	EKC32098.1
OG0000613	XP_005101811.1, XP_012943506.1, XP_005102657.1, XP_005102658.1	EKC42331.1, EKC28954.1, EKC42332.1, EKC36740.1
OG0000614	XP_012936617.1, XP_012936615.1, XP_035825027.1, XP_012936618.1, XP_012936619.1	EKC29289.1
OG0000615	XP_005107464.1, XP_005107465.1	EKC29576.1
OG0000615	XP_005105174.1	EKC35862.1
OG0000616	XP_012941374.1, XP_012941375.1, XP_005104449.1, XP_012941372.1, XP_012941371.1, XP_005104450.1, XP_005104451.1, XP_005104448.1, XP_012944459.1	EKC29616.1
OG0000617	XP_005092505.1, XP_005092506.1, XP_005092507.1	EKC29685.1
OG0000618	XP_035824127.1, XP_005092533.1, XP_035824123.1, XP_035824122.1, XP_035824125.1, XP_035824126.1, XP_005092532.1, XP_035824124.1, XP_012934743.1	EKC35122.1, EKC30354.1
OG0000619	XP_005108342.1, XP_005108340.1, XP_005108341.1, XP_005108343.1	EKC32218.1, EKC32219.1
OG0000619	XP_005113502.2, XP_012940924.1	EKC30893.1
OG0000620	XP_035828939.1	EKC30910.1
OG0000621	XP_035826478.1, NP_001243366.1, XP_012939795.1, XP_012939803.1, XP_035826477.1, XP_012939791.1	EKC32155.1, EKC32156.1
OG0000622	XP_012942517.1, XP_012937452.2, XP_005103373.1	EKC32158.1, EKC32159.1
OG0000623	XP_035828596.1	EKC32367.1
OG0000624	XP_012940758.1	EKC32787.1
OG0000625	XP_035828715.1, XP_035828716.1, XP_012944508.1, XP_035828717.1	EKC34449.1
OG0000626	XP_012940469.1	EKC34966.1
OG0000627	XP_005109924.2, XP_012944316.1, XP_012944317.1, XP_012937447.1, XP_012937448.1	EKC35432.1
OG0000628	XP_012944898.1	EKC35723.1
OG0000629	XP_005112969.2	EKC36515.1
OG0000630	XP_005101569.1, XP_005101570.1, XP_005101568.1	EKC36861.1
OG0000631	XP_035825935.1, XP_005099505.3, XP_035825934.1, XP_035825933.1, XP_035825936.1, XP_035825937.1	EKC37256.1, EKC40435.1
OG0000632	XP_005104004.1, XP_005104005.1	EKC37262.1
OG0000633	XP_035829183.1, XP_035829060.1	EKC38224.1
OG0000634	XP_012945455.1	EKC38329.1
OG0000634	XP_012946069.1	EKC38326.1
OG0000635	XP_005090206.1, XP_012940020.1	EKC39323.1
OG0000636	XP_012944341.1	EKC39660.1
OG0000637	XP_005112819.2	EKC40246.1
OG0000637	XP_035829231.1	EKC40245.1
OG0000638	XP_012935427.1	EKC40540.1
OG0000639	XP_035824964.1	EKC42074.1
OG0000640	NP_001191618.1	EKC42284.1
OG0000667	XP_005102822.1	EKC17230.1
OG0000667	XP_005097858.1	EKC33304.1
OG0000668	XP_035829446.1, XP_035829447.1, XP_005112840.1	EKC34583.1, EKC17316.1
OG0000672	XP_035828754.1, XP_005110404.1, XP_005110405.1, XP_005110402.1, XP_035828753.1, XP_005110403.1	EKC17539.1, EKC42220.1
OG0000674	XP_005110589.1	EKC35670.1, EKC41780.1, EKC33305.1, EKC32623.1
OG0000675	XP_012939299.1	EKC17803.1
OG0000675	XP_012945994.1	EKC37058.1
OG0000676	XP_005097568.1, XP_005097567.1	EKC17817.1, EKC23194.1
OG0000677	XP_005094744.1, XP_005094742.1, XP_005094743.1	EKC19995.1
OG0000677	XP_005095160.2	EKC39127.1, EKC17840.1
OG0000678	XP_005097167.1, XP_005097168.1, XP_005097169.1	EKC17844.1, EKC40642.1
OG0000679	XP_005095539.2	EKC17886.1, EKC27295.1, EKC37460.1
OG0000679	XP_005099614.1	EKC31489.1
OG0000680	XP_035824377.1, XP_005093402.1, XP_005093403.1, XP_035824378.1	EKC18325.1, EKC28422.1, EKC33905.1
OG0000682	XP_005112569.1	EKC18586.1
OG0000682	XP_005092324.1	EKC20336.1
OG0000682	XP_005101013.1	EKC19659.1
OG0000683	XP_035828016.1, XP_005107243.1, XP_035828017.1	EKC18595.1
OG0000685	XP_035827500.1, XP_035827499.1, XP_035827498.1, XP_012941910.1, XP_005105473.1, XP_012941912.1, XP_035827497.1	EKC18764.1
OG0000686	XP_012934594.1, XP_012934592.1, XP_005092197.1	EKC18886.1
OG0000687	XP_005098204.3, XP_005104863.1, XP_012941580.1, XP_012941581.1	EKC19012.1
OG0000688	NP_001267772.1	EKC21799.1
OG0000688	NP_001297423.1, XP_012943343.1	EKC39518.1
OG0000688	XP_035827686.1	EKC20410.1
OG0000688	NP_001297424.1	EKC27530.1
OG0000688	NP_001297421.1	EKC19133.1
OG0000689	XP_012939159.1, XP_005108967.1, XP_012939570.1	EKC24223.1, EKC31747.1, EKC31746.1, EKC25142.1, EKC19467.1, EKC31745.1, EKC31748.1
OG0000692	XP_012938856.1, XP_012938836.1	EKC35070.1, EKC19938.1, EKC19821.1, EKC32409.1, EKC31360.1, EKC23459.1, EKC43181.1
OG0000693	XP_012942713.1	EKC23427.1
OG0000693	XP_005089102.1	EKC19894.1
OG0000694	XP_012945688.1, XP_035829278.1	EKC42103.1, EKC19939.1, EKC34980.1
OG0000695	XP_035825045.1, XP_035825044.1, XP_035825046.1	EKC20321.1
OG0000696	XP_035828962.1, XP_035825751.1, XP_012946660.1	EKC30050.1, EKC30051.1, EKC22191.1, EKC32051.1, EKC30052.1, EKC20356.1
OG0000697	XP_005113607.2	EKC25253.1, EKC30312.1
OG0000697	XP_005109004.3	EKC20440.1
OG0000698	XP_035829869.1, XP_012946896.1, XP_012946862.1, XP_012946927.1	EKC28466.1, EKC20526.1
OG0000699	XP_035828504.1	EKC27521.1
OG0000699	XP_035828795.1	EKC39241.1, EKC28562.1, EKC37391.1, EKC41308.1, EKC20556.1, EKC20555.1, EKC34764.1
OG0000700	XP_012941035.1	EKC32645.1, EKC34858.1
OG0000700	XP_005113403.3, XP_012937132.1	EKC21834.1
OG0000700	XP_012941851.2	EKC28568.1
OG0000700	XP_035824770.1	EKC23441.1
OG0000701	XP_005102965.2	EKC37788.1, EKC21852.1, EKC21851.1
OG0000702	XP_035828416.1	EKC32120.1, EKC27891.1, EKC22876.1, EKC21865.1
OG0000703	XP_035829274.1, XP_035829273.1, XP_035829272.1, XP_005112142.1, XP_012945676.2, XP_005112141.3, XP_005092434.3, XP_005100399.1, XP_005110266.2, XP_005094809.1, XP_005109205.1, XP_005109938.1	EKC35499.1, EKC21896.1
OG0000704	XP_005105079.1, XP_005105078.1	EKC36610.1
OG0000705	XP_035828522.1	EKC23083.1, EKC28596.1
OG0000706	XP_035824327.1	EKC23099.1
OG0000707	XP_005100811.1, XP_005100810.1, XP_005100809.1, XP_005100808.1	EKC23243.1
OG0000708	XP_035824530.1	EKC23288.1
OG0000708	XP_005112361.1	EKC39667.1
OG0000709	XP_035827968.1, XP_012940993.1	EKC23328.1
OG0000710	XP_005106821.1, XP_035827896.1, XP_035827895.1, XP_005106819.1, XP_005106822.1, XP_005106815.1, XP_005106816.1, XP_005106817.1, XP_005106818.1	EKC23416.1
OG0000711	XP_012940311.1	EKC23572.1
OG0000712	XP_035829633.1	EKC26379.1, EKC30543.1, EKC42499.1, EKC24009.1
OG0000712	XP_012937328.1, XP_012942703.1	EKC24096.1
OG0000713	XP_005105462.1	EKC24065.1
OG0000714	XP_012943605.1	EKC24576.1
OG0000715	XP_035825290.1	EKC24747.1
OG0000716	XP_012946091.1, XP_005089100.1	EKC42523.1, EKC42522.1
OG0000716	XP_012936949.1	EKC24877.1
OG0000717	XP_005094456.1	EKC40071.1, EKC34446.1, EKC34443.1, EKC25063.1, EKC40072.1, EKC25303.1, EKC40070.1, EKC40065.1
OG0000718	XP_035828509.1	EKC25275.1
OG0000719	XP_035828078.1	EKC34638.1
OG0000719	XP_005089577.1	EKC25278.1
OG0000720	XP_005102303.1, XP_005102302.1, XP_035826659.1, XP_005102301.1, XP_005102299.1	EKC25436.1
OG0000721	XP_012936096.1, XP_035824784.1	EKC25635.1
OG0000722	XP_035826420.1, XP_012939694.1	EKC26058.1
OG0000723	XP_035825665.1, XP_005089803.1	EKC26210.1, EKC30181.1
OG0000724	XP_005100504.1, XP_005100503.1, XP_005100502.1	EKC26370.1
OG0000725	XP_005096663.2, XP_035826173.1, XP_035827740.1	EKC39447.1, EKC26638.1, EKC39446.1, EKC38360.1
OG0000726	XP_005095901.1, XP_005095902.1, XP_005108444.1, XP_005101479.2	EKC26893.1
OG0000727	XP_005108663.1	EKC27177.1, EKC33444.1
OG0000728	XP_012945473.1	EKC27212.1
OG0000729	XP_005089374.1	EKC27238.1, EKC37978.1, EKC30389.1
OG0000730	NP_001191661.1	EKC30759.1, EKC28289.1, EKC34882.1
OG0000731	XP_035827617.1, XP_012942102.2, XP_035827618.1, XP_035827619.1, XP_035827612.1	EKC28656.1
OG0000732	XP_012938405.1, XP_012938406.1, XP_012938407.1, XP_005099118.1, XP_005099120.1, XP_005099119.1, XP_012938404.1	EKC28772.1
OG0000733	XP_005112110.2, XP_012945649.1	EKC29139.1
OG0000734	XP_005097553.1, XP_005104317.2, XP_035827181.1, XP_035827180.1, XP_005104316.2	EKC29164.1
OG0000735	XP_005095179.2, XP_005095181.2	EKC29471.1
OG0000736	XP_035826680.1	EKC29530.1
OG0000737	XP_012935760.1, XP_012944310.2	EKC30027.1
OG0000739	XP_012936031.1, XP_012935628.1, XP_035828907.1, XP_005113600.1, XP_005113599.1, XP_005106626.1, XP_005105548.1, XP_005105750.1, XP_005103806.1	EKC30334.1
OG0000740	XP_012937345.1, XP_005089776.1	EKC35401.1, EKC34441.1, EKC31409.1, EKC30706.1, EKC31410.1, EKC31411.1, EKC33085.1
OG0000741	XP_005090628.1	EKC31081.1
OG0000741	XP_012941494.1	EKC34799.1
OG0000742	XP_012939841.1	EKC31094.1
OG0000743	XP_005096637.1	EKC31116.1
OG0000744	XP_012943814.2	EKC35321.1
OG0000744	XP_012945119.1	EKC31623.1
OG0000745	XP_005104287.1	EKC33421.1
OG0000745	XP_012941272.1	EKC32438.1
OG0000746	XP_012936182.1	EKC33129.1, EKC35653.1
OG0000747	XP_035827209.1, XP_012945938.2, XP_005106378.2, XP_035829389.1	EKC34487.1
OG0000748	XP_012946827.1, XP_035829885.1, XP_035829886.1, XP_035829882.1, XP_035827995.1	EKC34871.1
OG0000748	XP_035828293.1	EKC34870.1
OG0000748	XP_035829088.1	EKC39828.1
OG0000749	XP_035829012.1	EKC35049.1
OG0000749	XP_005099471.1, XP_005099472.1	EKC37794.1
OG0000750	XP_005108264.1, XP_005108265.1, XP_005108266.1	EKC42937.1, EKC35604.1, EKC39224.1
OG0000751	XP_035827158.1	EKC35959.1
OG0000752	XP_005104038.1, XP_005104037.1	EKC36272.1
OG0000753	XP_035828294.1	EKC36459.1
OG0000754	XP_012939201.2	EKC37353.1
OG0000754	XP_012940167.1	EKC37354.1
OG0000755	XP_012940047.1, XP_005101972.1, XP_005101973.1, XP_012940050.1, XP_005101977.1, XP_012940052.1, XP_005101978.1, XP_012940053.1, XP_012940054.1, XP_005101976.1, XP_012940051.1	EKC37417.1
OG0000756	XP_005093347.1, XP_012935178.2, XP_035824357.1	EKC37452.1
OG0000757	XP_005102125.1	EKC37672.1
OG0000758	XP_035824952.1, XP_035824953.1, XP_035824951.1, XP_035824950.1, XP_035824949.1, XP_035824954.1, XP_035824948.1, XP_035824947.1	EKC38103.1
OG0000759	XP_005098269.2, XP_035825620.1, XP_005101832.1, XP_005101833.1	EKC38150.1
OG0000760	XP_005103270.1, XP_035826921.1, XP_035826922.1, XP_005103275.1, XP_035826924.1, XP_005103274.1, XP_035826923.1, XP_035826927.1, XP_035826925.1, XP_035826926.1, XP_005103277.1	EKC39692.1
OG0000761	XP_005100228.1	EKC39954.1
OG0000762	XP_035829032.1, XP_035829033.1, XP_012945184.1, XP_012942396.1, XP_012939623.1	EKC40032.1
OG0000763	XP_005113575.2, XP_012946521.1	EKC40903.1
OG0000764	XP_012945740.1, XP_012945741.1, XP_035829296.1, XP_012936048.1, XP_005088878.1, XP_005088877.1, XP_035824719.1, XP_005088879.1	EKC41968.1
OG0000765	XP_012942419.1, XP_005102879.2	EKC42034.1
OG0000766	XP_035827890.1	EKC42050.1
OG0000767	XP_005109718.1, XP_005109717.1, XP_005109716.1, XP_035828594.1, XP_005109719.1, XP_005109720.1	EKC42139.1
OG0000768	XP_035829876.1	EKC42880.1
OG0000787	XP_005091657.2	EKC34206.1, EKC31526.1, EKC31525.1, EKC24837.1, EKC17573.1, EKC30081.1, EKC32013.1, EKC38139.1, EKC27461.1, EKC33773.1, EKC41548.1, EKC42422.1, EKC24527.1
OG0000789	XP_005093728.1, XP_012944248.1	EKC33190.1, EKC34630.1, EKC17850.1, EKC33189.1
OG0000790	XP_005109969.3, XP_005102025.2	EKC17907.1
OG0000791	XP_035828271.1	EKC18202.1
OG0000792	XP_012944196.1, XP_012946613.1	EKC18224.1
OG0000793	XP_005090376.1	EKC33707.1, EKC24257.1, EKC18266.1, EKC34188.1, EKC25959.1, EKC38727.1, EKC35467.1, EKC22396.1, EKC38072.1, EKC40049.1, EKC39596.1
OG0000795	XP_012943636.1, XP_012934954.1, XP_012934955.1, XP_005092904.2	EKC23226.1
OG0000797	XP_012946700.1	EKC18519.1, EKC25509.1, EKC29638.1
OG0000799	XP_005100622.2, XP_035827473.1	EKC18680.1
OG0000800	XP_005105217.1, XP_005105218.1, XP_012941773.1, XP_035827435.1, XP_005105214.1, XP_035827436.1	EKC18840.1
OG0000801	XP_005089943.1, XP_035825944.1, XP_005089944.1, XP_012938588.1	EKC42624.1, EKC42623.1, EKC18887.1
OG0000802	XP_005089479.1	EKC28695.1
OG0000803	XP_012940093.1	EKC25481.1
OG0000803	XP_005112559.2	EKC37565.1
OG0000804	XP_035827773.1, XP_005106389.1, XP_035827771.1, XP_012942411.1, XP_035827772.1	EKC19675.1
OG0000805	XP_012937512.1, XP_012938680.1	EKC21352.1, EKC19704.1, EKC21353.1
OG0000806	XP_035827496.1	EKC19892.1
OG0000806	XP_005090340.1, XP_035826936.1, XP_005090339.1	EKC19891.1
OG0000806	XP_005091727.3	EKC38025.1, EKC38026.1, EKC31398.1
OG0000807	XP_005112428.2	EKC20170.1
OG0000808	XP_035827866.1, XP_035829268.1, XP_012936025.2, XP_005112668.1, XP_005112670.1, XP_005112669.1	EKC20223.1, EKC20225.1, EKC20224.1
OG0000810	XP_035829085.1	EKC28843.1
OG0000810	XP_035824705.1	EKC20785.1
OG0000811	XP_005095778.2	EKC28330.1, EKC39959.1, EKC25797.1, EKC20846.1, EKC38941.1, EKC28163.1, EKC38940.1, EKC38939.1
OG0000813	XP_005106558.1, XP_035827816.1, XP_035827815.1, XP_035827814.1, XP_035827813.1, XP_012942505.1	EKC21031.1
OG0000814	XP_012946153.1, XP_012946152.1, XP_005112879.1, XP_012946151.1	EKC33497.1
OG0000816	XP_005094818.1, XP_005094817.1	EKC25202.1
OG0000818	XP_012946744.1	EKC23999.1
OG0000820	NP_001191563.1	EKC21969.1, EKC24762.1
OG0000821	XP_035826591.1, XP_012940112.1, XP_012940111.1, XP_005097246.1	EKC21995.1
OG0000822	XP_035826857.1	EKC38511.1
OG0000822	NP_001191511.1, XP_012936269.1	EKC39155.1
OG0000823	XP_005095139.1	EKC28440.1
OG0000823	XP_012946326.1	EKC22250.1
OG0000824	XP_035826828.1	EKC24184.1, EKC24186.1, EKC22373.1
OG0000826	XP_035827084.1	EKC31972.1, EKC31971.1
OG0000826	XP_005098472.1, XP_035825486.1, XP_005097724.1	EKC40562.1
OG0000827	XP_012938914.1, XP_012938913.1, XP_035826089.1, XP_035826090.1	EKC23148.1
OG0000828	XP_005111095.1	EKC23392.1
OG0000828	XP_005095335.1, XP_005095337.1, XP_005095338.1, XP_005095334.1	EKC26752.1, EKC30669.1
OG0000829	XP_005113331.1, XP_005108757.1, XP_005108756.1, XP_005106528.1	EKC23414.1, EKC26298.1
OG0000830	XP_035824769.1, XP_012936079.1, XP_012936078.1, XP_005095054.1, XP_012936080.1, XP_035824768.1, XP_035824767.1, XP_012936081.1	EKC23439.1
OG0000831	XP_005112460.1	EKC23646.1
OG0000832	XP_035828763.1, XP_012946702.1	EKC23747.1, EKC23745.1
OG0000833	XP_012943103.1	EKC23982.1
OG0000834	XP_035826827.1	EKC24054.1, EKC29133.1
OG0000835	XP_012944685.1, XP_035828806.1, XP_012944683.1, XP_012944684.1	EKC24072.1, EKC40234.1, EKC29185.1
OG0000836	XP_005094358.1, XP_035824638.1, XP_035824637.1, XP_035824640.1, XP_035824639.1, XP_005094360.1, XP_035824641.1	EKC24182.1
OG0000837	XP_005108478.2, XP_005109436.2, XP_005089330.1	EKC24632.1, EKC34973.1
OG0000837	XP_012945010.1, XP_005104042.1, XP_012940252.1	EKC27615.1, EKC27617.1
OG0000838	XP_005106767.1, XP_005106766.1, XP_005106768.1	EKC24641.1
OG0000839	XP_005108120.2	EKC25589.1, EKC30369.1
OG0000839	XP_012946329.1, XP_005110912.2	EKC30370.1
OG0000840	XP_012935171.1, XP_005097228.2, XP_035824354.1	EKC29491.1, EKC26217.1, EKC29495.1, EKC29494.1, EKC42962.1, EKC42957.1, EKC32509.1, EKC29492.1, EKC29493.1, EKC29490.1, EKC29496.1, EKC29497.1
OG0000841	XP_012935757.1, XP_012935758.1, XP_035824652.1, XP_035824653.1, XP_012935756.1, XP_012935754.1, XP_012935755.1, XP_035824651.1	EKC26583.1
OG0000842	XP_005099201.2	EKC26649.1
OG0000843	XP_012939695.1, XP_012939620.1, XP_005088947.1	EKC26996.1
OG0000844	XP_035824602.1	EKC27033.1
OG0000845	XP_012941765.1, XP_005105202.1	EKC35804.1, EKC35805.1, EKC27149.1
OG0000846	XP_012939114.1, XP_012939112.1, XP_005100496.1, XP_005100497.1, XP_005100493.1, XP_005100494.1, XP_012939111.1, XP_005100495.1, XP_012939110.1	EKC27433.1
OG0000847	XP_005094848.1, XP_005094847.1	EKC27535.1
OG0000848	XP_005105880.1	EKC30484.1, EKC30486.1, EKC30485.1, EKC38818.1, EKC27732.1
OG0000849	XP_005108791.1	EKC34058.1
OG0000849	XP_012941506.2	EKC28119.1
OG0000850	XP_005108750.2	EKC28294.1, EKC38777.1
OG0000851	XP_035824261.1	EKC28977.1
OG0000852	XP_005096149.1	EKC39504.1, EKC35279.1
OG0000852	XP_012940110.1	EKC29295.1
OG0000853	XP_005099672.2	EKC29891.1, EKC35032.1, EKC33366.1
OG0000854	XP_035828511.1	EKC29960.1, EKC37284.1
OG0000855	XP_012938317.1	EKC30111.1
OG0000856	XP_005097919.1, XP_005097920.1, XP_012937709.1, XP_005097921.1	EKC30265.1
OG0000857	XP_035829463.1	EKC30422.1
OG0000858	XP_012936845.1, XP_035825127.1, XP_035825128.1	EKC30475.1
OG0000859	XP_012944607.1, XP_005095526.1	EKC30993.1, EKC30994.1
OG0000860	XP_005112306.1, XP_005112307.1	EKC33360.1, EKC31012.1, EKC31013.1, EKC31011.1
OG0000861	XP_005101760.1, XP_035826511.1, XP_035826513.1, XP_035826512.1, XP_012939915.1, XP_005101756.1, XP_005101755.1, XP_005101757.1	EKC31160.1
OG0000862	XP_005099452.1, XP_005099451.1	EKC31380.1
OG0000863	XP_005098677.1, XP_005098678.1, XP_005098676.1, XP_005098675.1	EKC31717.1
OG0000865	XP_005092767.1, XP_005092765.1, XP_005092764.1, XP_005092766.1	EKC31985.1
OG0000866	XP_012941340.1, XP_012941341.1, XP_005104411.1, XP_005104412.1	EKC36368.1, EKC32062.1
OG0000867	XP_035825621.1, XP_035825623.1, XP_035825624.1, XP_035825625.1, XP_035825626.1	EKC32147.1
OG0000868	XP_012942362.1, XP_035829252.1	EKC32896.1
OG0000869	NP_001191636.1	EKC33505.1
OG0000870	XP_005093050.1	EKC34610.1
OG0000871	XP_005093582.1, XP_005093580.1, XP_005093579.1, XP_005093578.1	EKC34726.1
OG0000872	XP_035825881.1, XP_012938440.1, XP_005089910.1, XP_005089911.1	EKC34773.1
OG0000873	XP_005111928.2, XP_012946651.1	EKC34886.1
OG0000874	XP_005105787.1, XP_005090155.2	EKC39932.1, EKC34977.1
OG0000875	XP_005094811.1	EKC35258.1
OG0000876	XP_035826994.1	EKC35357.1
OG0000877	XP_035829362.1	EKC36081.1
OG0000878	XP_035829329.1	EKC37426.1
OG0000878	XP_012937590.1	EKC37427.1
OG0000879	XP_012944122.1, XP_035827370.1, XP_035827365.1, XP_035827363.1, XP_035827367.1, XP_005105935.2	EKC37632.1
OG0000881	XP_005106975.3, XP_035827928.1, XP_012942689.1	EKC38734.1
OG0000882	XP_035826139.1, XP_012938215.1, XP_012938216.1	EKC38738.1
OG0000883	XP_005096977.1, XP_005096976.1, XP_005096978.2, XP_035827276.1	EKC39157.1
OG0000884	XP_005101979.2, XP_035826561.1, XP_035826562.1	EKC39354.1
OG0000885	XP_005107667.1, XP_005107669.1, XP_012943101.1, XP_005107670.1, XP_005107666.1	EKC39456.1
OG0000886	NP_001191582.1	EKC39556.1
OG0000887	XP_012942394.1	EKC39772.1
OG0000887	XP_012943910.1	EKC40180.1
OG0000888	XP_005103064.1, XP_005103063.1, XP_005103065.1	EKC39833.1
OG0000889	XP_012945985.1	EKC39900.1
OG0000890	XP_035825716.1, XP_012942887.2, XP_012942890.2, XP_012942883.2	EKC40912.1
OG0000891	XP_012942193.1	EKC41012.1
OG0000892	XP_012945430.1, XP_012945431.1, XP_012945432.1	EKC41160.1
OG0000894	XP_035828736.1, NP_001191557.1, XP_035828734.1, XP_035828735.1	EKC41410.1
OG0000895	XP_035825269.1, XP_035825270.1	EKC41574.1
OG0000896	XP_035828296.1	EKC41998.1
OG0000926	XP_005092642.2, XP_012936810.1, XP_005092643.1	EKC26449.1, EKC39115.1
OG0000927	XP_012943604.1	EKC17264.1
OG0000928	XP_005096708.1, XP_035825173.1	EKC17286.1
OG0000930	XP_012946670.1	EKC21223.1, EKC36975.1, EKC21035.1, EKC33111.1, EKC36974.1, EKC41292.1, EKC27809.1, EKC36972.1, EKC17363.1, EKC23162.1, EKC29552.1, EKC36954.1
OG0000931	XP_035824704.1	EKC17430.1
OG0000931	XP_012935891.1	EKC40214.1, EKC28062.1
OG0000934	XP_012946891.1, XP_012946887.1, XP_012946886.1, XP_012946889.1, XP_035829810.1	EKC34523.1, EKC17530.1
OG0000935	XP_012936828.1, XP_035825120.1, XP_035825121.1, XP_035825123.1, XP_012936830.1, XP_005096448.1	EKC17981.1
OG0000936	XP_035829279.1	EKC38337.1
OG0000936	XP_012943896.1	EKC18135.1, EKC38364.1
OG0000937	XP_012941516.2, XP_012940615.1	EKC18237.1, EKC40831.1
OG0000938	XP_035825402.1	EKC28709.1, EKC21376.1, EKC19242.1, EKC39074.1, EKC24506.1, EKC33397.1, EKC33399.1, EKC18373.1, EKC25937.1, EKC32727.1, EKC30979.1
OG0000939	XP_005108703.1, XP_012943676.1, XP_035828373.1, XP_035828374.1, XP_005108704.1, XP_005108706.1, XP_005108705.1	EKC22900.1, EKC18390.1
OG0000940	XP_012935959.1, XP_012935958.1	EKC18631.1
OG0000942	XP_005110051.2	EKC19049.1
OG0000942	XP_005107679.2	EKC40506.1
OG0000943	XP_005094052.2, XP_012935512.1, XP_012935513.1, XP_012935514.1, XP_005113187.2	EKC19119.1, EKC19118.1
OG0000946	XP_035829513.1	EKC28986.1
OG0000946	XP_035828423.1	EKC32901.1, EKC38501.1, EKC21377.1, EKC19298.1
OG0000947	XP_012944358.1	EKC19432.1
OG0000947	XP_012940850.1	EKC33167.1
OG0000948	NP_001191464.1	EKC19681.1
OG0000949	XP_005096107.1	EKC19920.1, EKC21608.1, EKC34936.1
OG0000949	XP_005100324.3	EKC34183.1
OG0000949	XP_035829328.1, XP_005112340.2, XP_012945784.2	EKC19700.1, EKC20698.1, EKC36417.1
OG0000950	XP_035824567.1	EKC26030.1
OG0000950	XP_012944388.1	EKC34862.1, EKC41464.1, EKC19906.1, EKC27685.1
OG0000951	XP_005108475.1, XP_005108476.1, XP_005099418.1	EKC19952.1
OG0000952	XP_005091551.1	EKC19964.1
OG0000953	XP_012944179.2	EKC37819.1
OG0000953	XP_012944934.1	EKC19977.1
OG0000954	XP_012943835.2	EKC39398.1, EKC40788.1, EKC35866.1, EKC22906.1, EKC39547.1, EKC40807.1, EKC40166.1, EKC28308.1, EKC40165.1, EKC19992.1, EKC39546.1, EKC35305.1, EKC37209.1
OG0000955	XP_012936818.1	EKC20091.1
OG0000956	XP_005101439.1	EKC29995.1
OG0000956	XP_012939649.1	EKC20117.1
OG0000959	XP_005090410.2	EKC26781.1, EKC20306.1
OG0000960	XP_035828297.1	EKC20447.1
OG0000961	XP_012939508.1	EKC36116.1, EKC20616.1, EKC20617.1, EKC34462.1, EKC42979.1
OG0000962	XP_005110515.1, XP_035828788.1, XP_005110514.1	EKC20639.1
OG0000962	XP_005093511.1	EKC29826.1
OG0000963	XP_005100522.1, XP_005100523.1, XP_005100521.1, XP_005100520.1	EKC20814.1
OG0000964	XP_005109554.2	EKC35414.1, EKC31325.1, EKC20823.1
OG0000965	XP_005093074.2	EKC20915.1
OG0000966	XP_005111940.2, XP_005092027.2	EKC20935.1, EKC29359.1, EKC22442.1, EKC27995.1, EKC31319.1
OG0000967	XP_012935169.1	EKC21113.1
OG0000968	XP_012937508.1	EKC38269.1, EKC22428.1, EKC29688.1, EKC21263.1, EKC22332.1, EKC38265.1, EKC34280.1, EKC34281.1, EKC22218.1, EKC38239.1, EKC38241.1, EKC38240.1, EKC41451.1
OG0000969	XP_005094080.1, XP_005094079.1, XP_012941508.1	EKC41087.1, EKC43136.1, EKC31729.1, EKC41086.1, EKC21330.1
OG0000970	XP_005110530.1	EKC30398.1
OG0000970	XP_035827665.1, XP_035827667.1, XP_035827666.1, XP_012942211.1, XP_012942212.2, XP_035827664.1, XP_035827660.1, XP_035827659.1, XP_035827658.1, XP_012942206.2	EKC21365.1
OG0000971	XP_012939143.1	EKC21400.1
OG0000972	XP_012941002.1, NP_001191564.1, XP_005107463.1	EKC21473.1
OG0000973	XP_005089646.1	EKC37852.1
OG0000973	XP_005095243.2	EKC31562.1
OG0000974	XP_035829626.1	EKC21555.1
OG0000975	XP_035827938.1, XP_005107004.1, XP_005107006.1, XP_035827937.1, XP_005107005.1	EKC21595.1
OG0000976	XP_012941309.1	EKC39571.1, EKC22051.1
OG0000977	XP_012935790.1, XP_005094477.1	EKC33996.1, EKC31436.1, EKC22297.1, EKC43125.1, EKC22200.1, EKC33995.1, EKC22296.1, EKC22298.1, EKC33997.1, EKC31424.1, EKC31420.1, EKC35447.1
OG0000978	XP_005110983.1, XP_005110982.1, XP_005110984.1, XP_012944965.2	EKC22386.1, EKC28823.1
OG0000979	XP_012943770.1	EKC40182.1, EKC40183.1, EKC39500.1, EKC22494.1
OG0000980	XP_035826119.1	EKC22848.1, EKC29763.1
OG0000981	XP_012946229.1	EKC43042.1, EKC23989.1, EKC37651.1, EKC32639.1, EKC37650.1, EKC22880.1
OG0000982	XP_005110138.1, XP_035828692.1, XP_035828691.1, XP_005110137.1	EKC22987.1
OG0000983	XP_005095262.2, XP_012936210.1	EKC23011.1, EKC30116.1
OG0000984	XP_012941200.1	EKC23553.1
OG0000985	XP_005090891.1, XP_005090890.1, XP_005090341.1, XP_035826890.1, XP_035826942.1, XP_035826888.1, XP_035828363.1	EKC23015.1, EKC24804.1, EKC25454.1, EKC33534.1, EKC33535.1
OG0000986	XP_012934886.1, XP_005089177.1	EKC32344.1, EKC23080.1, EKC41605.1, EKC41606.1
OG0000987	XP_012937958.1, XP_012937960.1, XP_005098363.1, XP_012937959.1, XP_035825649.1, XP_012937957.1, XP_012937956.1, XP_012937961.1	EKC23264.1
OG0000988	XP_035828723.1, XP_012944524.1, XP_012944526.1, XP_012944527.1, XP_005110307.1, XP_005110308.1	EKC23322.1
OG0000989	XP_012935096.1, XP_012935097.1, XP_012935092.1, XP_005093181.1, XP_012935093.1, XP_012935095.1, XP_012935094.1, XP_012935099.1	EKC23740.1
OG0000990	XP_035827315.1	EKC24331.1, EKC39163.1, EKC23898.1
OG0000991	XP_012942993.1	EKC24471.1, EKC39210.1
OG0000991	XP_012942258.2	EKC28687.1
OG0000992	NP_001297418.1	EKC24758.1
OG0000993	XP_035828526.1	EKC24874.1
OG0000994	XP_035825113.1, XP_005096386.1, XP_012936800.1, XP_012936799.1	EKC25276.1
OG0000995	XP_035825205.1	EKC25460.1
OG0000995	XP_035824991.1	EKC25461.1
OG0000996	XP_005101069.1, XP_035826331.1	EKC28383.1
OG0000996	XP_005111198.1, XP_005111199.1	EKC25653.1
OG0000997	XP_012944315.2	EKC27810.1, EKC25732.1
OG0000998	XP_005091389.2, XP_005091388.2, XP_035829437.1, XP_005091387.2, XP_005091386.2, XP_012946075.1	EKC25921.1
OG0000999	XP_005107402.1	EKC26092.1
OG0001000	XP_005097625.3, XP_012937503.2, XP_035825464.1, XP_012937505.1, XP_012937504.2, XP_012937517.2, XP_012946935.1	EKC26114.1
OG0001001	XP_012945153.2	EKC26144.1
OG0001002	XP_012943149.1	EKC26324.1, EKC42210.1, EKC30634.1, EKC42211.1
OG0001005	XP_035828468.1, XP_005096204.1	EKC26572.1, EKC26588.1
OG0001006	XP_012941538.1, XP_005090066.1	EKC27836.1
OG0001007	XP_012936202.1, XP_012941327.1	EKC27073.1
OG0001008	XP_012943766.1	EKC27196.1
OG0001008	XP_012940732.1	EKC27195.1
OG0001009	XP_012937610.1	EKC30400.1, EKC37179.1
OG0001010	XP_005107473.2, XP_005099316.3	EKC27441.1
OG0001011	XP_012942704.1	EKC28312.1
OG0001012	XP_005090465.2, XP_005090464.2, XP_005090463.2	EKC28741.1
OG0001013	XP_035825640.1	EKC35347.1
OG0001013	XP_012934634.1	EKC29177.1
OG0001013	XP_035828347.1	EKC40818.1
OG0001014	XP_035829137.1, XP_005111604.1	EKC29477.1, EKC29476.1
OG0001015	XP_012940722.1, XP_035827289.1	EKC29479.1, EKC29481.1, EKC35936.1, EKC35935.1, EKC29480.1
OG0001016	XP_012936072.1, XP_012936071.1, XP_012936073.1, XP_005095048.1	EKC29655.1
OG0001017	XP_005109393.2, XP_005108793.2	EKC42834.1
OG0001017	XP_012944655.1	EKC30097.1
OG0001018	XP_005104882.1, XP_035827338.1, XP_035827337.1, XP_035827339.1, XP_005104885.1, XP_012941588.1	EKC30343.1, EKC30344.1
OG0001019	XP_035826007.1	EKC30537.1, EKC36077.1
OG0001020	XP_005093574.1	EKC30539.1
OG0001020	XP_005100251.1	EKC30538.1
OG0001021	XP_005090840.2	EKC30792.1
OG0001022	XP_035827321.1, XP_005090519.1, XP_035827329.1, XP_035827325.1, XP_035827326.1	EKC30858.1
OG0001023	XP_012946173.1	EKC30985.1
OG0001024	XP_005102093.1	EKC31138.1
OG0001024	XP_012942489.2	EKC32534.1
OG0001025	XP_012946174.1	EKC31193.1
OG0001026	XP_012939045.1, XP_005112476.2, XP_012945867.1, XP_005112479.2, XP_012945278.1, XP_012945669.1	EKC31443.1, EKC31442.1
OG0001027	XP_035827874.1, XP_012942604.1	EKC38851.1
OG0001027	XP_035826384.1	EKC42941.1, EKC42940.1
OG0001028	XP_005110842.1	EKC31563.1, EKC40902.1
OG0001029	XP_035828887.1, XP_005110830.1, XP_035828889.1, XP_035828886.1, XP_035828888.1, XP_035828890.1, XP_035828891.1	EKC31603.1
OG0001030	XP_035827470.1	EKC31608.1
OG0001031	XP_012935003.1	EKC31707.1, EKC31708.1
OG0001032	XP_005111588.1, XP_035829124.1, XP_035829123.1, XP_005111580.1, XP_012945336.1, XP_005111584.1, XP_005111585.1, XP_005111583.1, XP_005111581.1	EKC31718.1, EKC37535.1, EKC31719.1
OG0001033	XP_035824495.1, XP_035824500.1, XP_035824492.1, XP_035824499.1	EKC31918.1
OG0001034	XP_012938390.1, XP_012934897.1, XP_035828945.1, XP_035828906.1	EKC31982.1
OG0001035	XP_035826452.1, XP_012939775.1, XP_035826451.1, XP_005101537.1, XP_005101540.1, XP_012939776.1	EKC32044.1
OG0001036	XP_035828358.1, XP_035828359.1, XP_035828360.1, XP_012943640.1, XP_035828357.1, XP_035828361.1	EKC32400.1
OG0001037	XP_005091255.1, XP_005091256.1, XP_005091251.1, XP_005091253.1, XP_005091252.1, XP_005091254.1	EKC32740.1
OG0001038	XP_005112381.2	EKC32840.1
OG0001039	XP_035825982.1, XP_035825985.1	EKC33090.1
OG0001040	XP_012941916.1, XP_005105479.1, XP_012941917.1	EKC33192.1, EKC38208.1
OG0001041	XP_012941187.2, XP_035826981.1, XP_035826979.1, XP_005103537.2, XP_035826982.1, XP_005102644.2, XP_035826983.1	EKC38154.1, EKC38209.1, EKC33335.1
OG0001042	XP_012941922.2	EKC33629.1
OG0001043	XP_012944946.2, XP_035828935.1, XP_012944945.1, XP_012946526.1	EKC34117.1, EKC34115.1
OG0001044	XP_012941540.2	EKC34222.1
OG0001045	XP_035825420.1	EKC34794.1, EKC34796.1, EKC34795.1
OG0001046	XP_005098693.2, XP_035828852.1	EKC35286.1
OG0001047	XP_035826932.1, XP_005103295.1, XP_035826933.1	EKC36655.1, EKC35428.1
OG0001048	XP_012942031.1	EKC35634.1
OG0001049	XP_012944127.1, XP_035828560.1, XP_035828559.1, NP_001191516.1	EKC35741.1
OG0001050	XP_005098794.2	EKC41545.1, EKC36113.1
OG0001051	XP_012939282.1	EKC36499.1
OG0001052	XP_005109158.1, XP_035828472.1, XP_035828471.1	EKC36503.1
OG0001053	XP_005102499.1, XP_035826719.1, XP_035826720.1, XP_005102498.1, XP_012940338.1	EKC37112.1
OG0001054	XP_005101363.1	EKC37361.1
OG0001055	NP_001191554.1	EKC37497.1
OG0001055	XP_005111335.2	EKC40612.1
OG0001056	XP_005091002.1, XP_035828539.1, XP_035828535.1, XP_005091003.1, XP_005091001.1, XP_005091006.1, XP_005091004.1	EKC37642.1
OG0001057	XP_005094243.1, XP_005094240.1, XP_005094244.1, XP_035824598.1, XP_005094242.1	EKC37867.1
OG0001058	XP_012934794.2	EKC38408.1
OG0001058	XP_035825779.1, XP_012938193.1	EKC41089.1
OG0001059	XP_035825041.1	EKC38506.1
OG0001060	XP_005111084.2	EKC38925.1
OG0001061	XP_035828553.1, XP_005109559.1, XP_005109557.1, XP_012944120.1	EKC39039.1
OG0001062	XP_005099602.1, XP_012941534.1, XP_005104785.1, XP_035827312.1, XP_005104784.1	EKC39963.1
OG0001063	XP_005091402.1	EKC40212.1
OG0001063	XP_035829413.1, XP_005113432.1	EKC42246.1
OG0001064	XP_005103975.2	EKC40343.1
OG0001065	XP_012944585.2	EKC40345.1
OG0001065	XP_012937792.1, XP_012937096.1	EKC42337.1
OG0001066	XP_035826001.1, XP_035826002.1, XP_005099741.1, XP_012938726.1	EKC40452.1
OG0001067	XP_012939835.1	EKC41194.1
OG0001068	XP_005099155.1, XP_035825860.1, XP_035825859.1, XP_012938421.1, XP_035825858.1, XP_035825857.1, XP_035825856.1, XP_035825855.1	EKC41429.1
OG0001070	XP_012944112.1, XP_012938941.1	EKC42395.1
OG0001071	XP_005093745.2	EKC42567.1
OG0001072	XP_005104766.1, XP_005104767.1, XP_005104765.1, XP_005104763.1, XP_005104764.1, XP_005104769.1, XP_005104768.1	EKC42687.1
OG0001073	XP_012941670.1, XP_012941671.1, XP_035827383.1	EKC43107.1
OG0001097	XP_005093032.1	EKC37476.1, EKC17238.1
OG0001100	XP_005108493.2	EKC17650.1, EKC35912.1
OG0001101	XP_005110098.1, XP_035828679.1, XP_005110095.1, XP_005110096.1, XP_005110097.1	EKC17704.1, EKC26748.1
OG0001103	XP_005105659.1	EKC17732.1, EKC36850.1
OG0001107	XP_012936250.1	EKC18128.1
OG0001108	XP_005095320.1, XP_005095315.1, XP_005095319.1, XP_005095317.1, XP_035824839.1	EKC18129.1
OG0001109	XP_035828342.1, XP_012943629.1	EKC18167.1, EKC35173.1
OG0001109	XP_035827770.1	EKC23688.1
OG0001110	XP_035827760.1, XP_012942399.1, XP_035827761.1	EKC18599.1
OG0001111	XP_012941697.1	EKC31880.1, EKC31881.1, EKC18733.1
OG0001112	XP_012942241.1, XP_005106042.1	EKC18904.1
OG0001112	XP_012938963.1, NP_001191566.1	EKC27764.1
OG0001113	XP_012944130.1	EKC26579.1
OG0001113	XP_012944132.1, XP_012944135.1, XP_012944136.1	EKC18951.1, EKC20704.1
OG0001114	XP_012937896.1	EKC19018.1
OG0001115	XP_005106989.1	EKC25636.1, EKC26854.1, EKC27725.1, EKC19085.1
OG0001115	XP_005095676.1	EKC21480.1
OG0001118	XP_005112622.1, XP_005112621.1, XP_012945982.1, XP_035829394.1	EKC19319.1
OG0001118	XP_035828580.1, XP_005109678.1	EKC23375.1
OG0001119	XP_035828570.1, XP_035828569.1	EKC19431.1
OG0001121	XP_035824812.1, XP_012936180.2, XP_012936179.2	EKC19713.1
OG0001122	XP_035826944.1	EKC29468.1, EKC29470.1, EKC29467.1, EKC29469.1, EKC22811.1, EKC40601.1, EKC19895.1
OG0001123	XP_035828083.1, XP_035828084.1, XP_012943044.1, XP_035828082.1, XP_005107522.2, XP_035828081.1, XP_012943043.1, XP_005107521.2	EKC19944.1
OG0001124	XP_005092980.1	EKC19997.1
OG0001125	XP_005104165.1, XP_035827147.1, XP_005104167.1, XP_005104164.1, XP_035827145.1	EKC27636.1, EKC20071.1
OG0001127	XP_005113561.2, XP_012944478.1	EKC20264.1
OG0001128	XP_035827670.1	EKC20386.1
OG0001130	XP_005105308.1, XP_012941829.1, XP_005105310.1	EKC39657.1
OG0001130	XP_012946798.1	EKC20507.1
OG0001131	XP_012944953.1	EKC20751.1
OG0001132	XP_012942174.1, XP_035827083.1	EKC21155.1
OG0001132	XP_012944944.1	EKC21158.1
OG0001133	XP_012946137.1, XP_012946145.1	EKC40213.1
OG0001136	XP_035828650.1, XP_035828649.1, XP_012944361.1	EKC21632.1
OG0001137	XP_005104030.1	EKC21666.1
OG0001138	XP_035829381.1, XP_012936993.1	EKC21768.1
OG0001139	XP_005098401.1, XP_012937995.1, XP_005098400.2, XP_012937996.1, XP_005098402.1	EKC21876.1
OG0001140	XP_012942357.1, XP_005106265.2, XP_012942363.1, XP_005106271.2	EKC22142.1, EKC31973.1
OG0001141	XP_005097402.2	EKC34741.1, EKC22418.1, EKC22420.1, EKC35009.1, EKC43048.1, EKC34433.1, EKC43047.1, EKC34434.1, EKC43049.1, EKC34439.1, EKC43051.1, EKC34437.1
OG0001142	XP_035824375.1	EKC23081.1
OG0001143	XP_005094645.1	EKC28723.1
OG0001143	XP_005108007.1, XP_005108006.1	EKC23228.1, EKC23229.1
OG0001144	XP_035826362.1, XP_005101170.2	EKC26840.1, EKC23289.1, EKC31961.1, EKC35766.1, EKC39583.1
OG0001145	XP_035825720.1, XP_005098649.1, XP_005098650.1	EKC23377.1
OG0001146	XP_012945161.1	EKC23398.1, EKC30676.1
OG0001146	XP_035828630.1	EKC30677.1, EKC30678.1
OG0001147	XP_005090877.2, XP_005112951.2, XP_012940429.1	EKC23449.1, EKC38175.1
OG0001148	XP_035828244.1	EKC23623.1
OG0001149	XP_005110517.1	EKC30680.1, EKC25203.1
OG0001150	XP_005104557.2, XP_012941026.1	EKC29257.1, EKC29258.1, EKC23801.1
OG0001152	XP_035825222.1, XP_005099150.2	EKC23995.1, EKC29773.1
OG0001153	XP_005112116.1, XP_012945654.1	EKC24206.1, EKC29317.1
OG0001154	XP_035828818.1, XP_035827565.1, XP_035827563.1, XP_035827562.1, XP_035827564.1, XP_005105642.1, XP_035827561.1	EKC24268.1
OG0001155	XP_005092317.1, XP_035824059.1, XP_005092316.1, XP_005092315.1, XP_005092314.1	EKC33472.1, EKC39516.1
OG0001155	XP_012939411.2	EKC39515.1
OG0001156	XP_012936325.1	EKC29856.1
OG0001156	XP_012935234.1	EKC39151.1
OG0001156	XP_012946022.1, XP_035829008.1	EKC29857.1
OG0001157	XP_035829410.1	EKC24702.1, EKC24703.1
OG0001158	XP_012943057.2	EKC24946.1
OG0001158	XP_012942535.1, XP_012943483.1	EKC42615.1
OG0001159	XP_005107971.1	EKC24960.1, EKC24961.1, EKC24959.1, EKC35691.1
OG0001159	XP_005107973.1	EKC24958.1
OG0001160	XP_005097862.1, XP_035825540.1, XP_035825541.1, XP_035825539.1, XP_035825538.1, XP_035825542.1	EKC25233.1, EKC25032.1
OG0001161	XP_035828114.1, XP_005090805.1, XP_035828116.1	EKC26987.1, EKC26989.1, EKC26232.1, EKC25147.1
OG0001162	XP_035829609.1, XP_005113299.3	EKC25281.1
OG0001163	XP_012934707.1, XP_005092857.1	EKC25317.1
OG0001164	XP_035827480.1, XP_005090559.2, XP_005103654.1	EKC29639.1, EKC26150.1, EKC31102.1, EKC31103.1, EKC25526.1, EKC25527.1
OG0001165	XP_012939833.1, XP_035824196.1	EKC25841.1
OG0001167	XP_012934941.1, XP_012934943.1, XP_035824248.1, XP_035824249.1	EKC25961.1
OG0001168	XP_005094787.1, XP_005094785.1, XP_012935939.1, XP_005094786.1	EKC25989.1
OG0001169	XP_012945076.2	EKC27504.1
OG0001169	XP_005111747.3	EKC34712.1
OG0001170	XP_005109941.2	EKC26260.1
OG0001171	XP_012946792.1	EKC42597.1
OG0001172	XP_035829539.1, XP_012946311.1, XP_035829540.1	EKC26467.1
OG0001173	XP_035824490.1, XP_035824491.1, XP_005093847.1	EKC33818.1, EKC26480.1
OG0001174	XP_005111772.2, XP_012940602.1, XP_035828376.1	EKC26604.1, EKC26734.1, EKC39928.1, EKC39927.1, EKC36397.1, EKC37830.1, EKC36396.1, EKC40014.1, EKC36395.1
OG0001175	XP_005110286.1	EKC26640.1
OG0001175	XP_012945878.1, XP_012945880.1, XP_012945881.1, XP_012945879.1, XP_035829371.1	EKC41487.1
OG0001176	XP_035826305.1	EKC28190.1, EKC26656.1, EKC27611.1
OG0001177	XP_035828327.1, XP_012943651.2, XP_035828333.1, XP_035828323.1, XP_035828330.1	EKC26960.1
OG0001178	XP_012941030.2	EKC27094.1
OG0001178	XP_012941033.1, XP_005103800.1, XP_035827060.1	EKC27095.1
OG0001179	XP_005106527.1, XP_005089075.2	EKC34005.1, EKC27229.1, EKC33375.1
OG0001180	XP_005096114.2	EKC27342.1
OG0001181	XP_035829111.1	EKC27385.1, EKC35325.1
OG0001182	XP_035826447.1, XP_012939766.1, XP_012939764.1, XP_012939761.1, XP_012939763.1, XP_012939760.1	EKC27437.1
OG0001183	XP_035827836.1, XP_035827834.1, XP_035827837.1, XP_035827840.1, XP_035827842.1	EKC27690.1
OG0001184	XP_005108131.1, XP_005108129.1, XP_005108130.1	EKC27782.1
OG0001185	NP_001248346.1	EKC28031.1, EKC28021.1, EKC28010.1, EKC28015.1, EKC28041.1, EKC28026.1, EKC28036.1
OG0001186	XP_005108955.2	EKC28310.1
OG0001187	XP_005089326.1, XP_012935453.1, XP_012935457.1	EKC28523.1
OG0001188	XP_012942123.1, XP_012942124.1, XP_035827630.1, XP_035827628.1, XP_035827634.1, XP_035827635.1, XP_035827632.1, XP_035827631.1, XP_035827633.1, XP_035827629.1	EKC28566.1
OG0001189	XP_005091257.1, XP_005091258.1, XP_035829205.1, XP_005091259.1	EKC28694.1
OG0001190	XP_035825130.1, XP_005096496.1, XP_005096497.1, XP_005096494.1	EKC39910.1
OG0001191	XP_012941487.1	EKC29025.1
OG0001192	XP_012944623.1, XP_012945392.1	EKC29194.1, EKC37610.1, EKC37609.1
OG0001193	XP_012945459.1, XP_012939834.1	EKC29234.1, EKC29233.1
OG0001194	XP_005092981.1, XP_005092982.1, XP_035824269.1, XP_005092983.1, XP_005092984.1	EKC29672.1
OG0001195	XP_035826380.1, XP_012939568.1, XP_005101233.1, XP_035826382.1, XP_005101232.1, XP_035826381.1, XP_005102442.2	EKC31878.1, EKC29720.1, EKC29719.1
OG0001196	XP_012941722.1, XP_035827399.1, XP_005105109.1, XP_035827400.1	EKC29812.1
OG0001197	XP_005098116.2	EKC29842.1, EKC29844.1
OG0001198	XP_005112336.1, XP_005112337.1, XP_005102859.2	EKC32070.1
OG0001199	XP_012945530.1, XP_012942157.1, XP_012942154.1, XP_012942153.1, XP_012942158.2, XP_012942155.1	EKC30145.1
OG0001200	XP_005104802.3, XP_012939642.1, XP_012938350.1, XP_012936361.1, XP_012941386.2, XP_035828405.1, XP_012940707.1, XP_035824254.1	EKC41134.1, EKC30373.1, EKC30374.1
OG0001201	XP_035828953.1, XP_012945367.1	EKC30441.1
OG0001202	XP_005096745.1, XP_005096746.1, XP_005096742.1, XP_005096743.1, XP_005096747.1, XP_035825188.1	EKC30471.1
OG0001203	XP_035827508.1	EKC32008.1
OG0001203	XP_005112683.2, XP_012935574.1, XP_005104554.1, XP_005104555.1, XP_005104556.1	EKC30876.1
OG0001204	XP_035829356.1	EKC31024.1
OG0001205	XP_012945327.1	EKC31058.1, EKC31059.1
OG0001206	XP_012943151.1, XP_005108422.3	EKC31460.1
OG0001208	XP_035829351.1, XP_035829350.1, XP_035829348.1, XP_035829349.1	EKC31564.1
OG0001209	XP_005107041.1, XP_012944839.1	EKC39863.1, EKC38057.1, EKC31644.1, EKC31645.1, EKC38056.1
OG0001210	XP_012940702.1, XP_005103175.1, XP_005103174.2, XP_005103176.2	EKC39298.1
OG0001210	XP_012944962.1	EKC31969.1
OG0001211	XP_012942097.1	EKC31984.1
OG0001212	XP_005108733.1, XP_005108732.1, XP_005108735.1, XP_005108734.1, XP_035828378.1	EKC32428.1
OG0001213	XP_005103573.2	EKC32506.1
OG0001214	XP_012939162.1	EKC32538.1
OG0001215	XP_035827250.1	EKC37072.1, EKC32751.1
OG0001216	XP_035827737.1	EKC32833.1
OG0001217	XP_005112273.1, XP_005112272.1	EKC32847.1
OG0001218	XP_012939555.1, XP_012939556.1, XP_035826275.1, XP_012937727.1, XP_012938611.1, XP_005106599.1, XP_005106601.1, XP_005106600.1	EKC33062.1
OG0001219	XP_012944498.1, XP_012944500.1, XP_012944497.1, XP_012944499.1, XP_005110260.1	EKC33083.1
OG0001220	XP_012940852.2	EKC33176.1, EKC41537.1
OG0001220	XP_005094671.1, XP_012935892.1	EKC41400.1
OG0001221	XP_035826956.1, XP_012940836.1	EKC33438.1
OG0001222	XP_005089197.1	EKC34565.1
OG0001222	XP_005111423.1	EKC34702.1
OG0001223	XP_012940834.1	EKC34877.1
OG0001224	XP_012936920.1	EKC35138.1, EKC35139.1
OG0001225	XP_012943246.2, XP_035829403.1	EKC35186.1
OG0001226	XP_035825426.1, XP_035825385.1, XP_035825367.1, XP_005088900.1	EKC35245.1
OG0001227	XP_035825658.1	EKC35576.1
OG0001227	XP_035826277.1	EKC36845.1
OG0001228	XP_012943967.1	EKC35778.1
OG0001229	XP_005107837.1, XP_005107836.1, XP_005107838.1	EKC35859.1
OG0001230	XP_035825091.1, XP_035825089.1, XP_035825083.1, XP_035825090.1, XP_035825093.1, XP_035825087.1, XP_035825086.1, XP_035825084.1, XP_035825085.1, XP_035825092.1, XP_035825088.1	EKC35963.1
OG0001231	XP_012945024.1	EKC36500.1
OG0001232	XP_012942913.1, XP_012942894.1, XP_035828065.1, XP_035828066.1	EKC36527.1
OG0001233	XP_005102920.2	EKC37045.1
OG0001234	XP_035828136.1, XP_005107756.1, XP_035828137.1, XP_035828135.1, XP_035828139.1, XP_035828138.1	EKC37066.1
OG0001235	XP_012942577.1, XP_005106702.1, XP_012942576.1, XP_035827852.1	EKC37171.1
OG0001236	XP_005103080.1, XP_005103082.1	EKC37624.1
OG0001237	XP_012946940.1	EKC37733.1
OG0001238	XP_005112465.1	EKC37896.1
OG0001239	XP_035829746.1	EKC37897.1
OG0001240	XP_012945013.1	EKC38127.1
OG0001241	XP_005105568.1, XP_005105569.1	EKC38247.1
OG0001242	XP_035829456.1, XP_035829448.1, XP_005091397.1, XP_035829451.1, XP_012946111.1, XP_035829458.1, XP_005091398.1	EKC38497.1
OG0001243	XP_012937476.2, XP_035825886.1	EKC38809.1
OG0001244	XP_012944694.1, XP_005091109.1, XP_005091108.1, XP_005091107.2, XP_035828819.1	EKC39006.1, EKC39007.1
OG0001245	XP_012942412.1, XP_005106394.1, XP_005106393.1, XP_005106391.1	EKC39139.1
OG0001246	XP_035826464.1	EKC39625.1
OG0001247	XP_005101286.1	EKC39987.1
OG0001248	XP_035827976.1, XP_012942779.1, XP_035827970.1, XP_035827978.1, XP_035827975.1, XP_035827974.1, XP_035827973.1, XP_035827977.1, XP_035827969.1, XP_035827972.1, XP_035827971.1	EKC40047.1
OG0001249	XP_012935086.1, XP_005111208.2	EKC40556.1
OG0001250	XP_035825882.1, XP_005099244.1	EKC40777.1
OG0001251	XP_012936412.1, XP_012936411.1	EKC40780.1
OG0001252	XP_035825283.1	EKC40909.1
OG0001253	XP_012944462.1	EKC41052.1
OG0001254	XP_005107403.2	EKC41261.1
OG0001255	XP_035826856.1, XP_035826855.1, XP_035826854.1, XP_012940604.1, XP_035826851.1, XP_035826849.1, XP_035826853.1, XP_035826850.1, XP_035826848.1, XP_035826852.1, XP_012940605.1	EKC41621.1
OG0001256	XP_035827432.1, XP_035827431.1, XP_005105208.1, XP_035827430.1, XP_035827427.1, XP_035827429.1, XP_035827426.1, XP_035827428.1	EKC41654.1
OG0001257	XP_012940401.1, XP_012940400.1, XP_012940399.1, XP_005102619.1	EKC41721.1
OG0001258	XP_005103191.1, XP_012934623.1, XP_005092252.1	EKC41790.1, EKC41786.1
OG0001259	XP_035825588.1, XP_035825587.1	EKC42613.1
OG0001260	XP_012946144.1	EKC42637.1, EKC42638.1
OG0001261	XP_005102811.1, XP_005102812.1, XP_012940506.1, XP_005102813.1	EKC42763.1
OG0001262	XP_012942616.1, XP_012942615.1, XP_012940100.2	EKC42859.1
OG0001263	XP_035824116.1, XP_005092503.1, XP_005092502.1, XP_035824115.1	EKC43200.1
OG0001309	XP_012945668.1	EKC17192.1
OG0001310	XP_012943125.1	EKC40137.1, EKC17216.1
OG0001311	XP_035825371.1, XP_005097267.1, XP_035825372.1, XP_005096028.1	EKC17274.1
OG0001312	XP_035825129.1, XP_012936847.1	EKC36074.1, EKC17381.1
OG0001313	XP_012939231.1	EKC31516.1, EKC31453.1, EKC37014.1, EKC21818.1, EKC22576.1, EKC21058.1, EKC34652.1, EKC33273.1, EKC34358.1, EKC17400.1, EKC40332.1
OG0001315	XP_035824608.1, XP_035824607.1, XP_005094267.1, XP_035824609.1, XP_012935647.2, XP_035824605.1, XP_035824606.1	EKC17437.1, EKC17436.1
OG0001316	XP_005090254.1	EKC27425.1, EKC18893.1, EKC18896.1
OG0001319	XP_035827361.1	EKC17750.1, EKC23520.1
OG0001322	XP_012934714.1, XP_035824104.1, XP_012934715.1, XP_012934717.1	EKC36043.1, EKC17805.1
OG0001323	XP_035826976.1, XP_005103501.1, XP_005103502.1	EKC36810.1, EKC17870.1
OG0001324	XP_012941979.1, XP_012941980.1	EKC17872.1, EKC40604.1, EKC38843.1
OG0001326	XP_005095567.1, XP_035824909.1, XP_005095566.1, XP_005095570.1, XP_035827738.1, XP_005106266.1	EKC29808.1, EKC39045.1, EKC17893.1
OG0001327	XP_005098359.2	EKC17921.1, EKC37225.1
OG0001328	XP_035826588.1, XP_035826587.1	EKC42099.1, EKC18086.1, EKC18101.1
OG0001329	XP_035824715.1, XP_012935786.1	EKC18096.1, EKC18095.1, EKC18094.1
OG0001330	XP_005096756.1, XP_005112055.1	EKC39168.1, EKC22915.1, EKC18139.1, EKC18140.1
OG0001331	XP_035827403.1, XP_035827402.1, XP_035827404.1	EKC18151.1
OG0001333	XP_005098320.1, XP_012937947.1	EKC31595.1
OG0001334	XP_035826237.1, XP_035826239.1, XP_035826241.1, XP_035826243.1, XP_035826236.1, XP_035826252.1, XP_035826242.1	EKC18372.1
OG0001336	XP_012946107.1	EKC18517.1
OG0001338	XP_035825094.1, XP_005096337.1, XP_035825096.1, XP_035825095.1	EKC18546.1
OG0001339	XP_035827196.1, XP_035827182.1, XP_035827178.1, XP_035827183.1, XP_035827191.1, XP_035827187.1, XP_012941230.1, XP_035827190.1	EKC18557.1
OG0001340	XP_005113598.3	EKC18621.1
OG0001341	XP_012946121.1, XP_012945067.1	EKC18709.1
OG0001342	XP_012945349.1	EKC33669.1, EKC18759.1
OG0001343	XP_005109227.1, XP_005109228.1, XP_035828488.1, XP_035828485.1, XP_035828486.1, XP_035828487.1, XP_005109226.2, XP_005109225.2	EKC18833.1
OG0001344	XP_005093440.1, XP_005093442.1, XP_005093443.1	EKC18877.1
OG0001345	XP_012936539.1, XP_012936540.1, XP_005095883.1, XP_005095882.1	EKC19555.1, EKC40993.1, EKC36218.1, EKC37501.1, EKC38578.1, EKC18914.1
OG0001346	XP_005102867.1, XP_005102869.1, XP_005102871.1, XP_005102866.1, XP_005102868.1, XP_005102870.1, XP_005102970.1	EKC18927.1
OG0001347	XP_012941511.1, XP_012941510.1, XP_005104738.2, XP_012941513.1, XP_012941512.1	EKC18933.1
OG0001348	XP_012937993.1, XP_035826631.1, XP_035826630.1, XP_005102213.1	EKC18938.1, EKC40736.1
OG0001349	XP_005109509.2, XP_005109513.1, XP_012944092.1, XP_005109512.1, XP_005109510.2	EKC19222.1
OG0001353	XP_005104684.1, XP_005104685.1, XP_005104688.1	EKC19363.1
OG0001354	XP_005102734.2, XP_012940463.1	EKC19365.1
OG0001356	XP_035828216.1	EKC19440.1
OG0001357	XP_012940884.2	EKC19458.1
OG0001358	XP_005092817.1	EKC19618.1
OG0001359	XP_012938962.1	EKC41982.1
OG0001359	XP_012936192.1	EKC33670.1
OG0001359	XP_012939854.1	EKC40018.1, EKC40019.1, EKC31195.1
OG0001360	XP_005113118.1	EKC19748.1
OG0001361	XP_035824744.1, XP_005094971.1, XP_005094970.1	EKC19827.1, EKC25258.1
OG0001362	XP_035829618.1	EKC25584.1, EKC20348.1, EKC39322.1, EKC34925.1, EKC19926.1, EKC19937.1, EKC34924.1, EKC28318.1, EKC32942.1, EKC25586.1
OG0001363	XP_012942939.1	EKC19967.1, EKC19966.1
OG0001363	XP_012937115.1	EKC32604.1, EKC37120.1
OG0001363	XP_035825248.1	EKC25650.1
OG0001364	XP_035829591.1	EKC20050.1
OG0001365	XP_012934817.2	EKC25198.1, EKC20066.1
OG0001366	XP_005104186.2	EKC28673.1, EKC20077.1, EKC25915.1
OG0001367	XP_012944532.1	EKC39233.1, EKC39232.1
OG0001368	XP_012946656.1, XP_035826601.1	EKC20127.1
OG0001370	XP_012946342.1	EKC33751.1
OG0001370	XP_012938731.1	EKC20188.1
OG0001371	XP_012939635.1	EKC20248.1
OG0001372	XP_005100197.1, XP_012938960.1, XP_035826109.1, XP_005100196.1	EKC20268.1
OG0001373	XP_012936186.1	EKC20275.1
OG0001374	XP_005097407.1, XP_035825424.1, XP_035825422.1, XP_035825423.1	EKC20294.1, EKC39639.1
OG0001375	XP_005108139.1	EKC20310.1
OG0001376	XP_005095311.1, XP_005103905.1, XP_005110922.2, XP_005108505.1, XP_035828326.1	EKC20487.1
OG0001377	XP_012940059.1, XP_012940049.1, XP_012940069.1, XP_012940055.1, XP_012940060.1	EKC20488.1
OG0001378	XP_012943979.1	EKC20517.1
OG0001378	XP_035828502.1	EKC36345.1
OG0001379	XP_005100848.3, XP_035826272.1, XP_035826273.1	EKC33027.1, EKC20644.1
OG0001380	XP_005108229.1, XP_005108230.1	EKC20663.1
OG0001381	XP_012943858.1	EKC20713.1, EKC37410.1
OG0001382	XP_012946037.1	EKC23349.1
OG0001383	XP_012942910.1	EKC41418.1
OG0001384	XP_005089274.2, XP_005097728.1	EKC20777.1
OG0001386	XP_012942581.1, XP_012942592.1, XP_012942575.1, XP_012942579.1, XP_035827897.1, XP_005090714.1	EKC20852.1
OG0001387	XP_005095612.1	EKC20896.1
OG0001388	XP_035828418.1, XP_035828392.1, XP_005089026.1	EKC20981.1
OG0001389	XP_035829045.1, XP_035829044.1	EKC21034.1
OG0001390	XP_035824474.1, XP_035824472.1, XP_035824471.1, XP_035824470.1, XP_035824473.1, XP_035824469.1	EKC21093.1
OG0001391	XP_012936159.1	EKC21095.1
OG0001392	XP_005099574.1, XP_005099575.1	EKC21133.1
OG0001393	XP_005089725.1, XP_005089724.1, XP_012937468.1	EKC21172.1
OG0001394	XP_005096640.1	EKC21195.1
OG0001396	XP_012937750.1, XP_012937748.1, XP_012937759.1, XP_012937756.1, XP_012937742.1	EKC21313.1
OG0001397	XP_005090356.1, XP_005090357.1, XP_035826980.1	EKC21341.1
OG0001398	XP_005110810.1, XP_005110811.1	EKC21345.1
OG0001399	XP_005112832.2, XP_005106575.3, XP_005107934.2, XP_035827824.1	EKC28670.1, EKC21401.1, EKC30274.1
OG0001400	XP_005098719.2, XP_005098718.2	EKC21427.1
OG0001401	XP_005111481.1	EKC29010.1, EKC21462.1
OG0001402	XP_005110846.3, XP_012943511.2	EKC21467.1
OG0001403	XP_035825913.1, XP_005099390.1, XP_005099391.1, XP_035828619.1, XP_005109823.1, XP_005101317.1	EKC21495.1
OG0001404	XP_035829354.1, XP_005112416.1, XP_012945834.1, XP_005112417.1, XP_035829352.1, XP_035829355.1, XP_005112419.1, XP_035829353.1	EKC21577.1
OG0001405	NP_001191474.1, XP_012942161.1, NP_001191420.1	EKC25543.1, EKC21644.1
OG0001406	XP_005104472.2	EKC21751.1
OG0001407	XP_005107918.2, XP_035828171.1	EKC21779.1, EKC36798.1
OG0001408	XP_012936925.2	EKC33746.1, EKC22171.1, EKC27907.1
OG0001409	XP_005111218.1	EKC36865.1
OG0001409	XP_012940887.1, XP_005096784.1	EKC22201.1
OG0001410	XP_035828453.1	EKC22445.1
OG0001411	XP_035827681.1, XP_035827680.1, XP_012942244.1, XP_035827682.1, XP_005106040.1	EKC24024.1, EKC22502.1
OG0001412	XP_005106165.2, XP_012938247.1, XP_005110812.3	EKC22605.1, EKC38410.1
OG0001413	XP_005101066.2, XP_035824369.1, XP_035824352.1	EKC22635.1, EKC38551.1
OG0001413	XP_005109973.1, XP_005112693.2, NP_001191657.1	EKC42607.1
OG0001414	XP_005097269.1	EKC22969.1, EKC38919.1
OG0001416	XP_012941932.1, XP_005105521.1, XP_005105517.1	EKC23268.1
OG0001417	XP_005090514.1, XP_005090513.1, XP_035827308.1, XP_005090509.1, XP_005090510.1, XP_005090512.1, XP_005090511.1	EKC23395.1
OG0001418	NP_001191512.1	EKC23475.1
OG0001419	XP_012941164.1	EKC23528.1
OG0001420	XP_012941220.1, XP_005104154.1, XP_005104155.1	EKC23628.1
OG0001421	XP_012941523.1	EKC42145.1
OG0001422	XP_012943471.2	EKC30707.1, EKC23710.1, EKC25364.1
OG0001423	XP_035829581.1, XP_005113251.2	EKC23933.1
OG0001424	XP_012941571.1	EKC24098.1
OG0001425	XP_005098509.1, XP_005098523.1	EKC32240.1, EKC32241.1
OG0001425	XP_005088895.2, XP_012941900.1, XP_005105449.2, XP_012941899.1	EKC24158.1
OG0001426	XP_012944445.1, XP_012944447.1, XP_012944446.1	EKC42134.1
OG0001426	XP_035825292.1	EKC24296.1
OG0001427	XP_012940174.1, XP_012940207.1	EKC24459.1
OG0001429	XP_035829230.1	EKC24504.1
OG0001429	XP_005107388.1, XP_035828047.1	EKC27818.1
OG0001430	XP_005093409.1, XP_005093408.1, XP_035824379.1, XP_035824380.1	EKC24514.1
OG0001431	XP_035825015.1, XP_005106927.2	EKC24638.1
OG0001432	XP_005111860.1, XP_005097355.1	EKC24786.1
OG0001432	XP_005090338.1, XP_005090337.1	EKC33763.1
OG0001433	XP_005110896.1	EKC24887.1
OG0001434	XP_035825268.1, XP_035825267.1, XP_035825265.1, XP_035825266.1	EKC25031.1
OG0001435	XP_005103239.2	EKC37020.1
OG0001435	XP_012943021.1	EKC25059.1
OG0001436	XP_012941023.1	EKC25355.1
OG0001437	XP_012938103.1, XP_005112341.2	EKC25446.1
OG0001438	XP_012940156.1	EKC25507.1
OG0001439	XP_035827655.1, XP_005105960.1	EKC31601.1
OG0001439	XP_005100797.1	EKC25512.1
OG0001440	XP_012946763.1	EKC25609.1
OG0001441	XP_005107104.1	EKC25686.1
OG0001442	XP_035824429.1	EKC25736.1
OG0001442	XP_012943945.2	EKC27226.1
OG0001443	XP_035828109.1, XP_035828110.1	EKC35282.1, EKC35283.1, EKC25954.1, EKC32412.1
OG0001444	XP_012942355.1	EKC28947.1
OG0001444	XP_012934555.1	EKC32551.1, EKC26068.1, EKC32555.1, EKC41250.1
OG0001445	XP_005106723.2	EKC26089.1
OG0001445	XP_005110489.1	EKC37805.1
OG0001446	XP_012946406.1, XP_035828689.1	EKC26497.1
OG0001447	XP_005090967.1, XP_005090966.1, XP_005090968.1	EKC30225.1, EKC38742.1, EKC26534.1, EKC42061.1
OG0001448	XP_005106647.1, XP_005106648.1, XP_005106646.1	EKC26543.1
OG0001449	XP_005100976.2	EKC26735.1
OG0001450	XP_035825662.1	EKC26859.1
OG0001450	XP_035826151.1	EKC27912.1
OG0001451	XP_005096300.1, XP_005096301.1, XP_005096302.1	EKC26896.1
OG0001452	XP_012944933.1, XP_012944932.1, XP_012936053.1	EKC26911.1
OG0001453	XP_035827645.1	EKC27014.1
OG0001454	XP_035829865.1, XP_005099922.1	EKC27431.1, EKC29385.1
OG0001455	XP_005113071.2, XP_012935702.1	EKC34341.1, EKC27494.1
OG0001456	XP_005096538.2	EKC34398.1
OG0001456	XP_005105343.2, XP_012944732.1	EKC27672.1, EKC34043.1
OG0001457	XP_012941025.1	EKC27677.1
OG0001457	XP_005092154.1	EKC40277.1
OG0001458	XP_012941218.1, XP_012943104.1, XP_005109596.2	EKC27691.1
OG0001459	XP_035824172.1, XP_005097989.1, XP_005097975.1, XP_005097977.1, XP_012934801.1, XP_012934813.2, XP_005097974.2, XP_035825558.1, XP_035825561.1	EKC29134.1, EKC27966.1
OG0001460	XP_005102447.1, XP_005102446.1	EKC28070.1, EKC39321.1
OG0001461	XP_035825054.1, XP_005089573.1	EKC28132.1, EKC38415.1, EKC40108.1, EKC30731.1
OG0001462	XP_005090541.2, XP_012944165.2	EKC28354.1
OG0001463	XP_005109762.1	EKC28470.1
OG0001464	XP_005112636.1, XP_035829400.1, XP_035829399.1, XP_035829398.1	EKC28499.1, EKC37257.1
OG0001465	XP_012939596.1, XP_012939595.1, XP_035826390.1, XP_012939593.1, XP_005101273.1	EKC28654.1
OG0001466	XP_005099015.1	EKC30160.1
OG0001466	XP_012940779.1, XP_012938682.1	EKC28692.1, EKC36676.1
OG0001467	XP_005111357.1, XP_005111356.1, XP_005111358.1	EKC28852.1
OG0001468	XP_035827827.1, XP_035827826.1, XP_005106594.3, XP_035827829.1, XP_035827828.1	EKC28934.1
OG0001469	XP_035825930.1	EKC29072.1
OG0001470	XP_005094375.1, XP_005094376.1, XP_012935706.1	EKC29157.1
OG0001471	XP_035828031.1, XP_005107310.1, XP_035828936.1	EKC29831.1, EKC29247.1
OG0001472	XP_035824106.1, XP_005092485.1, XP_005092487.1, XP_005092486.1, XP_005093235.2	EKC29265.1
OG0001473	XP_012935778.1, XP_005094444.1, XP_005094445.1, XP_005094446.1	EKC29404.1
OG0001474	XP_005097093.1, XP_005097092.1	EKC35510.1
OG0001474	XP_012939295.2	EKC29724.1, EKC29723.1
OG0001475	XP_035827672.1	EKC29873.1
OG0001476	XP_005113206.2, XP_035824356.1	EKC29892.1, EKC30598.1, EKC29971.1, EKC31032.1, EKC36668.1
OG0001477	XP_012945691.1, XP_012939309.1	EKC30021.1
OG0001478	XP_035829855.1	EKC40398.1, EKC31356.1, EKC30113.1
OG0001479	XP_005094025.2	EKC30132.1
OG0001480	XP_035826565.1, XP_005113565.1	EKC30360.1
OG0001481	XP_012936552.1, XP_005102848.1	EKC30386.1, EKC37976.1
OG0001482	XP_035827449.1	EKC30421.1
OG0001483	XP_012936233.2	EKC30435.1
OG0001484	XP_012938321.2	EKC41446.1, EKC37088.1, EKC37627.1
OG0001484	XP_012937083.1	EKC34981.1, EKC34982.1, EKC30583.1
OG0001485	XP_005093629.1, XP_035824423.1, XP_005093630.1, XP_035824422.1, XP_005093627.1, XP_005093626.1, XP_035824421.1, XP_005093628.1	EKC30616.1
OG0001486	XP_012938189.1, XP_012935115.1	EKC30673.1
OG0001487	XP_035828309.1	EKC30690.1
OG0001489	XP_005108438.1	EKC40822.1, EKC30838.1, EKC41772.1, EKC40823.1
OG0001490	XP_005108171.1, XP_005093611.1, XP_005093612.1, XP_035828957.1	EKC30906.1
OG0001491	XP_005097225.1, XP_005112277.2	EKC31069.1
OG0001493	XP_035825593.1	EKC31375.1
OG0001494	XP_012945561.1	EKC31451.1
OG0001495	XP_005113002.1, XP_012943437.2	EKC31650.1
OG0001495	XP_012938587.1	EKC32286.1
OG0001496	XP_035827663.1	EKC31796.1
OG0001497	XP_035824237.1, XP_005092819.1, XP_035824236.1, XP_035824235.1, XP_035824234.1	EKC31896.1, EKC31895.1
OG0001498	XP_005108617.2, XP_005110981.1	EKC31900.1
OG0001499	XP_005104787.1	EKC41781.1, EKC32035.1, EKC35669.1
OG0001500	XP_005108425.2	EKC40939.1
OG0001501	XP_005111813.1	EKC32291.1
OG0001501	XP_005099637.1	EKC36582.1
OG0001502	XP_035824675.1	EKC32373.1
OG0001503	XP_005089505.1, XP_005089504.1, XP_012936313.2, XP_005089503.1, XP_005092190.1, XP_005092191.1, XP_035824031.1	EKC32603.1
OG0001504	XP_005112947.2, XP_012941874.1	EKC32680.1
OG0001505	XP_005093372.2	EKC32685.1, EKC40021.1, EKC40694.1
OG0001506	XP_012938363.1, XP_005099050.1	EKC32795.1
OG0001507	XP_035827322.1, XP_005104829.1	EKC40791.1, EKC32950.1
OG0001508	XP_035828211.1, XP_035828210.1, XP_035828208.1, XP_035828207.1, XP_035828209.1	EKC33016.1
OG0001509	XP_005097515.1	EKC33088.1
OG0001510	XP_035826066.1	EKC33169.1
OG0001511	XP_035829081.1, XP_035828003.1	EKC33248.1, EKC42007.1
OG0001512	XP_005090854.1, XP_005090856.1, XP_012943257.1, XP_005090855.1, XP_005090853.1	EKC33323.1
OG0001513	XP_005103136.2	EKC33405.1
OG0001514	XP_005111038.1, XP_035828956.1	EKC33678.1
OG0001515	XP_005100402.1, XP_005100403.1, NP_001191631.1	EKC33807.1
OG0001516	XP_005099743.1	EKC33822.1
OG0001518	XP_012946878.1, XP_012939948.1	EKC33889.1
OG0001519	XP_005090120.1, XP_005090115.1, XP_005090117.1	EKC33890.1
OG0001521	XP_012935680.1, XP_012935681.1, XP_012935683.1, XP_012935682.1	EKC34321.1
OG0001522	XP_005097286.1, XP_035825375.1, XP_012937333.1, XP_012937332.1	EKC34327.1
OG0001523	XP_005097062.1	EKC34456.1
OG0001524	XP_035825622.1	EKC34465.1, EKC40680.1
OG0001525	XP_005105280.1, XP_005105281.1	EKC34683.1
OG0001526	XP_012946399.1	EKC34801.1
OG0001527	XP_035829030.1, XP_012935068.2	EKC35011.1
OG0001528	XP_005108306.1	EKC35036.1
OG0001529	XP_035824966.1, XP_035824965.1, XP_035824968.1, XP_035824967.1	EKC35107.1
OG0001530	XP_005102589.2	EKC35164.1
OG0001531	XP_035827081.1, XP_035827078.1, XP_035827080.1, XP_005103862.1, XP_035827079.1	EKC35520.1
OG0001532	XP_012942189.1	EKC35736.1
OG0001533	XP_012943798.1, XP_035828440.1, XP_005090953.1, XP_005092414.1	EKC35926.1
OG0001534	XP_005095060.1, XP_005095062.2	EKC36349.1
OG0001535	XP_035827988.1, XP_005107164.1, XP_035827986.1, XP_035827987.1	EKC36471.1
OG0001536	XP_012944977.2	EKC37026.1
OG0001537	XP_005100179.1	EKC37029.1
OG0001537	XP_035827518.1, XP_035827517.1	EKC37346.1, EKC37345.1
OG0001538	XP_005105478.1	EKC37199.1
OG0001539	XP_035824801.1, XP_005095195.1, XP_005095194.2	EKC37527.1
OG0001540	XP_012942844.1	EKC37771.1
OG0001541	XP_012946586.1, XP_035828899.1	EKC37878.1
OG0001542	XP_012941654.1, XP_005091891.2	EKC37959.1
OG0001543	XP_012944404.1, XP_005110073.1	EKC37981.1
OG0001544	XP_005092010.1, XP_012946957.1, XP_012946958.1	EKC38036.1
OG0001545	XP_005098063.1, XP_005098062.1, XP_005098059.1, XP_005098060.1, XP_005098061.1	EKC38142.1
OG0001546	XP_005103154.1, XP_012940690.1	EKC38157.1
OG0001547	XP_035829387.1, XP_035829386.1, XP_005099320.1, XP_012938502.1, XP_005099310.1, XP_035825891.1	EKC38211.1
OG0001548	XP_012946627.1, XP_035827478.1	EKC38418.1, EKC38419.1
OG0001549	XP_005096378.1, XP_005096376.1, XP_035825103.1, XP_005096377.1	EKC38537.1
OG0001550	XP_005090124.1, XP_005090123.1, XP_005090125.1, XP_012939687.1	EKC38587.1
OG0001551	NP_001191415.1	EKC38660.1
OG0001552	XP_012946508.1	EKC38895.1
OG0001552	XP_012942284.1	EKC38892.1, EKC38891.1
OG0001553	XP_035824064.1, XP_035824063.1, XP_012934654.1, XP_035824061.1, XP_035824062.1	EKC39069.1
OG0001554	XP_012946404.1, XP_005113265.1, XP_005113263.1, XP_005113264.1	EKC39130.1
OG0001555	XP_005091953.3	EKC39133.1
OG0001556	XP_035827411.1, XP_005105131.1	EKC39142.1, EKC39143.1
OG0001557	XP_005096101.1, XP_035825039.1, XP_005096104.1, XP_012936646.1, XP_005096102.1, XP_035825038.1, XP_035825037.1, XP_005096103.1	EKC39217.1
OG0001558	XP_012935235.1, NP_001191473.1, XP_012935236.1	EKC39538.1
OG0001559	XP_012941094.1, XP_035828705.1	EKC39908.1
OG0001560	XP_012938308.1	EKC42025.1, EKC39930.1
OG0001561	XP_012942015.2, XP_012942014.1, XP_005112564.1	EKC39962.1
OG0001562	XP_035828860.1, XP_012944760.1, XP_035828863.1	EKC40242.1
OG0001563	XP_035827290.1, XP_005104670.1, XP_005104669.1, XP_035827292.1, XP_035827291.1	EKC40513.1
OG0001564	XP_012938203.1, XP_012935621.1, XP_005094214.1, XP_012935622.1, XP_012935620.1	EKC40660.1, EKC40659.1, EKC40657.1, EKC40658.1
OG0001565	XP_012941056.2	EKC40851.1
OG0001566	XP_035828148.1	EKC40900.1
OG0001567	XP_005112445.2	EKC40962.1
OG0001568	XP_005095940.2	EKC40970.1
OG0001569	XP_012946653.1	EKC42779.1
OG0001569	XP_012942196.1, XP_035827708.1, XP_035827710.1	EKC41078.1
OG0001570	XP_012942087.1, XP_035825672.1	EKC41365.1
OG0001571	XP_012939308.1, XP_005100793.1	EKC41374.1
OG0001572	XP_005093190.1	EKC41380.1
OG0001573	XP_035824973.1	EKC41657.1
OG0001574	XP_012934963.1	EKC41691.1
OG0001575	XP_012944083.1, XP_012944082.1, XP_035828541.1	EKC41694.1
OG0001576	XP_035826816.1	EKC41757.1
OG0001577	XP_035829228.1	EKC41811.1
OG0001578	XP_005090042.1, XP_035826227.1, XP_005090044.1, XP_005090043.1	EKC41828.1
OG0001579	XP_035824700.1, XP_005089394.1, XP_005089398.1	EKC41967.1
OG0001580	XP_005098120.1	EKC42225.1, EKC42226.1
OG0001581	XP_005088957.1	EKC42700.1
OG0001582	XP_035825059.1, XP_035825060.1, XP_035825058.1	EKC42771.1
OG0001583	XP_005104245.2, XP_005100156.1	EKC42855.1
OG0001584	XP_035826489.1, XP_035826485.1, XP_035826484.1, XP_035826488.1, XP_035826486.1, XP_005101687.1, XP_035826487.1	EKC42906.1
OG0001585	XP_035825185.1	EKC43084.1
OG0001586	XP_035827347.1, XP_012941595.1, XP_012941596.1, XP_012941597.1, XP_012941594.1, XP_005104909.1	EKC43162.1
OG0001587	XP_005098868.2, XP_012938245.1, XP_035824810.1, XP_012941377.1	EKC43170.1
OG0001588	XP_005096119.2	EKC43210.1
OG0001645	XP_005103691.1, XP_035827025.1, XP_005103689.1, XP_005103690.1	EKC17220.1
OG0001647	XP_005112185.2, XP_012945847.1	EKC17360.1
OG0001648	XP_005107281.1, XP_035828026.1, XP_005107280.1	EKC17429.1
OG0001651	XP_035829094.1	EKC17498.1
OG0001651	XP_005095684.1	EKC30103.1
OG0001652	XP_035828180.1	EKC17543.1
OG0001652	XP_012943737.1	EKC20053.1, EKC40106.1
OG0001652	XP_035828702.1	EKC26501.1, EKC22574.1, EKC22573.1, EKC40663.1
OG0001653	XP_012942456.1	EKC38298.1, EKC17574.1, EKC43159.1, EKC35751.1, EKC22995.1, EKC35752.1
OG0001654	XP_005093568.1, XP_005093566.1, XP_005093567.1	EKC17684.1, EKC24313.1
OG0001655	XP_005101175.2	EKC17729.1, EKC22065.1, EKC23653.1
OG0001655	XP_012937820.1, XP_005099692.1	EKC27032.1
OG0001657	XP_005107106.2	EKC17941.1, EKC27119.1, EKC25442.1
OG0001658	XP_012943270.1	EKC23330.1
OG0001659	XP_005110041.1	EKC31507.1, EKC18071.1, EKC18072.1
OG0001660	XP_035827514.1, XP_035827512.1, XP_035827513.1, XP_035827511.1, XP_035827515.1, XP_035827516.1	EKC18173.1
OG0001661	XP_012943969.1	EKC30333.1
OG0001661	XP_035828420.1	EKC18252.1, EKC27920.1, EKC22754.1, EKC39666.1, EKC27854.1
OG0001662	XP_012945846.1, XP_012946474.2	EKC18253.1
OG0001664	XP_005102947.1, XP_035826842.1	EKC18318.1
OG0001665	XP_012943714.1, XP_035829547.1, XP_035828389.1, XP_035828390.1	EKC18362.1
OG0001666	XP_035828629.1, XP_035828627.1, XP_035828628.1	EKC18421.1
OG0001668	XP_005090901.1	EKC18473.1
OG0001669	XP_005113135.2	EKC18530.1
OG0001670	NP_001191663.1	EKC33991.1, EKC18641.1, EKC24426.1
OG0001673	XP_005108589.1	EKC18719.1
OG0001674	XP_012937693.1, XP_012937692.1	EKC18859.1, EKC18858.1
OG0001674	XP_005112192.1	EKC18860.1
OG0001675	XP_012942674.1	EKC18871.1
OG0001677	XP_035826518.1, XP_035826519.1, XP_035826517.1, XP_005101773.1	EKC18918.1
OG0001678	XP_005088940.1, XP_035826254.1, XP_035826238.1	EKC18924.1
OG0001679	XP_005097637.1, XP_012943668.1	EKC19032.1
OG0001680	XP_012942503.1	EKC19123.1
OG0001681	XP_012944193.1, XP_035826528.1	EKC26927.1
OG0001681	XP_005090873.3	EKC19144.1
OG0001683	XP_005113225.2	EKC19188.1
OG0001683	XP_005089839.2	EKC30801.1, EKC21923.1, EKC40284.1, EKC19772.1
OG0001684	XP_005108430.1	EKC19207.1
OG0001684	XP_005105201.1	EKC37572.1, EKC37573.1
OG0001685	NP_001191565.1, NP_001191553.1	EKC19231.1
OG0001687	XP_035827713.1, XP_035827715.1, XP_035827714.1, XP_035827712.1	EKC31432.1
OG0001687	XP_005094979.2	EKC19302.1
OG0001688	XP_005102292.2	EKC40629.1, EKC39620.1, EKC19320.1, EKC19322.1
OG0001689	XP_005098438.1	EKC19381.1
OG0001689	XP_005094768.1	EKC32056.1
OG0001690	XP_005102783.1	EKC28086.1, EKC32790.1
OG0001691	XP_005107029.1	EKC38536.1
OG0001691	XP_005097965.1, XP_005097966.1	EKC19515.1
OG0001693	XP_005110246.3, XP_012944163.1	EKC19597.1
OG0001694	XP_005090371.1, XP_005090370.1, XP_012936610.2, XP_005096027.1, XP_012943105.1, XP_005107684.1	EKC19601.1, EKC24277.1, EKC19602.1
OG0001695	XP_035827769.1, XP_005106380.1, XP_005106379.1	EKC19696.1
OG0001698	XP_035828435.1, XP_035828434.1, XP_005108983.1	EKC19845.1
OG0001700	XP_005103245.1, XP_035826914.1, XP_012940737.1, XP_012940736.1	EKC19912.1
OG0001701	XP_012945948.1, XP_012945950.1	EKC19930.1
OG0001702	XP_012943481.1, XP_012943480.1, XP_035828277.1, XP_012943482.1	EKC36834.1, EKC20153.1
OG0001703	XP_012936897.1, XP_005105921.2, XP_035825940.1	EKC20198.1
OG0001704	XP_012934679.1, XP_012934681.1	EKC20207.1
OG0001705	XP_005106633.1	EKC20302.1
OG0001706	XP_035826989.1	EKC20312.1
OG0001707	XP_012942627.1, XP_012935249.1	EKC20418.1
OG0001708	XP_005101190.1, XP_005101194.1, XP_012939544.1, XP_012939545.1, XP_012939547.1, XP_012939546.1	EKC20432.1
OG0001709	XP_005092571.1, XP_005107439.1	EKC20435.1, EKC34165.1, EKC34163.1
OG0001710	XP_005105178.2	EKC34761.1, EKC20441.1
OG0001711	XP_012943760.1	EKC20456.1
OG0001712	XP_005090456.1, XP_005090458.1	EKC20570.1
OG0001713	XP_012944560.1	EKC20658.1
OG0001715	XP_005110654.1, XP_012944726.1	EKC20858.1
OG0001716	XP_035824128.1, XP_005092536.1, XP_035824129.1, XP_005092538.1	EKC20929.1
OG0001718	XP_035825875.1, XP_012938439.1, XP_035825876.1	EKC21023.1
OG0001720	XP_012938795.1	EKC21066.1
OG0001721	XP_035829477.1	EKC21201.1
OG0001722	XP_005101481.1, XP_005101712.2, XP_035825287.1, XP_012937180.1	EKC36653.1, EKC21213.1
OG0001723	XP_012946031.2	EKC21383.1
OG0001724	XP_005099788.2, XP_035827038.1	EKC21449.1
OG0001725	XP_005104323.1, XP_005104321.1	EKC33440.1, EKC21512.1
OG0001726	XP_012939705.1, XP_012939704.1	EKC21661.1
OG0001727	XP_012945121.1	EKC21780.1
OG0001727	XP_012936249.1	EKC28480.1
OG0001728	XP_035824996.1, XP_035824995.1, XP_005095936.1	EKC21785.1, EKC27591.1
OG0001729	XP_035825897.1, XP_012938515.1, XP_035825898.1	EKC21787.1, EKC27593.1
OG0001730	XP_012943486.2, XP_005108331.1	EKC21893.1
OG0001731	XP_012938832.1	EKC33571.1, EKC38828.1, EKC38827.1, EKC22039.1, EKC40103.1, EKC40101.1, EKC40102.1, EKC31092.1, EKC33447.1, EKC33448.1
OG0001732	XP_005099700.2, XP_012938692.1, XP_012938693.1	EKC22163.1
OG0001733	XP_035827759.1, XP_005106337.1, XP_005106338.1, XP_005106336.1	EKC22182.1
OG0001735	XP_012937678.1, XP_005100269.1, XP_005100266.1, XP_005100268.1, XP_005100267.1	EKC22643.1, EKC22642.1
OG0001737	XP_035828544.1, XP_005109501.1	EKC22920.1
OG0001738	XP_035826128.1	EKC22924.1
OG0001739	XP_005091563.1	EKC32360.1, EKC32359.1, EKC23007.1
OG0001740	XP_012938516.1	EKC23100.1
OG0001741	XP_005099009.1	EKC27050.1
OG0001742	XP_012939180.1	EKC34333.1, EKC34332.1
OG0001743	XP_012934720.1	EKC23180.1
OG0001744	XP_012940753.2	EKC23183.1, EKC23181.1, EKC42367.1, EKC32895.1, EKC42365.1, EKC42366.1, EKC32894.1, EKC28753.1, EKC35194.1
OG0001745	XP_012944637.1, XP_005091094.2, XP_035828792.1	EKC23273.1
OG0001746	NP_001267755.1, XP_035826353.1	EKC23295.1
OG0001748	XP_035825633.1, XP_012937920.2	EKC37229.1, EKC35404.1, EKC23339.1, EKC26731.1, EKC30166.1, EKC27667.1, EKC26535.1, EKC28516.1
OG0001749	XP_005105004.1	EKC23345.1, EKC23340.1
OG0001749	XP_035828664.1	EKC24940.1
OG0001750	XP_005113100.1	EKC23354.1
OG0001751	XP_012941228.1, XP_005093780.3	EKC23585.1, EKC23584.1
OG0001752	XP_005101306.1	EKC23816.1
OG0001753	XP_005089455.2, XP_005089454.3, XP_005089453.3, XP_005089451.2, XP_012935994.1, XP_012936001.1	EKC23829.1
OG0001754	XP_005093712.1, XP_005093711.1, XP_005093713.1, XP_005093714.1	EKC23916.1
OG0001755	XP_005098413.1, XP_005098414.1, XP_005098412.1, XP_005098415.1	EKC23946.1, EKC37366.1
OG0001756	XP_005091025.1, XP_005091026.1, XP_005091027.1	EKC23979.1, EKC24535.1
OG0001757	XP_035829838.1, XP_005091946.1, XP_005091947.1, XP_035829840.1	EKC23980.1
OG0001759	XP_005107374.2, XP_012935599.1	EKC24008.1, EKC24007.1
OG0001760	XP_012943659.1	EKC24039.1, EKC24038.1
OG0001761	XP_012935859.1, XP_012935860.1, XP_012935861.1, XP_005094609.1	EKC37155.1, EKC42830.1, EKC24104.1
OG0001762	XP_012942952.1	EKC24109.1
OG0001763	XP_005102074.2	EKC24212.1
OG0001764	XP_012938230.1, XP_005098843.2	EKC24289.1, EKC24290.1
OG0001766	XP_005089835.2, XP_012938115.1, XP_012938118.1, XP_005089837.1	EKC29772.1
OG0001767	XP_035827506.1	EKC34046.1
OG0001767	XP_005100473.1	EKC34125.1, EKC28956.1
OG0001768	NP_001191418.1	EKC24477.1
OG0001769	XP_035824727.1, XP_012935952.1, XP_005098341.1, XP_005098342.1	EKC24485.1
OG0001770	XP_012939386.1, XP_012939384.1, XP_012939387.1, XP_012939385.1, XP_012939383.1, NP_001191597.1	EKC24490.1
OG0001771	XP_012940376.2	EKC35563.1, EKC35562.1, EKC25456.1, EKC24493.1, EKC34376.1, EKC34385.1, EKC35355.1, EKC34374.1, EKC35833.1
OG0001772	XP_005104539.1	EKC33742.1, EKC24513.1
OG0001773	XP_005100536.1	EKC24601.1
OG0001774	XP_012944917.1, XP_012946249.1	EKC24785.1
OG0001776	XP_012944048.1	EKC35782.1, EKC35704.1, EKC25377.1
OG0001777	XP_012938402.1	EKC25444.1
OG0001778	XP_005102512.1, XP_005102510.1	EKC25646.1
OG0001779	XP_012938229.1, XP_035825789.1, XP_035825788.1, XP_035825790.1	EKC35970.1, EKC25751.1
OG0001780	XP_012940970.1	EKC25830.1
OG0001782	XP_012945465.1	EKC26121.1
OG0001783	XP_035826183.1	EKC26141.1
OG0001784	XP_012943881.1, XP_035828460.1	EKC26253.1
OG0001785	XP_012943868.1, XP_035828445.1, XP_035828447.1, XP_035828446.1	EKC26267.1
OG0001786	XP_005096570.1	EKC26322.1
OG0001786	XP_005112499.1, XP_005112500.1	EKC31015.1
OG0001787	XP_005107705.1, XP_005107703.1, XP_035828121.1, XP_035828119.1, XP_035828120.1	EKC26369.1
OG0001788	XP_005113054.1	EKC26517.1
OG0001789	XP_005100698.1, XP_035826226.1, XP_012939244.1, XP_035828366.1, XP_012938536.2	EKC26522.1
OG0001790	XP_005095821.1, XP_005095819.1, XP_005095818.1, XP_005095815.1, XP_005095820.1, XP_005095817.1, XP_005095816.1, XP_005095814.1	EKC33542.1, EKC26668.1
OG0001791	XP_012939323.1	EKC40026.1, EKC29582.1, EKC26747.1, EKC26746.1, EKC39348.1, EKC39347.1, EKC40027.1, EKC39346.1, EKC37175.1, EKC32464.1
OG0001792	XP_005107135.2	EKC26760.1
OG0001793	XP_005105320.1	EKC27004.1
OG0001794	XP_005113274.1	EKC38530.1
OG0001794	XP_005106784.3, XP_035829800.1	EKC31791.1, EKC27126.1, EKC27125.1, EKC27124.1
OG0001795	XP_012942280.1	EKC27164.1
OG0001796	XP_035825040.1, XP_005094751.1, XP_005092909.1, XP_005092910.1, XP_005094003.1, XP_035828681.1	EKC31995.1, EKC41000.1, EKC27268.1, EKC43055.1
OG0001797	XP_005101514.1, XP_005101513.1	EKC27271.1
OG0001798	XP_005101074.1	EKC27311.1, EKC37580.1, EKC37579.1
OG0001799	XP_005107474.1	EKC27411.1
OG0001800	XP_012937152.1, XP_012941934.1	EKC33789.1, EKC27450.1
OG0001801	NP_001191466.1	EKC30352.1, EKC27495.1
OG0001802	XP_005101380.1, XP_005101382.1, XP_012939665.1, XP_012939664.1, XP_012939663.1	EKC27566.1
OG0001803	XP_005103900.1	EKC39334.1, EKC40046.1, EKC40045.1, EKC27629.1
OG0001804	XP_005096306.1, XP_005096307.1	EKC27653.1, EKC27654.1
OG0001805	XP_035827356.1, XP_012941607.2, XP_005104939.3	EKC27765.1, EKC43058.1, EKC27766.1
OG0001806	XP_005105536.1, XP_005105541.1, XP_005105539.1, XP_005105538.1, XP_005105537.1, XP_012941944.1, XP_005105540.1	EKC27798.1
OG0001807	XP_035827677.1	EKC27827.1
OG0001808	XP_005089445.2, XP_012946806.1, XP_035829748.1, XP_035827188.1	EKC27841.1, EKC34070.1, EKC38230.1
OG0001809	XP_005100303.1, XP_005100305.1, XP_005100304.1, XP_005100306.1	EKC27859.1, EKC27858.1
OG0001810	XP_012935347.1, XP_035824450.1, XP_035824451.1	EKC27867.1
OG0001811	XP_035826978.1, XP_005103520.1, XP_005103518.1, XP_005103519.1	EKC28117.1
OG0001812	XP_012944689.1	EKC28141.1
OG0001813	XP_035828829.1, XP_005110657.1	EKC28191.1
OG0001814	XP_012940403.1, XP_005090269.1, XP_005090268.1	EKC28207.1
OG0001815	XP_005095090.1, XP_012936104.1	EKC28243.1
OG0001816	XP_012936105.1	EKC28244.1
OG0001817	XP_035827248.1, XP_012940670.1	EKC28283.1, EKC28636.1, EKC30511.1
OG0001818	XP_035824494.1, XP_035824493.1, XP_005093850.1, XP_012935420.1, XP_012935419.1	EKC28344.1
OG0001819	XP_012940558.1, XP_005102891.1, XP_005102892.1, XP_005102893.1	EKC28378.1, EKC28376.1
OG0001820	XP_035824670.1	EKC28515.1
OG0001821	XP_005099219.2, XP_005099218.1, XP_012938457.1	EKC28617.1, EKC28616.1
OG0001822	XP_005107789.1	EKC32638.1
OG0001822	XP_005099831.1	EKC28642.1
OG0001823	XP_005090785.1, XP_005097477.2, XP_012945053.1	EKC28659.1
OG0001824	XP_035827560.1	EKC28928.1
OG0001825	XP_005093341.1, XP_005093342.1	EKC29022.1
OG0001825	XP_005113449.2, XP_005109487.2, XP_012944086.1	EKC30933.1
OG0001826	XP_005089246.1, XP_005089247.1	EKC31131.1, EKC29053.1
OG0001827	XP_012942508.1	EKC29125.1
OG0001828	XP_005108895.2	EKC29174.1
OG0001829	XP_012937781.1, XP_035825569.1, XP_035825568.1, XP_035825570.1, XP_035825571.1	EKC39593.1, EKC29328.1
OG0001830	XP_035824600.1, XP_035824599.1, XP_035824601.1, XP_012935637.1	EKC29347.1
OG0001831	XP_012945868.2, XP_005107008.1	EKC29392.1
OG0001832	XP_005111939.2	EKC29704.1
OG0001833	XP_005103794.1, XP_005103793.1, XP_035827057.1, XP_012941031.1, XP_035827058.1	EKC29795.1
OG0001835	XP_012944095.1	EKC29987.1
OG0001836	XP_012943567.1	EKC30073.1
OG0001837	XP_012942177.1	EKC30109.1
OG0001837	XP_012938217.1	EKC35896.1, EKC35149.1
OG0001838	XP_012943009.1	EKC30149.1
OG0001839	XP_012939408.1, XP_005095075.2	EKC30155.1, EKC41652.1, EKC37956.1
OG0001840	XP_005106690.2	EKC30156.1
OG0001841	XP_005108081.1, XP_005108082.1	EKC30173.1
OG0001842	XP_005094186.1, XP_005094185.1, XP_012935589.2	EKC30214.1
OG0001843	XP_005094120.1, XP_005094119.1	EKC30311.1
OG0001844	XP_012939455.1, XP_012939458.2, XP_035826327.1, XP_012939457.2	EKC30521.1, EKC42148.1
OG0001845	XP_005101888.1, XP_005101887.1, XP_035826538.1, XP_035826537.1, XP_005101885.1, XP_005101886.1	EKC30574.1
OG0001846	XP_035825939.1	EKC30576.1
OG0001847	XP_005104991.1	EKC36886.1
OG0001847	XP_005098998.3	EKC30597.1
OG0001848	XP_005103612.2	EKC30826.1
OG0001849	XP_005103669.1, XP_005103668.1	EKC30837.1
OG0001850	XP_012935045.1	EKC30959.1
OG0001851	XP_005090577.1, XP_005090575.1, XP_005090573.1, XP_005090576.1, XP_005090574.1, XP_005090578.1	EKC30965.1
OG0001852	XP_005101200.1, XP_012939548.1, XP_035826369.1, XP_012939549.1, XP_012939550.1	EKC31007.1
OG0001853	XP_012936352.2	EKC38146.1
OG0001853	XP_012936713.1	EKC31065.1
OG0001854	XP_005090098.1	EKC31330.1
OG0001855	XP_035826696.1, XP_005102409.1, XP_005102408.1, XP_012940302.1, XP_035826697.1	EKC31377.1
OG0001856	XP_005089021.1, XP_005089020.1, XP_012942801.1, XP_005089022.1, XP_012942889.1	EKC31382.1
OG0001857	XP_012937962.1	EKC31551.1
OG0001858	XP_005096074.1	EKC31695.1
OG0001859	XP_035824266.1	EKC31710.1
OG0001860	XP_012945131.1	EKC31867.1
OG0001861	XP_035825274.1, XP_005096991.1, XP_035825273.1, XP_035825275.1, XP_035825272.1	EKC32352.1, EKC32030.1
OG0001862	XP_005097690.1, XP_005097688.1, XP_005097689.1	EKC32110.1
OG0001863	XP_012946246.2	EKC42114.1, EKC32207.1
OG0001863	XP_012942426.2, XP_035829373.1	EKC37152.1
OG0001864	XP_005106473.1	EKC32231.1
OG0001865	XP_005095843.3	EKC32268.1
OG0001866	XP_005113447.2	EKC32444.1, EKC32445.1, EKC32446.1
OG0001867	XP_005107908.1, XP_035828168.1, XP_012943237.2	EKC32449.1
OG0001868	XP_012938387.1	EKC34213.1, EKC32493.1
OG0001869	XP_012946860.1, XP_012946863.1, XP_012946859.1	EKC32587.1
OG0001870	XP_012935813.1	EKC32702.1, EKC32701.1
OG0001871	XP_035825460.1, XP_035825458.1	EKC32723.1
OG0001872	XP_035827230.1, XP_035827228.1, XP_012941379.1	EKC32910.1
OG0001873	XP_005091731.1, XP_035829727.1, XP_035829728.1, XP_035829726.1	EKC32994.1, EKC40417.1
OG0001874	XP_005088910.1, XP_005088915.1, XP_005088914.1	EKC33014.1, EKC39154.1
OG0001875	XP_005108862.1, XP_005108863.1	EKC33186.1
OG0001875	XP_005105612.1	EKC33627.1
OG0001876	XP_035826111.1	EKC33267.1
OG0001877	XP_005095324.1, XP_005095325.1	EKC33488.1
OG0001878	XP_035827606.1	EKC33548.1
OG0001879	XP_035825618.1	EKC33578.1
OG0001880	XP_035829641.1	EKC36734.1
OG0001880	XP_012934876.1	EKC33761.1
OG0001881	XP_012937679.1	EKC38655.1, EKC33777.1
OG0001881	XP_005099340.1, XP_035825899.1	EKC41795.1
OG0001882	XP_012939592.1, XP_012939589.1, XP_012939590.1, XP_005101272.1	EKC33801.1
OG0001883	XP_012939696.1, XP_005101422.1	EKC33841.1, EKC33840.1
OG0001884	XP_012939882.1	EKC33957.1, EKC37174.1, EKC36627.1
OG0001885	XP_005104183.2	EKC33988.1
OG0001886	XP_005090009.1, XP_005090008.2	EKC34056.1
OG0001887	XP_005112030.1	EKC34075.1
OG0001888	XP_012938722.2	EKC34211.1
OG0001889	XP_012941696.1, XP_005105064.1, XP_035827390.1, XP_005105063.1, XP_012941695.1	EKC35143.1
OG0001890	XP_035824684.1	EKC35375.1
OG0001891	XP_005107895.1	EKC35379.1
OG0001892	XP_005093367.2, XP_012935189.1, XP_012935186.1, XP_035824365.1, XP_012935188.1	EKC35388.1
OG0001893	XP_005091579.1, XP_005091578.1	EKC35569.1
OG0001894	XP_035828424.1, XP_035828425.1, XP_035828426.1, XP_012943828.1, XP_012943829.1	EKC35848.1
OG0001895	XP_005110446.1, XP_005110447.1	EKC35854.1, EKC42015.1
OG0001896	XP_005093317.1	EKC35887.1
OG0001897	XP_005113380.3	EKC36004.1, EKC43202.1
OG0001898	XP_005107466.1, XP_035828069.1	EKC36006.1
OG0001899	XP_012943113.1	EKC36099.1, EKC36098.1
OG0001900	XP_005110928.1, XP_005110929.1	EKC36063.1
OG0001901	XP_012937886.1, XP_012946429.2, XP_012942472.1	EKC36172.1
OG0001902	XP_035824793.1, XP_005095169.1, XP_035824794.1, XP_035824796.1, XP_035824795.1	EKC36247.1
OG0001903	XP_012945252.1, XP_005105711.1, XP_005105710.1, XP_005105709.1	EKC36297.1
OG0001904	XP_005112242.1, XP_035829300.1, XP_005112241.1, XP_005112240.1, XP_035829299.1, XP_035829298.1	EKC36313.1
OG0001905	XP_012937835.1, XP_012937833.1, XP_012937834.1, XP_012937838.1, XP_005098127.1	EKC36328.1
OG0001906	XP_005106740.2, XP_005111944.2	EKC36331.1
OG0001907	XP_012937697.1	EKC36371.1
OG0001908	XP_005094821.1	EKC36522.1
OG0001908	XP_005090786.1	EKC43110.1
OG0001909	XP_012943081.1	EKC36782.1, EKC36781.1, EKC36780.1
OG0001909	XP_012945543.1, XP_035828805.1	EKC41275.1
OG0001910	XP_012945577.1, XP_035824804.1	EKC36787.1
OG0001911	XP_005099464.1, XP_012938575.1, XP_012938573.1, XP_012938574.1, XP_005099462.1	EKC36867.1
OG0001912	XP_035824481.1, XP_035824482.1, XP_005093807.1, XP_035824483.1	EKC37190.1, EKC41705.1, EKC43143.1
OG0001913	XP_005091804.1, XP_005091802.1, XP_012946856.1, XP_035829765.1, XP_012946855.1	EKC37317.1
OG0001914	XP_012943576.1	EKC37643.1
OG0001915	XP_012937077.1	EKC37803.1, EKC38514.1, EKC41508.1
OG0001916	XP_005091132.1, XP_035828874.1, XP_005091128.1, XP_035828876.1	EKC38005.1
OG0001917	XP_005100934.1, XP_005100935.1, XP_005100933.1, XP_005100937.1, XP_005102585.2	EKC43239.1, EKC38017.1
OG0001918	XP_012942188.1	EKC38069.1
OG0001919	XP_012946575.2, XP_035825182.1, XP_005096737.2, XP_005096736.2, XP_005096738.2	EKC38125.1, EKC38126.1
OG0001920	XP_035828034.1	EKC38212.1
OG0001921	XP_012936797.1	EKC38311.1
OG0001922	XP_035828533.1	EKC38946.1
OG0001923	XP_005091184.1, XP_005091181.1, XP_005091182.1, XP_005091183.1, XP_035828987.1, XP_005091185.1	EKC38349.1
OG0001924	XP_005096913.1	EKC38378.1
OG0001925	XP_005100896.1, XP_005100897.1, XP_005100895.1, XP_005100894.1	EKC39861.1, EKC38397.1
OG0001926	XP_005092130.1	EKC38428.1
OG0001927	XP_012940247.2, XP_012940246.2, XP_005102293.1	EKC38513.1
OG0001928	XP_035825879.1, XP_005099220.1, XP_012938453.1, XP_012938452.1, XP_035825878.1	EKC38546.1
OG0001929	XP_012935604.1, XP_012935600.1, XP_035824583.1, XP_035824582.1, XP_035824579.1, XP_035824580.1, XP_035824581.1, XP_012935602.1	EKC38574.1
OG0001930	XP_005100173.1	EKC38582.1
OG0001931	XP_012942918.1, XP_012942925.1	EKC38788.1
OG0001932	XP_005108393.1	EKC38806.1
OG0001933	XP_005109529.1, XP_005109527.1	EKC38907.1
OG0001934	XP_012936006.2, XP_012938651.1	EKC38970.1
OG0001935	XP_005090149.2	EKC39180.1
OG0001936	XP_005103764.1, XP_005103762.1, XP_035827052.1, XP_005103761.1, XP_012941017.1	EKC39200.1
OG0001937	XP_012936335.1, XP_012936341.1, XP_005089507.1, XP_005089506.1	EKC39203.1
OG0001938	XP_012942773.1	EKC39277.1, EKC39278.1, EKC39276.1
OG0001939	XP_012941633.1	EKC39454.1
OG0001940	XP_012938219.1	EKC39580.1
OG0001940	XP_012946244.1, XP_005111336.2, XP_005111337.1	EKC40613.1
OG0001941	XP_012936807.1	EKC39795.1
OG0001942	XP_005097524.2	EKC39830.1
OG0001943	XP_005106255.1, XP_005106257.1, XP_005106254.1, XP_005106256.1	EKC39835.1
OG0001944	XP_005097892.2, XP_005097893.2, XP_005097896.1, XP_005097897.1, XP_005097899.1, XP_005097894.1	EKC39890.1
OG0001945	XP_012943637.1	EKC39957.1
OG0001946	XP_012945464.1, XP_012938299.2, XP_012934778.1	EKC40012.1
OG0001947	XP_035828861.1, XP_012944799.1, XP_035828862.1, XP_012944800.1, XP_035829346.1	EKC40086.1
OG0001948	XP_005094083.1, XP_005098579.1	EKC40131.1
OG0001949	XP_035827860.1, XP_005106697.1, XP_035827859.1, XP_035827858.1, XP_035827861.1, XP_035827862.1, XP_035827863.1	EKC40288.1
OG0001950	XP_005099795.1, XP_035826020.1, XP_035826017.1, XP_035826018.1, XP_035826019.1	EKC40372.1
OG0001951	XP_005113257.2, XP_012945871.1, XP_012946515.1	EKC40450.1
OG0001952	XP_005103435.1, XP_005103437.1, XP_005103436.1, XP_035826962.1	EKC40564.1
OG0001953	XP_005113511.2, XP_005103695.1, XP_035824546.1, XP_035824545.1, XP_035824547.1, XP_005093994.1, XP_005103696.1, XP_005093996.1, XP_005093997.1	EKC40720.1
OG0001954	XP_012935150.1, XP_035824344.1, XP_012935149.1, XP_005093300.1, XP_012935151.1	EKC40800.1
OG0001955	XP_012940212.1	EKC40938.1
OG0001955	XP_012942207.2	EKC40937.1
OG0001956	XP_035829801.1, XP_035829802.1, XP_035829805.1, XP_035829804.1, XP_012946879.1	EKC41023.1
OG0001957	XP_035828893.1	EKC41195.1
OG0001958	XP_005096966.1	EKC41236.1
OG0001959	XP_005108110.2, XP_012946324.1	EKC41406.1, EKC41405.1
OG0001960	XP_012942600.1	EKC41572.1
OG0001961	XP_005106240.1	EKC41632.1
OG0001962	XP_005105200.1, XP_005105197.1, XP_005105198.1, XP_005105199.1	EKC41689.1
OG0001963	XP_005113546.2, XP_005088980.2	EKC42921.1, EKC41829.1
OG0001964	XP_005094816.1	EKC41871.1
OG0001965	XP_012938932.1, XP_035826095.1	EKC41941.1
OG0001966	XP_035827251.1	EKC42183.1
OG0001967	XP_035829065.1, XP_005111392.1, XP_005111391.1, XP_035829064.1	EKC42412.1
OG0001968	XP_012937979.1	EKC42518.1
OG0001969	XP_005093829.1, XP_005093826.1, XP_005093825.1, XP_035824497.1	EKC42530.1
OG0001970	XP_005092860.1, XP_035824247.1, XP_005092861.1, XP_012934940.1, XP_005092859.1	EKC42534.1
OG0001971	XP_035828929.1, XP_035828927.1, XP_012944927.1, XP_012944928.1	EKC42708.1
OG0001972	XP_012937063.1, XP_012937065.1, NP_001191655.1	EKC42885.1
OG0001973	XP_035827934.1	EKC42925.1
OG0001974	XP_035828623.1, XP_012944275.1, XP_035828622.1, XP_012944274.1, XP_035828621.1, XP_012944272.1	EKC42950.1
OG0001975	XP_005093510.1, XP_035824398.1	EKC43130.1
OG0002055	XP_005091243.1, XP_005091250.1, XP_005091249.1	EKC30869.1, EKC17258.1
OG0002057	XP_005111869.2	EKC17289.1, EKC20756.1
OG0002057	XP_012943877.2	EKC29105.1
OG0002059	XP_005106937.1, XP_005106936.1, XP_005106935.1	EKC17352.1
OG0002061	XP_005089993.1, XP_005107758.2	EKC17432.1, EKC21548.1, EKC23109.1, EKC17433.1
OG0002062	XP_005098956.1	EKC17535.1
OG0002063	XP_035829431.1, XP_035829430.1, XP_012946085.1	EKC38863.1, EKC17570.1
OG0002065	XP_035827314.1	EKC42982.1
OG0002065	XP_012942588.1	EKC40219.1, EKC17651.1, EKC33724.1, EKC42453.1
OG0002067	XP_035826907.1, XP_035829421.1	EKC21939.1, EKC20394.1, EKC35608.1
OG0002067	XP_012945397.2	EKC17713.1, EKC29541.1, EKC25970.1, EKC25974.1
OG0002069	XP_005105245.1, XP_005105246.1, XP_005105247.1	EKC18698.1, EKC17808.1
OG0002070	XP_005089499.1	EKC17869.1, EKC41246.1, EKC38372.1
OG0002071	XP_012936771.1, NP_001243365.1, XP_005095138.1	EKC17891.1
OG0002072	XP_005108965.1	EKC17896.1, EKC39540.1
OG0002073	XP_005106561.2, XP_005088824.1	EKC17923.1, EKC35597.1
OG0002074	XP_005110364.1	EKC31978.1
OG0002075	XP_005103857.3	EKC24239.1
OG0002075	XP_005112685.1	EKC30835.1, EKC17947.1
OG0002076	XP_035827841.1, XP_012942543.1	EKC17955.1, EKC39947.1, EKC31267.1
OG0002078	XP_005103410.1, XP_005103407.1, XP_005103406.1, XP_035826958.1, XP_035826957.1, XP_012940830.1	EKC18009.1
OG0002079	XP_005091322.1, XP_005093517.1, XP_005093516.1	EKC18060.1
OG0002080	XP_012937312.1, XP_035828846.1	EKC18073.1
OG0002081	XP_035824763.1, XP_035824764.1, XP_035824762.1, XP_035824761.1	EKC31696.1, EKC18084.1
OG0002082	XP_005098539.1, XP_035825695.1	EKC18085.1
OG0002082	XP_005109632.1	EKC40190.1
OG0002083	XP_012938492.1	EKC28067.1, EKC18162.1
OG0002084	XP_005091040.1, XP_012944298.1	EKC18193.1, EKC27710.1
OG0002085	XP_012936273.1, XP_005103953.1, XP_035827097.1	EKC18287.1
OG0002086	XP_005096694.2	EKC18313.1
OG0002087	XP_012938459.1	EKC18324.1, EKC19039.1
OG0002088	XP_012945283.1, XP_012945284.1	EKC18351.1
OG0002089	XP_035827333.1	EKC18365.1
OG0002090	XP_005096117.1	EKC18423.1, EKC41133.1
OG0002092	XP_012941989.1	EKC18512.1
OG0002093	XP_005099802.1	EKC18536.1
OG0002095	XP_012946362.1, XP_012939445.1	EKC18584.1
OG0002096	XP_005110670.3	EKC29527.1, EKC29035.1, EKC33160.1, EKC25188.1, EKC32007.1, EKC19994.1, EKC19993.1, EKC36410.1, EKC18690.1
OG0002097	XP_005103343.1	EKC18692.1
OG0002098	XP_005111131.1	EKC18711.1, EKC28358.1
OG0002099	XP_035826379.1	EKC18724.1
OG0002099	NP_001191555.1	EKC37194.1
OG0002100	XP_005093186.1	EKC23547.1
OG0002100	XP_012943539.1	EKC18853.1
OG0002101	XP_035828314.1, XP_005112906.2	EKC18878.1
OG0002102	XP_035827583.1, XP_035827585.1, XP_012942037.1, XP_035827584.1, XP_012942038.1	EKC18880.1
OG0002102	XP_005099823.1	EKC32095.1, EKC42795.1
OG0002104	XP_005096880.1	EKC18906.1
OG0002105	XP_035828704.1	EKC20528.1, EKC18939.1
OG0002106	XP_012943183.1	EKC18944.1
OG0002107	XP_005096599.1	EKC18948.1, EKC18947.1
OG0002108	XP_012942789.1	EKC18950.1
OG0002109	NP_001191533.1	EKC28126.1, EKC18954.1
OG0002109	XP_005099714.2	EKC39915.1
OG0002110	XP_012941470.1, XP_005100825.2	EKC18970.1
OG0002111	XP_012937223.2, XP_005097084.1	EKC19042.1
OG0002112	XP_005095273.1, XP_005095272.1	EKC19046.1
OG0002113	XP_005090177.1, XP_005090174.1, XP_005090175.1, XP_005090176.1	EKC19056.1
OG0002114	XP_005112795.1	EKC35734.1
OG0002115	XP_005089065.1	EKC19063.1
OG0002116	XP_012938411.1	EKC19096.1
OG0002117	NP_001191411.1	EKC19122.1
OG0002118	XP_005089457.1, XP_005089459.1	EKC19216.1
OG0002119	XP_012938758.1, XP_012938762.1, XP_012938766.1, XP_012938743.1, XP_012938739.1	EKC19278.1
OG0002120	XP_005101206.1, XP_005101207.1	EKC19289.1
OG0002121	XP_005090248.1, XP_005090247.1, XP_035826701.1, XP_035826705.1, XP_005090250.1, XP_005090249.1	EKC19293.1
OG0002122	XP_005097962.1, XP_005097963.1, XP_035825555.1, XP_005097964.1	EKC19424.1
OG0002123	XP_005109303.1, XP_005100370.1, XP_035826153.1, XP_035826147.1, XP_012946259.1, XP_035826148.1	EKC19457.1
OG0002125	XP_012940242.1, XP_012940921.1	EKC19574.1, EKC19572.1, EKC19571.1, EKC19573.1
OG0002126	XP_035826063.1, XP_005099949.1, XP_005099950.1	EKC19617.1
OG0002127	XP_035829261.1, XP_012934636.1, XP_012936942.1	EKC26156.1, EKC26157.1, EKC19628.1, EKC42948.1
OG0002128	XP_005103855.1, XP_005103856.1	EKC41896.1, EKC19630.1, EKC19631.1
OG0002129	XP_012945877.1	EKC19718.1, EKC30491.1, EKC19719.1
OG0002130	XP_005107768.1, XP_005107769.1, XP_035828144.1	EKC19725.1
OG0002131	XP_012938100.1, XP_005089821.1, XP_012938101.1	EKC19737.1
OG0002132	XP_012945527.1, XP_005111886.1	EKC19758.1
OG0002133	XP_012939800.1, XP_035826460.1, XP_012939798.1	EKC19885.1
OG0002135	XP_005110958.2	EKC39514.1, EKC36202.1, EKC19954.1
OG0002135	XP_005089653.1	EKC32234.1
OG0002135	XP_012939902.1	EKC32235.1
OG0002136	XP_005110858.1, XP_005110859.1, XP_005110861.1	EKC19974.1
OG0002137	XP_012938080.1, XP_005098571.1, XP_005098570.1	EKC20003.1
OG0002138	XP_012935090.1, XP_035824312.1, XP_012935091.1, XP_012935089.1, XP_005093179.2	EKC20015.1, EKC20016.1
OG0002139	XP_035825708.1	EKC20144.1, EKC26577.1
OG0002140	XP_012943813.1	EKC20147.1
OG0002142	NP_001191509.1, XP_012938697.1, XP_012938698.1	EKC20231.1
OG0002143	XP_035825485.1	EKC20239.1
OG0002144	XP_005098255.1, XP_035825810.1, XP_035825814.1, XP_005113163.1	EKC20279.1, EKC41769.1
OG0002146	XP_005092480.1, XP_005092482.1, XP_005092481.1	EKC20342.1
OG0002147	XP_005094266.1	EKC20350.1, EKC20349.1
OG0002148	NP_001191662.1	EKC20449.1
OG0002149	XP_005109237.1	EKC20494.1
OG0002150	XP_005094414.1, XP_012935743.1, XP_005094415.1	EKC20542.1
OG0002151	XP_035824100.1	EKC20579.1
OG0002151	XP_012934850.1	EKC20578.1
OG0002152	XP_005104563.1	EKC20655.1
OG0002153	XP_012945378.2, XP_005090903.1, XP_005090902.1	EKC20666.1
OG0002155	XP_005097156.1	EKC23198.1, EKC23210.1, EKC20765.1, EKC20764.1, EKC20763.1
OG0002156	XP_005089485.1	EKC38309.1, EKC20779.1
OG0002157	XP_005108780.1	EKC20802.1
OG0002158	XP_035826346.1, XP_035826345.1, XP_035826347.1, XP_012939504.1, XP_035826348.1, XP_035826349.1	EKC20853.1
OG0002159	XP_035825146.1, XP_005096571.2	EKC20919.1
OG0002160	XP_005095301.2	EKC39342.1, EKC26360.1, EKC20938.1, EKC34762.1
OG0002163	XP_005089256.1	EKC21102.1, EKC21101.1
OG0002164	XP_035825340.1	EKC22897.1
OG0002164	XP_012937243.1	EKC21115.1
OG0002165	XP_035826895.1, XP_035826894.1, XP_035826891.1, XP_012940694.2	EKC21204.1
OG0002166	XP_012937449.1, XP_035825630.1	EKC23352.1, EKC21312.1, EKC28472.1
OG0002167	XP_005101691.1, XP_012939878.1, XP_005101692.1	EKC21351.1
OG0002168	XP_012935011.1, XP_005105715.1, XP_012942050.1, XP_012942052.1	EKC21363.1, EKC28899.1, EKC31281.1
OG0002169	XP_035829083.1, XP_005111448.1	EKC21370.1
OG0002170	XP_005105775.1, XP_005105776.1, XP_005105774.1, XP_005105773.1, XP_035827610.1	EKC21444.1, EKC41638.1
[truncated: 7,133 more rows]

## Sheet: GCF_000457365.1_ASM45736v1_Bgla
Orthogroup	GCF_000002075.1_AplCal3.0_protein	GCF_000457365.1_ASM45736v1_protein_Bglabrata
OG0000009	XP_005098908.1, XP_005098890.2	XP_013090652.1
OG0000009	XP_012937651.1	XP_013089461.1
OG0000009	XP_035824376.1	XP_013073298.1
OG0000010	NP_001191502.1	XP_013074163.1, XP_013091985.1
OG0000010	XP_035826515.1	XP_013071439.1
OG0000010	XP_035824992.1	XP_013070645.1
OG0000010	NP_001191659.1	XP_013080904.1
'0	XP_005096200.2	XP_013062411.1
OG0000010	XP_005093279.1	XP_013075475.1
OG0000010	XP_012940461.1	XP_013063906.1
OG0000010	XP_012946005.1	XP_013060723.1, XP_013060722.1
OG0000010	XP_005102026.2	XP_013088313.1
OG0000010	XP_012946473.2, XP_012941061.1	XP_013082607.1
OG0000016	XP_005104117.1, XP_012941204.1, XP_005104122.1, XP_005104130.1, XP_035827135.1, XP_005104128.1, XP_012941201.1, XP_035827137.1, XP_005104126.1, XP_012941202.1, XP_035827138.1, XP_005104127.1, XP_035827136.1, XP_035827139.1, XP_012941209.1, XP_005104124.1, XP_005104129.1, XP_005104120.1, XP_012941208.1, XP_005104133.1, XP_035829613.1	XP_013092911.1, XP_013062516.1, XP_013075326.1, XP_013093160.1, XP_013063240.1, XP_013063234.1, XP_013063233.1, XP_013085766.1, XP_013063230.1, XP_013063232.1, XP_013063231.1, XP_013076772.1, XP_013084108.1, XP_013084105.1, XP_013084107.1, XP_013084106.1, XP_013084121.1, XP_013084123.1, XP_013084118.1, XP_013084116.1, XP_013084115.1, XP_013084114.1, XP_013084122.1, XP_013084120.1, XP_013084119.1,…
OG0000018	XP_005094927.1	XP_013060805.1
OG0000018	XP_005094095.1, XP_005099766.2, XP_005108235.1, XP_012944383.2, XP_005094094.2, XP_005089804.1, XP_005093328.1, XP_012938134.1, XP_012946182.2, XP_005103924.1, XP_005103923.1, XP_035829471.1	XP_013069998.1, XP_013093076.1, XP_013087325.1, XP_013080381.1
OG0000018	XP_012945439.2, XP_012940211.2, XP_035828532.1, XP_035826637.1, XP_012940204.1, XP_005100737.1, XP_012942826.1	XP_013070007.1, XP_013086297.1, XP_013081460.1, XP_013064309.1, XP_013081517.1, XP_013091592.1, XP_013074553.1, XP_013090063.1, XP_013089083.1
OG0000021	XP_035827420.1	XP_013067256.1
OG0000024	XP_035825629.1	XP_013072897.1, XP_013083872.1, XP_013062440.1
OG0000027	XP_012939340.2	XP_013068149.1
OG0000027	XP_012935157.2, XP_035828697.1	XP_013061412.1, XP_013077296.1
OG0000030	XP_012940908.1	XP_013094755.1
OG0000030	XP_012943563.1	XP_013079746.1
OG0000030	XP_005112166.2	XP_013068029.1, XP_013068031.1, XP_013068030.1, XP_013090869.1, XP_013070465.1, XP_013070466.1, XP_013081049.1, XP_013066882.1, XP_013066884.1, XP_013070464.1, XP_013070463.1
OG0000030	XP_035825902.1	XP_013071083.1, XP_013087293.1
OG0000030	XP_005110898.1	XP_013068798.1, XP_013068799.1, XP_013068802.1, XP_013068804.1, XP_013068803.1, XP_013068801.1, XP_013068800.1
OG0000031	XP_035829877.1	XP_013092502.1, XP_013079484.1, XP_013062152.1
OG0000031	XP_035826216.1	XP_013062487.1, XP_013062488.1
OG0000031	XP_005091940.1	XP_013064409.1, XP_013064410.1, XP_013064411.1
OG0000031	XP_012946646.1	XP_013088675.1
OG0000031	XP_005096297.1, XP_005096296.1	XP_013074273.1, XP_013074272.1
OG0000031	XP_012944861.1, XP_035826503.1	XP_013067008.1
OG0000031	XP_005090015.1, XP_005090016.1, XP_005090017.1	XP_013089440.1
OG0000031	XP_012937346.1, XP_035825382.1, XP_012937350.1, XP_012937343.1, XP_012937349.1, XP_035825383.1	XP_013071840.1
OG0000032	XP_005104493.1, XP_035827233.1, XP_005104485.1, XP_005104486.1, XP_005104482.1, XP_005104500.1, XP_005104489.1, XP_012941397.1, XP_005104494.1, XP_005104497.1, XP_005104483.1, XP_035827232.1, XP_035827234.1, XP_005104488.1, XP_005104487.1, XP_005104503.1, XP_012941394.1, XP_005104495.1, XP_035827231.1, XP_005104499.1, XP_005104498.1, XP_005104502.1, XP_005104501.1, XP_005104491.1, XP_005104496.1,…	XP_013064863.1, XP_013082797.1, XP_013073704.1, XP_013073718.1, XP_013073697.1, XP_013073700.1, XP_013073699.1, XP_013073701.1, XP_013073721.1, XP_013073705.1, XP_013073715.1, XP_013073696.1, XP_013073720.1, XP_013073719.1, XP_013073710.1, XP_013073716.1, XP_013073714.1, XP_013073711.1, XP_013073717.1, XP_013073708.1, XP_013073712.1, XP_013073707.1, XP_013073709.1, XP_013073698.1, XP_013073706.1,…
OG0000033	XP_005097712.2	XP_013089740.1, XP_013089741.1, XP_013089742.1
OG0000033	XP_035829051.1, XP_005095206.2	XP_013085930.1
OG0000033	XP_035825419.1	XP_013082578.1
OG0000033	XP_012939027.1, XP_005104628.1, XP_035825610.1, XP_035825611.1, XP_005098247.1	XP_013061482.1, XP_013061483.1, XP_013061484.1, XP_013061481.1, XP_013061480.1, XP_013061479.1, XP_013061478.1, XP_013061435.1, XP_013094666.1, XP_013061437.1
OG0000033	XP_012943446.2	XP_013071346.1
OG0000033	XP_012941146.2	XP_013070143.1, XP_013070233.1
OG0000035	XP_012945673.1, XP_005104553.2	XP_013064431.1
OG0000035	XP_005104558.2, XP_035827848.1, XP_012942559.1, XP_035825919.1, XP_005090419.1, XP_035827573.1, XP_005090422.1, XP_005106678.1, XP_012938470.2, XP_005104565.2, XP_035827371.1, XP_005111883.2, XP_012945528.1, XP_005106680.2, XP_012939046.1, XP_005099088.1, XP_012935065.1, XP_035824300.1, XP_012935067.1, XP_005093139.2, XP_012944480.1	XP_013083044.1, XP_013075554.1, XP_013075526.1, XP_013075532.1, XP_013094195.1, XP_013071726.1, XP_013066599.1, XP_013065224.1, XP_013071550.1, XP_013071557.1, XP_013071551.1, XP_013071546.1, XP_013071547.1, XP_013071549.1, XP_013060671.1, XP_013071555.1, XP_013071554.1, XP_013071556.1
OG0000036	XP_005098000.1	XP_013061274.1, XP_013071873.1
OG0000036	XP_005108515.1, XP_012943587.1, XP_005108513.1, XP_005108510.1, XP_005108509.1	XP_013079995.1, XP_013079992.1, XP_013079994.1, XP_013079991.1, XP_013079988.1, XP_013079993.1, XP_013079996.1
OG0000036	XP_012944806.1	XP_013084168.1, XP_013084166.1, XP_013084161.1, XP_013061092.1, XP_013066810.1, XP_013084829.1
OG0000036	XP_005101596.1, XP_035826461.1	XP_013084966.1, XP_013063266.1, XP_013063195.1
OG0000036	XP_035827904.1	XP_013079915.1, XP_013093925.1, XP_013079914.1
OG0000036	XP_005094807.1	XP_013084174.1
OG0000037	XP_012945629.1	XP_013092852.1
OG0000037	XP_005104579.1, XP_035827255.1	XP_013074669.1, XP_013074663.1
OG0000037	XP_012936535.1	XP_013074255.1
OG0000038	XP_005101283.1, XP_012939276.1, XP_035829258.1, XP_012939638.1	XP_013088405.1
OG0000038	XP_012942173.1	XP_013074235.1
OG0000038	XP_012944441.2, XP_035825596.1, XP_012937851.1, XP_012940677.1, XP_005103162.1, XP_005099750.2, XP_012945632.1	XP_013076115.1
OG0000038	XP_012943878.1	XP_013091965.1
OG0000038	XP_005093145.1	XP_013081935.1, XP_013081934.1
OG0000038	XP_005090306.1, XP_005090307.1, XP_035826847.1, XP_012944884.1, XP_012944881.1, XP_012944880.1, XP_035827327.1, XP_012944879.1, XP_005104849.1, XP_012941568.1, XP_012939262.1, XP_005099114.1, XP_012938399.2	XP_013087521.1, XP_013093508.1, XP_013087527.1, XP_013087512.1
OG0000041	XP_035829253.1, XP_005112053.1, XP_005112054.1, XP_012945993.1, XP_035828965.1, XP_012945302.1, XP_035829114.1, XP_035829555.1, XP_005112640.1, XP_005112641.1, XP_005094361.2, XP_012935676.1	XP_013064437.1
OG0000041	XP_005103001.1	XP_013095318.1, XP_013072397.1, XP_013065106.1, XP_013070717.1, XP_013073416.1, XP_013093357.1, XP_013065102.1, XP_013089224.1, XP_013065103.1, XP_013065104.1, XP_013081862.1, XP_013093356.1, XP_013093433.1, XP_013095319.1, XP_013080643.1, XP_013095320.1, XP_013089228.1, XP_013089227.1, XP_013096218.1
OG0000051	NP_001191580.1	XP_013070997.1
OG0000051	XP_012944352.1, NP_001191587.1	XP_013083929.1
OG0000051	XP_012945182.2	XP_013083901.1
OG0000053	XP_005090722.3	XP_013062691.1, XP_013062683.1, XP_013090677.1, XP_013090695.1, XP_013062696.1, XP_013062690.1, XP_013067682.1, XP_013090583.1, XP_013090488.1, XP_013090557.1
OG0000053	XP_005110304.1	XP_013077901.1
OG0000053	XP_035827334.1	XP_013081493.1, XP_013071892.1, XP_013065612.1
OG0000054	NP_001191637.1	XP_013080213.1
OG0000055	XP_035825820.1	XP_013078376.1
OG0000055	XP_012945550.1, XP_005107857.1, XP_035827279.1, XP_012941117.1, XP_035827095.1, XP_005107860.3	XP_013067239.1
OG0000055	XP_005100208.2	XP_013079327.1, XP_013090335.1, XP_013085469.1, XP_013067234.1, XP_013067236.1, XP_013067235.1
OG0000055	XP_012938625.1	XP_013096132.1, XP_013090405.1
OG0000055	XP_012937117.1	XP_013072519.1
OG0000056	NP_001191577.1	XP_013063276.1, XP_013063278.1, XP_013063275.1, XP_013063274.1, XP_013063272.1, XP_013063271.1, XP_013063273.1, XP_013063277.1
OG0000056	NP_001191578.1	XP_013082957.1
OG0000056	XP_035827317.1, XP_012946417.1	XP_013085202.1
OG0000056	NP_001191579.1	XP_013082955.1, XP_013082956.1
OG0000056	XP_012940817.1	XP_013089730.1
OG0000056	NP_001191594.1	XP_013077226.1, XP_013077229.1, XP_013077227.1, XP_013077230.1, XP_013077228.1
OG0000056	NP_001191595.1	XP_013077222.1, XP_013077223.1, XP_013077225.1, XP_013077224.1
OG0000056	NP_001191576.1	XP_013081400.1, XP_013081399.1, XP_013081398.1
OG0000057	XP_012936589.1	XP_013066617.1, XP_013072226.1, XP_013066626.1, XP_013066504.1, XP_013063589.1
OG0000057	XP_012937816.1	XP_013089858.1
OG0000057	XP_005113518.2	XP_013066217.1, XP_013092794.1, XP_013075578.1, XP_013066490.1, XP_013066463.1, XP_013066465.1
OG0000057	XP_012934906.2, XP_012940668.2	XP_013095946.1
OG0000057	XP_012938624.1, XP_012938005.1, XP_012935927.1	XP_013060957.1, XP_013095879.1, XP_013076768.1, XP_013095971.1, XP_013066502.1, XP_013090745.1, XP_013095883.1, XP_013066615.1
OG0000061	XP_012936554.1	XP_013076024.1
OG0000061	XP_012938631.1	XP_013067827.1, XP_013073097.1
OG0000061	XP_012938014.1	XP_013081807.1, XP_013091541.1, XP_013085519.1, XP_013061655.1
OG0000064	XP_005099895.2	XP_013074338.1, XP_013075480.1, XP_013093950.1
OG0000064	XP_012935608.1, XP_035824584.1, XP_012935609.1, XP_012935607.1	XP_013073100.1, XP_013073102.1, XP_013073101.1
OG0000064	XP_035825115.1, XP_035826694.1, XP_012942630.1, XP_035829543.1, XP_035829542.1, XP_035829541.1	XP_013063638.1
OG0000064	XP_035826654.1	XP_013091693.1
OG0000065	XP_005110963.1, XP_005110559.2	XP_013086911.1, XP_013093880.1
OG0000065	XP_005093203.2	XP_013082062.1
OG0000065	XP_035824313.1	XP_013081957.1
OG0000066	XP_035828062.1	XP_013086291.1
OG0000066	XP_035828483.1	XP_013070590.1, XP_013091107.1, XP_013086536.1, XP_013074584.1, XP_013064306.1, XP_013081143.1, XP_013078113.1, XP_013064449.1, XP_013064408.1, XP_013076691.1, XP_013064405.1, XP_013060731.1, XP_013063340.1, XP_013094625.1
OG0000066	XP_012946868.1, XP_035829707.1	XP_013064407.1, XP_013071872.1
OG0000069	NP_001191581.1	XP_013083694.1
OG0000069	XP_005098012.1	XP_013082115.1, XP_013082114.1
OG0000069	XP_005100354.1, XP_005103834.1	XP_013068424.1, XP_013068425.1, XP_013096386.1, XP_013096383.1, XP_013096384.1, XP_013072147.1, XP_013081556.1, XP_013091813.1
OG0000070	XP_005090829.1	XP_013096393.1
OG0000070	XP_012941286.1	XP_013062434.1
OG0000070	XP_005112098.1, XP_035824224.1, XP_012944900.1, XP_012941409.1, XP_012941416.1, XP_035827243.1, XP_012941417.1	XP_013079850.1, XP_013079848.1, XP_013074123.1, XP_013079847.1, XP_013074121.1
OG0000072	XP_012937004.1	XP_013061389.1
OG0000075	XP_012944489.1	XP_013083785.1
OG0000075	XP_005110244.1	XP_013065892.1, XP_013077200.1, XP_013065857.1, XP_013078946.1, XP_013078960.1, XP_013078952.1, XP_013079394.1, XP_013065863.1, XP_013065864.1, XP_013065895.1, XP_013077202.1, XP_013062035.1, XP_013065893.1, XP_013080598.1, XP_013080599.1
OG0000076	XP_035826071.1	XP_013089946.1
OG0000076	XP_012939426.1, NP_001191519.1	XP_013092717.1, XP_013092711.1, XP_013092723.1, XP_013092705.1, XP_013092698.1, XP_013092693.1, XP_013092685.1, XP_013092730.1
OG0000076	XP_012934671.1	XP_013065931.1
OG0000077	XP_035828980.1, XP_035828977.1, XP_035828976.1, XP_035828975.1, XP_035828968.1, XP_035828973.1, XP_035828971.1, XP_035828969.1, XP_035828970.1, XP_035828972.1, XP_035828967.1, XP_012945034.1, XP_035828979.1, XP_035828978.1, XP_035828974.1, XP_035828982.1, XP_035828981.1	XP_013080523.1
OG0000077	XP_005094000.2	XP_013063132.1
OG0000077	XP_012941835.1	XP_013078789.1
OG0000078	XP_012940294.1, XP_005108644.1	XP_013093533.1
OG0000078	XP_012939616.1, XP_035825889.1, XP_012938478.1, XP_012939617.2, XP_005108162.1, XP_005108163.1	XP_013088932.1, XP_013080097.1, XP_013091476.1, XP_013094033.1
OG0000078	XP_005095922.1, XP_012935530.1	XP_013071939.1
OG0000078	XP_012944859.1, XP_005112751.1	XP_013072477.1, XP_013088756.1, XP_013088743.1, XP_013071028.1, XP_013088744.1, XP_013076332.1, XP_013094096.1, XP_013065922.1
OG0000078	XP_005092678.2	XP_013079352.1, XP_013066725.1, XP_013066726.1, XP_013079354.1, XP_013079353.1, XP_013084890.1
OG0000080	XP_012938770.1	XP_013085434.1, XP_013092005.1
OG0000080	XP_035829699.1	XP_013074903.1
OG0000080	XP_012940912.1	XP_013085613.1, XP_013085606.1, XP_013085609.1, XP_013085611.1, XP_013085612.1, XP_013085607.1, XP_013085608.1
OG0000082	XP_005090425.1, XP_005090424.1, XP_012942818.1, XP_012946419.1	XP_013088769.1, XP_013063293.1
OG0000082	XP_035825159.1	XP_013086570.1
OG0000086	XP_035825868.1	XP_013076273.1
OG0000086	XP_035826750.1	XP_013071349.1
OG0000086	XP_012940370.1	XP_013075981.1
OG0000086	XP_035827539.1	XP_013076941.1
OG0000086	XP_035824916.1	XP_013064161.1
OG0000087	XP_035825756.1, XP_035825755.1, XP_035825764.1, XP_035825763.1, XP_035825771.1, XP_035825770.1, XP_035825769.1, XP_035825768.1, XP_035825772.1, XP_035825757.1, XP_035825760.1, XP_035825758.1, XP_035825767.1, XP_035825766.1, XP_035825765.1, XP_035825761.1, XP_035825762.1, XP_035825759.1	XP_013072494.1, XP_013072489.1, XP_013072490.1, XP_013072496.1, XP_013072491.1, XP_013072492.1, XP_013072498.1, XP_013072500.1, XP_013072499.1, XP_013072493.1, XP_013072497.1
OG0000088	XP_012937483.1	XP_013092828.1
OG0000088	XP_005099830.1	XP_013095956.1, XP_013082812.1
OG0000093	XP_012937858.1	XP_013086966.1
OG0000093	XP_012939964.1, NP_001191592.1, XP_012937714.1, XP_012945910.1, XP_012943220.1	XP_013071033.1
OG0000093	XP_035829721.1	XP_013070033.1
OG0000093	XP_012944252.1	XP_013084891.1, XP_013079335.1
OG0000094	XP_035824687.1, XP_012944390.1	XP_013094919.1
OG0000094	XP_035827212.1, XP_012941342.2, XP_005113563.3	XP_013094790.1
OG0000094	XP_012939965.1, XP_012945342.1	XP_013062111.1, XP_013090777.1, XP_013074747.1
OG0000094	XP_012941948.1, XP_005090543.1, XP_035825783.1, XP_012940863.1, XP_005112658.1, XP_035824887.1, XP_012938466.1	XP_013095979.1
OG0000095	XP_005099416.1, XP_005099415.1	XP_013086168.1
OG0000095	XP_012944175.1	XP_013094977.1
OG0000095	XP_005093093.2	XP_013071722.1
OG0000095	XP_005094556.1, XP_005094557.1, XP_005107919.1	XP_013073981.1, XP_013094246.1, XP_013088809.1, XP_013094248.1, XP_013094247.1, XP_013093758.1
OG0000095	XP_012945208.1, XP_035828346.1, XP_005108594.1, XP_005108611.1, XP_005108596.2, XP_005108592.1, XP_005108593.1, XP_005108595.1, XP_012943649.1	XP_013074197.1
OG0000096	XP_035827189.1	XP_013068977.1, XP_013069130.1, XP_013069053.1, XP_013068356.1, XP_013068907.1, XP_013068600.1, XP_013068684.1, XP_013068837.1, XP_013068756.1, XP_013068443.1, XP_013068518.1, XP_013068279.1, XP_013068207.1
OG0000101	XP_012941978.2	XP_013078831.1
OG0000102	XP_035829518.1	XP_013093406.1, XP_013061604.1, XP_013072911.1, XP_013061602.1
OG0000102	XP_035829232.1	XP_013063043.1
OG0000103	XP_035829832.1, XP_035829839.1, XP_035829829.1, XP_035829831.1, XP_035829836.1, XP_035829753.1, XP_035829803.1, XP_035829747.1, XP_035829772.1, XP_035829796.1, XP_035829762.1, XP_035829756.1, XP_035829767.1, XP_035829752.1, XP_035829785.1, XP_035829797.1, XP_035829808.1, XP_035829764.1, XP_035829757.1, XP_035829771.1, XP_035829749.1, XP_035829741.1, XP_035829775.1, XP_035829799.1	XP_013094396.1, XP_013094399.1, XP_013094402.1, XP_013094397.1, XP_013094392.1, XP_013094398.1, XP_013094410.1, XP_013094393.1, XP_013094394.1, XP_013094395.1, XP_013094400.1
OG0000104	XP_005109416.1, XP_005113491.2	XP_013092603.1, XP_013087104.1
OG0000106	XP_012946766.1	XP_013089297.1, XP_013093536.1
OG0000106	XP_005089904.1, XP_035825851.1	XP_013067717.1
OG0000106	XP_035824292.1, XP_035829138.1	XP_013081990.1
OG0000106	XP_035828729.1	XP_013095682.1
OG0000106	XP_035828730.1	XP_013085504.1
OG0000107	XP_012945206.1	XP_013079460.1, XP_013079317.1, XP_013079386.1
OG0000107	XP_035826580.1	XP_013079524.1
OG0000107	XP_035828479.1	XP_013093492.1, XP_013066771.1, XP_013061871.1
OG0000107	XP_035827510.1, XP_035829297.1	XP_013081167.1, XP_013081168.1
OG0000107	XP_035827493.1	XP_013068768.1
OG0000107	XP_012937339.1	XP_013094946.1, XP_013094947.1
OG0000108	XP_005104865.2	XP_013096351.1, XP_013078867.1
OG0000108	XP_012941892.1, XP_005109081.2, XP_005106187.1, XP_035827487.1, XP_035824945.1	XP_013083408.1
OG0000108	XP_035829891.1	XP_013090353.1
OG0000109	XP_012942089.1	XP_013089925.1, XP_013083478.1, XP_013089926.1
OG0000109	XP_005095479.1, XP_035825122.1	XP_013076738.1
OG0000109	XP_012936336.1, XP_012936337.1, XP_035829105.1, XP_012945289.1, XP_035829103.1, XP_035829104.1, XP_035829102.1, XP_012945287.1, XP_035829100.1, XP_035829099.1, XP_035829098.1, XP_035829101.1	XP_013094135.1
OG0000110	XP_035824414.1, XP_035824413.1, XP_035824417.1, XP_035824416.1, XP_035824419.1, XP_035824420.1, XP_035824418.1	XP_013088589.1, XP_013088590.1, XP_013088588.1, XP_013088578.1, XP_013088576.1, XP_013088584.1, XP_013088585.1, XP_013088586.1, XP_013088579.1, XP_013088583.1, XP_013088580.1, XP_013088575.1, XP_013088587.1, XP_013088577.1, XP_013088591.1, XP_013088582.1
OG0000111	XP_005089535.1, XP_005089527.1, XP_005089539.1, XP_005089547.1, XP_005089545.1, XP_005089530.1, XP_035824986.1, XP_005089538.1, XP_005089540.1, XP_035824971.1, XP_035825000.1, XP_012936537.1, XP_005089546.1, XP_005089549.1, XP_012936504.1, XP_005089520.1, XP_005089523.1, XP_012936543.1, XP_012936513.1, XP_035825004.1, XP_005089548.1, XP_005089531.1, XP_005089533.1, XP_012936443.1, XP_012936397.1,…	XP_013063176.1
OG0000116	XP_005109537.1, XP_005109532.1, XP_005109533.1	XP_013086021.1, XP_013086020.1, XP_013092922.1, XP_013092505.1, XP_013092506.1, XP_013086022.1
OG0000117	XP_035826608.1, XP_012940600.1	XP_013065132.1
OG0000117	XP_035829411.1	XP_013061219.1
OG0000125	XP_012940107.1, XP_005102602.1	XP_013077759.1, XP_013077735.1
OG0000125	XP_005100227.1, XP_035826116.1	XP_013062002.1
OG0000125	XP_005108503.1	XP_013063733.1, XP_013064426.1
OG0000125	XP_005097744.3, XP_035826114.1, XP_012938975.1, XP_005102742.1, XP_005102744.1, XP_005102733.1, XP_035826787.1, XP_005102732.1, XP_005102743.1, XP_005102731.1	XP_013071284.1
OG0000126	XP_012936421.1	XP_013092640.1
OG0000126	XP_012938662.1	XP_013085141.1
OG0000126	XP_005101905.1	XP_013084993.1
OG0000126	NP_001191530.1	XP_013097130.1
OG0000126	XP_012936850.1	XP_013096736.1
OG0000126	XP_012938661.1	XP_013083711.1
OG0000127	XP_005090949.1	XP_013092866.1, XP_013070915.1
OG0000127	XP_012936781.2, XP_035824853.1, XP_005092372.1, XP_035824080.1, XP_005092373.1, XP_035824076.1, XP_035824077.1, XP_035824078.1, XP_035824079.1, XP_005092375.1, XP_012944099.1, XP_005091399.3	XP_013090482.1
OG0000127	XP_035825143.1	XP_013079180.1, XP_013079181.1
OG0000127	XP_012937137.1	XP_013077361.1
OG0000128	XP_012945743.1	XP_013066189.1, XP_013066191.1, XP_013066188.1, XP_013066190.1, XP_013066196.1, XP_013066197.1, XP_013066195.1, XP_013066199.1, XP_013066193.1, XP_013066200.1, XP_013066194.1
OG0000135	XP_035827017.1, XP_005092650.2	XP_013073387.1, XP_013073386.1, XP_013073385.1, XP_013073388.1, XP_013073382.1, XP_013073383.1, XP_013073384.1, XP_013073381.1, XP_013073375.1, XP_013063172.1, XP_013088442.1, XP_013082939.1, XP_013071689.1, XP_013071688.1, XP_013071687.1, XP_013094753.1, XP_013073030.1
OG0000136	XP_012936501.1, XP_012936502.1, XP_012936505.1, XP_012936503.1	XP_013076263.1, XP_013076270.1, XP_013076254.1, XP_013076191.1, XP_013076219.1, XP_013076212.1, XP_013076226.1, XP_013076204.1, XP_013076197.1, XP_013076235.1, XP_013076307.1, XP_013076283.1, XP_013076297.1, XP_013076290.1, XP_013076249.1, XP_013076242.1, XP_013076276.1
OG0000137	XP_035826167.1, XP_005100416.1, XP_005100413.1, XP_005100418.1, XP_012939077.1, XP_005100410.1, XP_005100412.1	XP_013079965.1, XP_013079963.1, XP_013079964.1, XP_013079957.1, XP_013079958.1, XP_013079956.1, XP_013079962.1, XP_013079960.1, XP_013079961.1, XP_013079966.1, XP_013079967.1
OG0000138	XP_035825470.1, XP_012937526.1, XP_035825469.1, XP_012937527.1, NP_001191601.1, XP_012937529.1, XP_012937528.1	XP_013080857.1, XP_013080858.1
OG0000138	XP_005092587.2	XP_013074122.1, XP_013074100.1, XP_013074107.1, XP_013074117.1, XP_013074084.1, XP_013074060.1, XP_013074131.1, XP_013074069.1, XP_013074077.1, XP_013074093.1
OG0000139	XP_035829490.1, XP_005112980.1, XP_005112984.1, XP_005112986.1	XP_013080427.1, XP_013080430.1, XP_013080429.1, XP_013080435.1, XP_013080434.1, XP_013080433.1, XP_013080431.1, XP_013080432.1, XP_013080436.1, XP_013080437.1, XP_013080438.1, XP_013080426.1, XP_013080425.1, XP_013080424.1, XP_013080423.1
OG0000140	XP_012937431.1	XP_013082695.1, XP_013074499.1, XP_013071588.1, XP_013062155.1, XP_013081425.1, XP_013076930.1, XP_013086576.1, XP_013072882.1, XP_013074502.1, XP_013063881.1, XP_013064726.1, XP_013074510.1, XP_013074509.1, XP_013074500.1, XP_013074501.1, XP_013062355.1, XP_013081424.1, XP_013081422.1, XP_013081423.1, XP_013074481.1, XP_013074480.1, XP_013074484.1, XP_013074482.1, XP_013074483.1, XP_013081421.1,…
OG0000143	XP_005108063.1, XP_012942467.1, XP_005107126.1	XP_013070272.1
OG0000144	XP_005111763.1	XP_013078245.1, XP_013086582.1, XP_013082617.1
OG0000144	XP_012941185.1	XP_013093671.1, XP_013062374.1, XP_013093196.1, XP_013089408.1, XP_013068639.1
OG0000144	XP_012943342.1	XP_013092990.1
OG0000145	XP_005112250.2	XP_013075120.1
OG0000145	XP_005096749.2, XP_035825183.1, XP_005111347.1, XP_005111348.2	XP_013091704.1, XP_013091706.1, XP_013091699.1, XP_013091316.1, XP_013091702.1, XP_013091703.1, XP_013091701.1
OG0000146	XP_005092476.1, XP_005092477.1, XP_005092478.1, XP_035824102.1, XP_035824103.1, XP_035824101.1, XP_005092474.1, XP_005092475.1	XP_013091554.1, XP_013091555.1
OG0000147	XP_012935665.1, XP_012935664.1, XP_012935663.1, XP_005094294.1, XP_005094297.1, XP_035824615.1, XP_005094296.1, XP_005094295.1	XP_013090453.1, XP_013090430.1, XP_013090422.1, XP_013090438.1, XP_013090446.1
OG0000148	XP_012944633.1, XP_035828778.1, XP_005110474.1, XP_035828776.1, XP_035828777.1	XP_013064680.1
OG0000148	XP_012945333.1, XP_012945334.1, XP_005097356.1, XP_035826043.1, XP_005099861.1	XP_013089270.1, XP_013089265.1, XP_013089268.1, XP_013089269.1, XP_013089267.1, XP_013089266.1, XP_013089262.1, XP_013089261.1, XP_013089264.1
OG0000149	XP_005096603.1, XP_012936911.1, XP_005096602.1, XP_005096604.1	XP_013064847.1, XP_013064848.1
OG0000150	XP_012941705.2, XP_035825325.1, XP_035825320.1, XP_035825321.1, XP_035825323.1, XP_035825324.1, XP_035825315.1, XP_035825316.1, XP_035825319.1, XP_035825317.1, XP_035825318.1, XP_035825312.1, XP_035825314.1, XP_035825313.1, XP_035825322.1	XP_013084457.1, XP_013084456.1, XP_013084460.1, XP_013084459.1, XP_013084458.1, XP_013084465.1, XP_013084466.1, XP_013084462.1, XP_013084464.1, XP_013084461.1
OG0000154	XP_012942912.1	XP_013068121.1, XP_013068123.1, XP_013077235.1, XP_013077977.1
OG0000154	XP_012938482.1	XP_013076274.1, XP_013068079.1
OG0000155	XP_035824618.1, XP_012935668.1	XP_013075258.1
OG0000155	XP_012939967.1	XP_013079232.1
OG0000155	XP_005089087.1, XP_012946724.1, XP_035829715.1, XP_035829708.1, XP_005089080.1, XP_012946918.1, XP_005089085.1	XP_013061233.1, XP_013061224.1
OG0000156	XP_035827620.1	XP_013089356.1, XP_013065714.1
OG0000156	XP_035825842.1	XP_013065717.1
OG0000156	XP_035827621.1	XP_013065719.1, XP_013065721.1
OG0000156	XP_035827622.1	XP_013065713.1
OG0000156	XP_012940312.2	XP_013088450.1
OG0000156	XP_035827614.1	XP_013065716.1
OG0000156	XP_035827615.1	XP_013065720.1
OG0000157	XP_035826374.1, XP_035826373.1	XP_013079892.1, XP_013079893.1, XP_013079896.1, XP_013079894.1, XP_013079897.1, XP_013079900.1, XP_013079898.1, XP_013079899.1, XP_013079901.1
OG0000159	XP_012945226.1, XP_012939420.1, XP_012943033.1, XP_005105430.1	XP_013092205.1, XP_013077006.1, XP_013088687.1, XP_013088685.1, XP_013076246.1, XP_013061949.1, XP_013061950.1, XP_013070687.1, XP_013092729.1, XP_013095644.1, XP_013077469.1, XP_013077467.1, XP_013077468.1, XP_013074023.1, XP_013087194.1, XP_013087197.1, XP_013066915.1, XP_013061947.1, XP_013073464.1, XP_013070686.1, XP_013068841.1, XP_013061948.1, XP_013087193.1, XP_013064747.1, XP_013085514.1,…
OG0000162	XP_012944987.1	XP_013075053.1
OG0000162	XP_012936604.1	XP_013072228.1
OG0000162	XP_035824963.1	XP_013090579.1, XP_013090580.1
OG0000163	XP_012945095.1, XP_012945086.1, XP_005091188.1, XP_012945065.1, XP_012945081.1, XP_012945075.1, XP_035828994.1, XP_035828996.1, XP_035828993.1, XP_035828998.1	XP_013093766.1, XP_013063703.1, XP_013063701.1, XP_013063702.1, XP_013066161.1, XP_013074081.1, XP_013071108.1, XP_013089005.1, XP_013066137.1, XP_013066157.1, XP_013066158.1, XP_013066155.1, XP_013066156.1, XP_013066159.1, XP_013066160.1
OG0000164	XP_005109083.1	XP_013065434.1
OG0000164	XP_012935516.1, XP_035829107.1	XP_013091896.1, XP_013079949.1, XP_013082745.1
OG0000164	XP_005099109.1	XP_013068490.1, XP_013068491.1
OG0000165	XP_005098612.2, XP_012946602.1, XP_005104821.1, XP_005104820.1, XP_035827320.1	XP_013077071.1, XP_013077072.1, XP_013077073.1, XP_013077070.1, XP_013077069.1, XP_013094909.1, XP_013094908.1, XP_013094907.1
OG0000165	XP_035824911.1, XP_005089500.1, XP_005089501.1	XP_013095104.1, XP_013095103.1, XP_013095101.1, XP_013095102.1
OG0000166	XP_005103835.1, XP_005103836.1	XP_013066826.1
OG0000166	XP_012943060.1	XP_013096266.1
OG0000166	XP_005113603.1, XP_005098381.1, XP_005113571.2, XP_005100965.1, XP_035825883.1, XP_035824806.1, XP_005095218.1, XP_005106039.1, XP_005111024.1, XP_035825196.1, XP_005101836.1, XP_005093008.1, XP_005102535.1, XP_005098416.1, XP_005095893.1	XP_013096262.1
OG0000167	XP_005097997.1	XP_013061268.1
OG0000168	NP_001267757.1, XP_012936402.1	XP_013093893.1
OG0000168	NP_001191489.1, XP_012935036.1, XP_012934701.1	XP_013064741.1, XP_013064743.1, XP_013064744.1, XP_013064742.1
OG0000169	XP_005108569.1	XP_013072424.1
OG0000170	XP_035825728.1, XP_035825730.1, XP_035825729.1, XP_035825727.1, XP_012938127.1, XP_012938126.1, XP_012938125.1, XP_012938124.1, XP_012938119.1, XP_035825724.1, XP_035825725.1, XP_035825731.1, XP_035825722.1, XP_035825723.1, XP_035825726.1, XP_012938133.1, XP_012938131.1, XP_012938130.1, XP_012938132.1, XP_012938129.1	XP_013086762.1
OG0000171	XP_005108304.1, XP_035828274.1, XP_035828273.1, XP_012943473.1, XP_005108305.1	XP_013092277.1, XP_013087906.1
OG0000171	XP_005103743.1	XP_013068903.1, XP_013068905.1, XP_013068904.1
OG0000172	XP_035825925.1, XP_035825926.1, XP_005099443.1, XP_035825927.1	XP_013065551.1, XP_013065544.1, XP_013065541.1, XP_013065543.1, XP_013065540.1, XP_013065539.1, XP_013065546.1, XP_013065545.1, XP_013065550.1, XP_013065547.1, XP_013065548.1, XP_013065549.1
OG0000173	XP_012944719.1	XP_013080529.1, XP_013063554.1, XP_013091537.1
OG0000174	XP_012943976.2	XP_013091901.1, XP_013064245.1
OG0000174	XP_012946043.2	XP_013072826.1, XP_013093482.1
OG0000175	XP_012934754.1, XP_035824138.1, XP_035824136.1, XP_012934758.1, XP_012934755.1, XP_035824137.1, XP_012934753.1, XP_035824135.1, XP_005092555.1, XP_012934756.1, XP_035824140.1	XP_013091404.1
OG0000175	XP_035824139.1, XP_005092554.1	XP_013084910.1, XP_013084909.1, XP_013084911.1, XP_013084914.1, XP_013084913.1, XP_013084912.1
OG0000176	XP_005101386.1, XP_005101384.1, XP_005102690.1, XP_035826774.1, XP_005102691.1, XP_005106077.1, XP_005100236.1, XP_005100238.2, XP_012938969.1	XP_013074598.1
OG0000176	XP_005098325.1	XP_013060642.1, XP_013071328.1, XP_013078905.1, XP_013077903.1, XP_013077904.1, XP_013064311.1, XP_013065182.1, XP_013063429.1, XP_013061149.1, XP_013061150.1, XP_013061148.1, XP_013082967.1, XP_013076240.1
OG0000176	XP_005110277.2, XP_005110284.1	XP_013061108.1, XP_013061107.1
OG0000182	XP_005102053.3	XP_013089806.1
OG0000182	XP_005102039.2	XP_013073313.1, XP_013073320.1
OG0000185	XP_012945718.1, XP_005112203.1, XP_035829290.1	XP_013070014.1
OG0000185	XP_035827662.1, XP_005105974.1, XP_035827661.1	XP_013084720.1, XP_013084719.1, XP_013084721.1, XP_013084709.1, XP_013084712.1
OG0000185	XP_005102457.1, XP_035826712.1, XP_005102458.1, XP_005102455.1	XP_013084664.1
OG0000186	XP_005092855.1, XP_005098630.1, XP_005098601.1, XP_005098602.1, XP_005092853.1, XP_005092854.1	XP_013069584.1, XP_013086841.1, XP_013062464.1, XP_013062463.1, XP_013062462.1, XP_013079559.1, XP_013087073.1, XP_013087072.1, XP_013087070.1, XP_013086843.1, XP_013087068.1, XP_013087069.1, XP_013087066.1, XP_013076338.1, XP_013086844.1, XP_013087065.1, XP_013087064.1, XP_013086845.1, XP_013087067.1, XP_013087063.1
OG0000187	XP_012943429.2	XP_013083949.1, XP_013083948.1, XP_013083947.1, XP_013083951.1, XP_013083953.1
OG0000187	XP_012937621.1, XP_012937622.1, XP_012937623.1, XP_035825494.1, XP_012937624.1	XP_013083950.1
OG0000189	XP_012944223.1	XP_013063700.1
OG0000189	XP_005094505.1	XP_013073353.1, XP_013085509.1
OG0000189	XP_012943817.1, XP_012943821.1, XP_005108927.1, XP_012946217.1, XP_005112974.1	XP_013094114.1, XP_013094616.1, XP_013094618.1, XP_013086132.1, XP_013095371.1, XP_013094600.1, XP_013095410.1, XP_013095411.1, XP_013095365.1, XP_013095372.1, XP_013095370.1, XP_013094599.1, XP_013094602.1, XP_013094621.1, XP_013094622.1, XP_013094620.1, XP_013086334.1
OG0000190	XP_005102710.1, XP_005102712.1, XP_005102713.1, XP_005102711.1, XP_035826780.1, XP_035826779.1, XP_012940451.2, XP_035826783.1, XP_005102702.1, XP_035826784.1, XP_035826782.1, XP_005102700.1, XP_005102709.1, XP_005102704.1, XP_005102703.1, XP_005102701.1, XP_012940450.1, XP_005102706.1, XP_035826781.1, XP_005102705.1, XP_005102708.1	XP_013067815.1, XP_013067817.1, XP_013067818.1, XP_013067816.1, XP_013067814.1
OG0000192	XP_035829795.1, XP_035829794.1, XP_035829790.1, XP_035829792.1, XP_005091820.1, XP_012946870.1, XP_005091822.1, XP_035829780.1, XP_005091821.1, XP_035829774.1, XP_035829784.1, XP_035829788.1, XP_035829783.1, XP_035829779.1, XP_035829776.1, XP_005091824.1, XP_035829782.1, XP_035829778.1, XP_005091826.1, XP_035829781.1, XP_035829777.1, XP_035829786.1, XP_035829789.1, XP_035829787.1, XP_035829793.1,…	XP_013069628.1
OG0000197	XP_005110341.1, XP_005110338.1, XP_012941360.1, XP_005101076.1, XP_005104430.1, XP_005109500.1, XP_005104431.1, XP_035827216.1, NP_001297416.1, XP_012943581.1, XP_005108486.1, XP_005108488.1, XP_005107059.1	XP_013087210.1
OG0000197	NP_001248345.1	XP_013063201.1
OG0000198	XP_035824821.1	XP_013091579.1, XP_013092392.1
OG0000199	XP_012936643.2	XP_013067729.1, XP_013067738.1, XP_013067728.1, XP_013067726.1, XP_013067739.1, XP_013067742.1, XP_013067741.1, XP_013067740.1, XP_013067727.1, XP_013067724.1, XP_013067723.1, XP_013067725.1, XP_013067736.1, XP_013067734.1, XP_013067732.1, XP_013067733.1, XP_013067735.1, XP_013067737.1, XP_013067730.1, XP_013067731.1, XP_013067722.1
OG0000200	XP_012946898.1, XP_012946897.1	XP_013084862.1
OG0000200	XP_035827235.1	XP_013064833.1
OG0000200	XP_005091039.1	XP_013076535.1
OG0000201	XP_035825684.1, XP_005098533.1, XP_035825687.1, XP_035825685.1, XP_035825686.1, XP_005098530.1, XP_005098528.1, XP_005098527.1, XP_005098525.1, XP_005098526.1, XP_012938059.1, XP_035825688.1, XP_005098532.1, XP_035825689.1, XP_035825690.1	XP_013075622.1, XP_013075589.1, XP_013075609.1, XP_013075596.1, XP_013075603.1, XP_013075616.1
OG0000202	XP_005110169.2, XP_012939040.1, XP_012937542.1, XP_012941552.1, XP_012937849.1, XP_005097595.2, XP_012934984.1, XP_012937541.2, XP_005113062.2	XP_013094307.1
OG0000202	XP_005101096.1, XP_005105317.3	XP_013061544.1, XP_013092556.1, XP_013075171.1
OG0000203	XP_035829684.1	XP_013067603.1, XP_013067601.1, XP_013067602.1, XP_013067596.1, XP_013067591.1, XP_013067594.1, XP_013067590.1, XP_013067589.1, XP_013067592.1, XP_013067593.1, XP_013067597.1, XP_013067599.1, XP_013067598.1, XP_013067606.1, XP_013067604.1, XP_013067607.1, XP_013067605.1, XP_013067600.1
OG0000204	XP_012936866.1, XP_005096511.1, XP_035825132.1, XP_012936865.1, XP_012936862.1, XP_012936861.1, XP_012936863.1, XP_012936864.1, XP_012936859.1, XP_012936858.1, XP_012936860.1	XP_013083624.1, XP_013083770.1, XP_013083692.1, XP_013083841.1, XP_013083917.1
OG0000205	XP_005102686.2	XP_013091106.1, XP_013066712.1
OG0000205	XP_035827124.1, XP_035829376.1, XP_035827541.1, XP_005096131.1, XP_012938598.1	XP_013066233.1
OG0000205	XP_005091401.1	XP_013066255.1, XP_013092018.1, XP_013084392.1, XP_013088701.1
OG0000206	XP_012939630.1, XP_005093482.1, XP_005106121.1, XP_005094077.1, XP_005094102.2, XP_005098499.1, XP_012935541.1, XP_005098498.2, XP_035824564.1, XP_005094101.1, XP_005098864.1, XP_005098832.1, XP_005098834.3, XP_005098833.1, XP_005098831.1, XP_012938225.2, XP_005098856.1, XP_035825796.1, XP_005098829.1, XP_005098830.1, XP_035825795.1, XP_012938220.1, XP_035825794.1, XP_005098861.2, XP_035825793.1	XP_013080164.1
OG0000207	XP_012939851.1	XP_013088352.1
OG0000207	XP_012944999.1	XP_013073615.1, XP_013073607.1, XP_013073606.1, XP_013073605.1, XP_013073608.1, XP_013079349.1, XP_013073585.1, XP_013084779.1, XP_013073613.1
OG0000216	NP_001267749.1	XP_013064672.1
OG0000217	XP_005097845.1	XP_013078188.1
OG0000217	XP_035825260.1	XP_013080115.1, XP_013085200.1, XP_013065478.1
OG0000217	XP_035826900.1	XP_013088347.1, XP_013065227.1, XP_013078401.1, XP_013065467.1
OG0000218	XP_012945133.1	XP_013090578.1, XP_013062033.1
OG0000218	XP_035826871.1, XP_012940630.1, XP_012945130.1, XP_005111222.1	XP_013062732.1, XP_013062739.1, XP_013088884.1, XP_013080507.1, XP_013088885.1, XP_013088886.1, XP_013088887.1, XP_013071387.1, XP_013081593.1, XP_013071388.1
OG0000219	XP_012937386.1, XP_012937400.1, XP_012937397.1, XP_012937401.1, XP_012937394.1, XP_012937391.1, XP_012937380.1, XP_012937430.1, XP_012937427.1, XP_012937433.1, XP_012937408.1, XP_012937403.1, XP_012937418.1, XP_012937405.1, XP_012937410.1	XP_013089801.1, XP_013089788.1, XP_013089780.1, XP_013089793.1, XP_013089809.1, XP_013089815.1, XP_013089822.1
OG0000220	XP_035824646.1	XP_013091593.1
OG0000220	XP_012946260.1	XP_013071325.1
OG0000220	XP_005099490.1	XP_013065741.1
OG0000220	XP_005098186.1, XP_005098188.1, XP_005098187.1, XP_005098185.1, XP_005098189.1	XP_013079786.1
OG0000221	XP_012936570.1	XP_013068792.1, XP_013068793.1
OG0000221	XP_035826393.1	XP_013084548.1, XP_013088033.1, XP_013089335.1
OG0000221	XP_012936437.1	XP_013083485.1, XP_013091856.1, XP_013067174.1, XP_013083494.1, XP_013076264.1, XP_013078877.1
OG0000222	XP_005093820.1, XP_005093819.1	XP_013073757.1, XP_013094014.1
OG0000223	XP_005096720.1, XP_005096721.1, XP_012936974.1, XP_035825172.1	XP_013063284.1
OG0000223	XP_035825171.1	XP_013060947.1, XP_013096371.1
OG0000223	XP_012940521.2	XP_013066355.1, XP_013066379.1
OG0000224	XP_012942999.1, XP_012942636.1, XP_005112012.1	XP_013067361.1
OG0000224	XP_012934797.2	XP_013068526.1, XP_013074979.1, XP_013074978.1, XP_013074981.1, XP_013074983.1, XP_013074982.1, XP_013074980.1, XP_013074984.1, XP_013079036.1
OG0000225	XP_012946837.1	XP_013073401.1, XP_013081082.1, XP_013081073.1, XP_013081092.1, XP_013081099.1, XP_013081108.1, XP_013079820.1, XP_013071996.1, XP_013072450.1, XP_013073121.1, XP_013073129.1, XP_013073145.1, XP_013073137.1, XP_013073204.1, XP_013073178.1, XP_013073197.1, XP_013073222.1, XP_013073189.1, XP_013073183.1, XP_013073213.1, XP_013075262.1
OG0000229	XP_035827782.1	XP_013082984.1, XP_013082992.1
OG0000229	XP_035825651.1	XP_013093273.1, XP_013093267.1
OG0000229	XP_005107649.2	XP_013061942.1
OG0000230	XP_005099170.1	XP_013085087.1
OG0000230	XP_012941468.1	XP_013066016.1, XP_013066027.1, XP_013066025.1, XP_013066026.1, XP_013066023.1, XP_013066021.1, XP_013066020.1, XP_013066019.1, XP_013066017.1, XP_013066018.1, XP_013066022.1
OG0000232	XP_005089196.2, XP_012934908.1	XP_013069212.1, XP_013069211.1, XP_013069210.1
OG0000233	XP_035825533.1, XP_035825531.1, XP_035825523.1, XP_035825527.1, XP_035825525.1, XP_035825532.1, XP_035825529.1, XP_035825524.1, XP_035825522.1, XP_035825528.1, XP_035825526.1, XP_035825530.1	XP_013094375.1, XP_013094367.1, XP_013094366.1, XP_013094374.1, XP_013094369.1, XP_013094376.1, XP_013094371.1, XP_013094370.1, XP_013094372.1
OG0000234	NP_001191538.1, XP_035824179.1, XP_035824182.1, XP_035824181.1, XP_035824178.1, XP_012934829.1, XP_035824176.1, XP_012934823.1, XP_012934826.1, XP_012934825.1, XP_012934828.1, XP_035824177.1, XP_035824180.1, XP_035824184.1	XP_013094485.1, XP_013094492.1
OG0000235	XP_012936362.1, XP_012936364.1, XP_005095554.1, XP_005095550.1, XP_035824907.1, XP_035824908.1	XP_013080176.1, XP_013093738.1, XP_013093739.1, XP_013093740.1, XP_013061076.1, XP_013072316.1, XP_013096943.1, XP_013096942.1, XP_013094671.1, XP_013082527.1, XP_013061337.1
OG0000235	XP_005108963.1	XP_013081001.1
OG0000236	XP_005109494.2	XP_013092744.1
OG0000236	XP_012940027.2	XP_013079545.1, XP_013079546.1, XP_013079547.1
OG0000237	XP_005110884.1, XP_005110883.1, XP_012944893.1, XP_012944892.1, XP_012944890.1	XP_013085194.1, XP_013085195.1, XP_013085192.1, XP_013085193.1, XP_013096172.1
OG0000238	XP_005103643.1, XP_005096424.2, XP_035825707.1, XP_035825710.1, XP_012936854.1	XP_013069578.1
OG0000238	XP_012946106.1	XP_013082505.1, XP_013066495.1
OG0000240	XP_005106833.1, XP_005106832.2	XP_013069777.1
OG0000241	XP_012943361.1	XP_013077256.1
OG0000241	XP_005104289.2	XP_013066921.1
OG0000241	XP_035829718.1	XP_013066899.1
OG0000241	XP_012944665.1	XP_013066917.1, XP_013066916.1
OG0000242	XP_005110805.1, XP_005110803.1	XP_013072808.1, XP_013072807.1, XP_013072804.1, XP_013072806.1, XP_013072803.1, XP_013072805.1
OG0000242	XP_005095044.1	XP_013081690.1, XP_013081648.1, XP_013081674.1, XP_013081636.1, XP_013081641.1, XP_013081683.1, XP_013081656.1, XP_013081665.1
OG0000243	XP_012940300.1, XP_012940301.1	XP_013095416.1
OG0000244	XP_005098176.1, XP_005098175.1, XP_005098177.1, XP_012937873.1, XP_012937875.1, XP_035825599.1, XP_035825601.1, XP_012937874.1, XP_035825600.1, XP_035825602.1, XP_035825603.1	XP_013079782.1, XP_013079781.1, XP_013079778.1, XP_013079780.1, XP_013079777.1, XP_013079776.1, XP_013079775.1
OG0000245	XP_012946718.2, XP_005091513.3	XP_013081069.1
OG0000245	XP_035824660.1, XP_012935654.1, XP_012935649.1, XP_012935910.1, XP_012935905.1, XP_012935636.1, XP_012935644.1, XP_005089425.1, XP_005096051.1	XP_013082057.1, XP_013084221.1, XP_013080692.1, XP_013066896.1
OG0000245	XP_012939587.1	XP_013070930.1, XP_013079071.1, XP_013081068.1, XP_013079755.1, XP_013085521.1, XP_013093434.1, XP_013081378.1
OG0000246	XP_005112478.1, XP_012938262.1, XP_035825806.1, XP_005104809.1, XP_035827316.1, XP_005104808.1, XP_005104807.1, XP_012938868.2, XP_005102045.1, XP_005100233.1, XP_005089664.2, XP_005092500.1, XP_035824743.1	XP_013077237.1
OG0000248	XP_005101870.1	XP_013077640.1
OG0000248	XP_012938477.1, XP_035825888.1, XP_005099519.1, XP_005111879.1, XP_012944019.2, XP_005109369.1, XP_005109362.1, XP_005105794.1, XP_005105795.1, XP_005095353.1, XP_005095354.1, XP_035824854.1, XP_012936255.1, XP_005095355.1, XP_005095352.1, XP_005095356.1, XP_005092928.1, XP_005095350.1, XP_005092927.1, XP_005102987.1, XP_005097425.2	XP_013097009.1
OG0000253	XP_005101404.1	XP_013090223.1, XP_013090222.1
OG0000254	XP_005111923.2	XP_013067915.1, XP_013067914.1
OG0000254	XP_035826168.1	XP_013092754.1, XP_013074150.1, XP_013084592.1, XP_013084593.1
OG0000255	XP_012945181.1	XP_013081871.1, XP_013064746.1, XP_013087526.1, XP_013081870.1, XP_013081868.1, XP_013081869.1, XP_013081866.1, XP_013081867.1, XP_013083984.1, XP_013083985.1, XP_013083986.1, XP_013083983.1
OG0000255	XP_035828938.1, XP_005110969.1, XP_005110968.1	XP_013079251.1
OG0000256	XP_005112107.1, XP_005113130.1	XP_013074861.1, XP_013080194.1, XP_013073133.1, XP_013085556.1, XP_013094097.1, XP_013093017.1, XP_013064331.1, XP_013070560.1, XP_013082093.1, XP_013085007.1, XP_013094196.1, XP_013067195.1, XP_013080693.1, XP_013087346.1, XP_013069045.1, XP_013075838.1, XP_013061587.1, XP_013073093.1, XP_013072189.1, XP_013086293.1, XP_013096059.1
OG0000257	XP_012942770.2	XP_013061747.1
OG0000257	XP_005093171.2	XP_013062030.1, XP_013081909.1, XP_013062029.1
OG0000258	XP_035826232.1	XP_013072548.1
OG0000258	XP_012939229.1, XP_005105591.2, XP_012939225.2	XP_013093493.1
OG0000258	XP_012934947.1	XP_013093767.1, XP_013080468.1
OG0000259	XP_035824624.1, XP_035824625.1, XP_005094324.1, XP_035824627.1, XP_035824626.1, XP_005094332.1, XP_012935695.1, XP_035824628.1	XP_013083445.1, XP_013083446.1, XP_013083444.1, XP_013083439.1, XP_013083440.1, XP_013083443.1, XP_013083442.1
OG0000260	XP_005097110.1	XP_013084440.1, XP_013084441.1
OG0000260	XP_005105181.1	XP_013097072.1
OG0000260	XP_035828884.1, XP_035828885.1, XP_005110825.1	XP_013071539.1, XP_013093638.1, XP_013074211.1, XP_013075529.1
OG0000261	XP_012940806.1	XP_013067021.1
OG0000261	XP_012938778.1	XP_013075269.1
OG0000262	XP_005101493.1	XP_013092870.1, XP_013075859.1, XP_013088570.1
OG0000262	XP_005101122.1	XP_013079203.1, XP_013079207.1, XP_013079204.1, XP_013079206.1, XP_013079205.1
OG0000263	XP_012944968.2	XP_013064579.1
OG0000263	XP_012942320.2, XP_012942313.1, XP_012942314.1	XP_013091642.1, XP_013091641.1, XP_013091670.1
OG0000263	XP_012940967.1	XP_013063859.1
OG0000264	XP_012939160.1	XP_013066201.1
OG0000264	XP_005100382.1, XP_005100381.1, XP_005100380.1	XP_013089012.1
OG0000264	XP_012939053.1, XP_035826154.1, XP_012939052.1, NP_001191425.1	XP_013094309.1
OG0000264	XP_005105458.1, XP_005105454.1, XP_005105455.1, XP_005105456.1	XP_013068775.1
OG0000265	XP_012942176.1	XP_013063460.1, XP_013093015.1, XP_013094110.1, XP_013075142.1, XP_013085143.1, XP_013072362.1, XP_013096769.1, XP_013089678.1, XP_013080270.1, XP_013071494.1, XP_013077120.1, XP_013082219.1, XP_013064630.1, XP_013063629.1, XP_013071490.1, XP_013071489.1, XP_013062779.1, XP_013069971.1
OG0000266	XP_012934659.2	XP_013096127.1
OG0000266	XP_012938540.1, XP_012942677.1	XP_013086921.1
OG0000268	XP_012945745.2	XP_013090419.1, XP_013075006.1, XP_013075004.1, XP_013075005.1
OG0000269	XP_005110066.2	XP_013068393.1, XP_013068392.1, XP_013068394.1
OG0000270	XP_005105134.2, XP_035827413.1, XP_035827412.1, XP_035827414.1, XP_005105136.2, XP_035827415.1	XP_013066568.1, XP_013066576.1, XP_013066550.1, XP_013066560.1, XP_013066503.1, XP_013066512.1, XP_013066542.1, XP_013066585.1, XP_013066535.1, XP_013066527.1, XP_013066521.1, XP_013066531.1
OG0000271	XP_035829213.1, XP_035829211.1, XP_035829212.1, XP_035829208.1, XP_035829207.1, XP_035829210.1, XP_035829209.1, XP_035829214.1	XP_013089864.1, XP_013089865.1
OG0000273	XP_005098506.1	XP_013082004.1, XP_013082006.1
OG0000274	XP_005107864.2	XP_013089787.1
OG0000275	XP_005107380.2, XP_035826973.1, XP_005103479.2	XP_013081320.1, XP_013080132.1, XP_013080133.1, XP_013084059.1, XP_013081322.1, XP_013081323.1, XP_013085276.1, XP_013085278.1, XP_013088530.1, XP_013088529.1, XP_013080135.1, XP_013081325.1, XP_013063196.1, XP_013077709.1, XP_013085280.1, XP_013085279.1, XP_013085281.1, XP_013085282.1, XP_013085284.1, XP_013073767.1, XP_013085283.1
OG0000279	XP_012939749.1	XP_013076387.1, XP_013078682.1
OG0000279	XP_005093305.1	XP_013085077.1, XP_013085070.1, XP_013085085.1, XP_013085094.1
OG0000279	XP_005090699.2, XP_005092391.2	XP_013095022.1
OG0000279	XP_005090700.1	XP_013095006.1, XP_013095020.1, XP_013095019.1
OG0000280	XP_012941469.1	XP_013062384.1, XP_013064659.1
OG0000280	XP_012937863.1, XP_012945115.1, XP_035829080.1, XP_005112919.1, XP_005112918.1, XP_035829475.1	XP_013091986.1, XP_013074588.1, XP_013061104.1, XP_013062379.1
OG0000282	XP_035826524.1	XP_013063656.1
OG0000282	XP_005090222.1	XP_013088058.1
OG0000282	XP_005092412.1	XP_013069620.1
OG0000282	XP_005093128.1	XP_013095057.1
OG0000282	XP_005109614.3	XP_013073867.1
OG0000283	XP_005106268.2	XP_013064576.1, XP_013064542.1, XP_013064557.1, XP_013064549.1, XP_013064535.1, XP_013064567.1
OG0000283	XP_035825356.1	XP_013063585.1
OG0000283	XP_012935751.1, XP_012935752.1	XP_013079453.1, XP_013079452.1
OG0000284	XP_035824690.1	XP_013073500.1, XP_013073498.1, XP_013073497.1
OG0000284	XP_005092456.1, XP_005092455.1	XP_013088525.1, XP_013095155.1
OG0000285	XP_035829163.1	XP_013085570.1
OG0000285	NP_001191414.1	XP_013075934.1
OG0000285	XP_012943223.1	XP_013073229.1, XP_013073228.1
OG0000286	XP_012940618.1, XP_005106051.1, XP_005099621.1, XP_005104435.1, XP_005099503.1, XP_005091542.1, XP_005091516.2, XP_005091543.2	XP_013081492.1, XP_013081473.1, XP_013081837.1, XP_013081481.1
OG0000288	XP_012945062.1, XP_012945064.1, XP_012945063.1, XP_012945061.1, XP_035828990.1, XP_035828991.1	XP_013096540.1
OG0000289	XP_012939492.1, XP_012939490.1, XP_012939493.1, XP_005101121.2, XP_012939491.1, XP_012939489.1	XP_013079198.1, XP_013093139.1, XP_013093138.1, XP_013079200.1, XP_013079202.1, XP_013079201.1, XP_013091752.1
OG0000289	XP_012936467.1	XP_013093090.1, XP_013093091.1
OG0000290	XP_005105239.1, XP_005096036.1, XP_035825026.1	XP_013088990.1
OG0000290	XP_035827131.1, XP_005094418.2, XP_012935747.1	XP_013081623.1
OG0000292	XP_012937494.1	XP_013075082.1, XP_013075080.1, XP_013075079.1, XP_013075078.1, XP_013075077.1
OG0000292	XP_012937444.1	XP_013064121.1
OG0000292	XP_012937048.1	XP_013076519.1, XP_013074104.1
OG0000293	XP_005103551.1	XP_013068420.1
OG0000293	XP_005088882.1, XP_005088884.1, XP_005088883.1	XP_013061669.1
OG0000293	XP_005088881.1	XP_013061671.1, XP_013061670.1
OG0000293	XP_005093393.1	XP_013096788.1, XP_013096787.1, XP_013096779.1
OG0000294	XP_012939075.1, XP_005092039.2	XP_013096635.1
OG0000294	XP_012937949.1, XP_035824782.1, XP_005102253.2, XP_012940217.1, XP_035826644.1, XP_035825679.1, XP_012944454.1, XP_012940224.1	XP_013091244.1, XP_013091245.1
OG0000295	XP_035827994.1	XP_013091822.1
OG0000295	XP_005094519.1, XP_012935806.1, XP_005094520.1	XP_013091398.1, XP_013074831.1
OG0000295	XP_005102539.3	XP_013082468.1
OG0000295	XP_035829014.1	XP_013088638.1, XP_013080148.1, XP_013087100.1
OG0000296	XP_035829034.1, XP_035829035.1, XP_035829036.1, XP_035829317.1, XP_035829316.1	XP_013085502.1
OG0000297	XP_005103918.1, XP_005103919.1, XP_012941101.1, XP_005103922.1, XP_005103921.1, XP_005103917.1, XP_012941100.1, XP_012941098.1, XP_012941095.1, XP_012941096.1, XP_005103915.1	XP_013066651.1
OG0000298	XP_005092127.1, XP_005092126.1, XP_005092125.1, XP_005092123.1, XP_005092124.1, XP_005092119.1, XP_005092116.1, XP_005092118.1, XP_005092122.1, XP_005092121.1, XP_005092117.1	XP_013083061.1, XP_013083054.1, XP_013083051.1, XP_013083053.1, XP_013083052.1, XP_013083057.1, XP_013083055.1, XP_013083056.1, XP_013083058.1, XP_013083060.1
OG0000299	XP_005105866.2	XP_013068478.1
OG0000299	XP_012939518.1, XP_005110888.3, XP_012945714.1, XP_012945712.1, XP_012945715.1, XP_012945713.1, XP_012939048.2, XP_012943355.1	XP_013067853.1, XP_013067852.1, XP_013067848.1
OG0000300	XP_035825971.1	XP_013070105.1, XP_013070102.1, XP_013070101.1, XP_013070104.1, XP_013070099.1, XP_013070093.1, XP_013070096.1, XP_013070094.1, XP_013070095.1, XP_013070100.1, XP_013070097.1, XP_013070098.1, XP_013070106.1
OG0000301	XP_035826263.1, XP_035826261.1, XP_035826264.1, XP_035826262.1	XP_013068838.1, XP_013068814.1, XP_013068796.1, XP_013068853.1, XP_013068805.1, XP_013068831.1, XP_013068823.1, XP_013068787.1, XP_013068846.1, XP_013068860.1
OG0000302	XP_012942591.1	XP_013061143.1
OG0000302	XP_012941194.1	XP_013078181.1
OG0000302	XP_012935111.1, XP_005093216.1, XP_012935110.1	XP_013089768.1, XP_013089769.1, XP_013089766.1, XP_013089767.1, XP_013089771.1
OG0000303	XP_035829281.1	XP_013061762.1
OG0000303	XP_005099500.2, XP_035825931.1	XP_013090242.1
OG0000304	XP_012938618.1, XP_012939668.1, XP_012939667.1, XP_005101392.2, XP_012939669.1, XP_005101388.2, XP_012939670.1	XP_013061031.1, XP_013061032.1, XP_013061030.1, XP_013061033.1, XP_013061029.1, XP_013061036.1, XP_013061038.1, XP_013061035.1, XP_013061034.1, XP_013061037.1
OG0000305	XP_005101494.2, XP_012940010.1	XP_013071446.1, XP_013071445.1
OG0000306	XP_035826803.1	XP_013076637.1, XP_013076617.1, XP_013076594.1, XP_013076625.1, XP_013076602.1, XP_013076580.1, XP_013076569.1, XP_013076563.1, XP_013076574.1, XP_013076587.1, XP_013076610.1, XP_013076631.1
OG0000307	XP_035826878.1	XP_013086268.1, XP_013086271.1, XP_013086269.1, XP_013086270.1
OG0000307	XP_012938330.1	XP_013084852.1, XP_013081432.1
OG0000308	XP_005099501.2	XP_013065735.1, XP_013065730.1, XP_013065729.1, XP_013065731.1, XP_013065736.1, XP_013065728.1, XP_013065740.1, XP_013065738.1, XP_013065737.1, XP_013065732.1, XP_013065733.1, XP_013065739.1, XP_013065734.1
OG0000317	XP_005093244.2	XP_013092047.1, XP_013065955.1
OG0000318	XP_035827156.1	XP_013060761.1, XP_013093193.1, XP_013066689.1, XP_013066690.1, XP_013066688.1, XP_013061680.1, XP_013093931.1, XP_013088496.1, XP_013070744.1, XP_013060733.1
OG0000320	XP_005104886.1	XP_013071352.1, XP_013071360.1, XP_013071344.1, XP_013071385.1, XP_013071376.1
OG0000320	XP_035826442.1	XP_013070426.1
OG0000321	XP_035828937.1, XP_005113594.1, XP_035826083.1	XP_013091913.1
OG0000322	XP_012945415.2	XP_013066912.1, XP_013062619.1, XP_013075296.1
OG0000323	XP_005106562.1	XP_013071050.1
OG0000323	XP_005096189.2	XP_013082719.1
OG0000323	XP_012939406.1	XP_013090740.1
OG0000323	XP_035827165.1	XP_013088327.1, XP_013081050.1, XP_013064043.1, XP_013077685.1
OG0000324	XP_005093219.1, XP_012946902.1	XP_013095194.1
OG0000324	XP_035824322.1, XP_035824321.1, XP_035824320.1, XP_035824325.1, XP_035824317.1, XP_035824324.1, XP_035824323.1, XP_035824318.1, XP_035824319.1, XP_035824326.1	XP_013088826.1
OG0000324	XP_005092089.2	XP_013089290.1, XP_013063032.1
OG0000326	XP_012943569.1	XP_013085036.1, XP_013085034.1, XP_013085033.1, XP_013085031.1, XP_013085029.1, XP_013085028.1, XP_013085030.1, XP_013085032.1, XP_013085035.1, XP_013085037.1
OG0000326	XP_005103610.1	XP_013088164.1
OG0000327	XP_012938741.2	XP_013088941.1, XP_013088940.1
OG0000327	XP_012944090.1	XP_013087882.1
OG0000327	XP_012937684.1	XP_013083274.1
OG0000328	XP_005098485.2	XP_013091193.1
OG0000328	XP_005089966.1, XP_035826027.1, XP_035826029.1, XP_005089962.1, XP_005089963.1, XP_005089961.1, XP_005089967.1, XP_005089968.1, XP_012938714.1, XP_005089969.1	XP_013086313.1, XP_013086314.1
OG0000329	XP_012936451.2, XP_035824943.1, XP_035824942.1	XP_013083410.1, XP_013083401.1, XP_013083402.1, XP_013083399.1, XP_013083400.1, XP_013083398.1, XP_013083405.1, XP_013083407.1, XP_013083406.1, XP_013083403.1
OG0000330	XP_035827992.1, XP_012942809.1, XP_012942807.1, XP_012942808.1, XP_035827989.1, XP_035827991.1, XP_012942802.1, XP_012942804.1, XP_012942800.1, XP_012942805.1, XP_012942806.1	XP_013078982.1, XP_013072741.1, XP_013090640.1, XP_013090638.1, XP_013090639.1, XP_013090641.1
OG0000331	XP_012935366.1, XP_035824463.1, NP_001191458.1, XP_035824459.1, XP_012935367.1, XP_035824458.1, XP_035824455.1, XP_035824460.1, XP_012935358.1, XP_035824456.1, XP_035824457.1, XP_035824461.1, XP_035824462.1	XP_013060612.1
OG0000332	XP_012946013.1, XP_012941919.1	XP_013065920.1
OG0000332	XP_012945936.1, XP_012936368.1, XP_005113531.2	XP_013091771.1, XP_013071291.1, XP_013091761.1
OG0000333	XP_012941382.2	XP_013087175.1
OG0000334	XP_005105285.1, XP_012941817.1, XP_005105286.1, XP_005105282.1, XP_005105284.1	XP_013063030.1
OG0000334	XP_035826255.1	XP_013092557.1, XP_013062401.1
OG0000335	XP_035827266.1	XP_013094316.1, XP_013094311.1, XP_013094304.1, XP_013094232.1, XP_013094237.1, XP_013094281.1, XP_013094275.1, XP_013094296.1, XP_013094225.1, XP_013094267.1, XP_013094202.1, XP_013094217.1, XP_013094189.1, XP_013094259.1, XP_013094197.1, XP_013094211.1, XP_013094288.1, XP_013094244.1, XP_013094252.1
OG0000336	XP_005098171.1, XP_012937864.1	XP_013076736.1
OG0000336	XP_012935684.1, XP_035824622.1, XP_035824623.1, XP_005094323.1	XP_013096600.1, XP_013096611.1, XP_013096610.1, XP_013096612.1
OG0000337	XP_012935412.1	XP_013093550.1, XP_013093526.1, XP_013093512.1, XP_013093537.1, XP_013093506.1, XP_013093518.1, XP_013093542.1, XP_013093558.1, XP_013093532.1, XP_013093571.1, XP_013093487.1, XP_013093481.1, XP_013093494.1, XP_013093453.1, XP_013093460.1, XP_013093500.1, XP_013093473.1, XP_013093466.1, XP_013093564.1
OG0000338	XP_005111733.1, XP_005111732.1, XP_012945445.1, XP_035829176.1	XP_013071950.1, XP_013071949.1, XP_013071952.1, XP_013071951.1
OG0000338	XP_005102616.1	XP_013093064.1, XP_013093065.1
OG0000339	XP_005103073.1, XP_005104364.1, XP_005110991.2, XP_005110990.1, XP_005093068.1, XP_005102778.2, XP_005112733.1	XP_013060567.1, XP_013060577.1, XP_013060545.1, XP_013060619.1, XP_013061089.1, XP_013080224.1, XP_013080223.1, XP_013080225.1, XP_013080226.1, XP_013080229.1, XP_013094598.1, XP_013092790.1, XP_013094606.1, XP_013094604.1, XP_013094607.1
OG0000340	XP_035826086.1	XP_013073173.1
OG0000340	XP_005100922.1, XP_005100923.1, XP_035826293.1, XP_035829037.1, XP_005100920.1, XP_005100921.1, XP_005100918.1	XP_013073175.1, XP_013073176.1, XP_013091337.1, XP_013091338.1, XP_013093599.1, XP_013073177.1, XP_013065835.1, XP_013065834.1, XP_013065833.1, XP_013073660.1, XP_013065828.1, XP_013065826.1, XP_013065829.1
OG0000342	XP_012942296.1	XP_013078676.1, XP_013095893.1, XP_013088389.1, XP_013076978.1, XP_013076983.1, XP_013076984.1, XP_013076866.1, XP_013089390.1, XP_013082665.1, XP_013082664.1, XP_013087924.1, XP_013074032.1, XP_013074031.1, XP_013071270.1, XP_013074030.1, XP_013063975.1, XP_013071081.1, XP_013085285.1, XP_013094350.1, XP_013094349.1
OG0000343	XP_012944611.1	XP_013060855.1, XP_013083807.1, XP_013081895.1, XP_013088161.1, XP_013096148.1, XP_013091832.1, XP_013063847.1, XP_013073580.1, XP_013094006.1, XP_013078755.1, XP_013078735.1, XP_013084612.1, XP_013093497.1, XP_013092890.1, XP_013086138.1, XP_013091807.1, XP_013072915.1, XP_013077039.1, XP_013063113.1, XP_013063938.1, XP_013063788.1
OG0000351	XP_012936207.1, XP_035828686.1	XP_013080415.1
OG0000351	XP_012940660.1	XP_013062886.1, XP_013062887.1
OG0000352	XP_035829023.1	XP_013066202.1, XP_013089387.1
OG0000352	XP_012935763.1, XP_012944895.1, XP_035828904.1, XP_035824757.1, XP_012936938.2, XP_005113442.2	XP_013076699.1, XP_013076867.1, XP_013082524.1
OG0000354	XP_012944037.1, XP_005109396.1, XP_012946352.1, XP_035826169.1	XP_013084473.1, XP_013084472.1, XP_013084471.1
OG0000355	XP_035828193.1, XP_035828194.1, XP_035828195.1, XP_035828190.1, XP_035828188.1, XP_035828189.1, XP_035828186.1, XP_035828187.1, XP_035828192.1, XP_035828191.1, XP_035828196.1	XP_013096976.1, XP_013096941.1, XP_013096969.1, XP_013096956.1, XP_013096963.1, XP_013096948.1
OG0000356	XP_012945176.1, XP_012945173.1, XP_005091198.1, XP_012945165.1, XP_035829041.1, XP_012945170.1, XP_012945179.1, XP_035829055.1, XP_035829058.1, XP_035829057.1	XP_013073736.1, XP_013073735.1, XP_013073734.1, XP_013073731.1, XP_013073732.1, XP_013073733.1
OG0000357	XP_035825432.1, XP_035825434.1, XP_035825431.1, XP_035825433.1, XP_035825435.1, XP_005097440.3	XP_013089630.1, XP_013089651.1, XP_013089638.1, XP_013089612.1, XP_013089596.1, XP_013089621.1, XP_013089646.1, XP_013089664.1, XP_013089603.1, XP_013089658.1, XP_013089671.1
OG0000358	XP_012935552.1	XP_013061301.1
OG0000358	XP_012941952.1	XP_013073727.1, XP_013073728.1, XP_013073730.1
OG0000358	XP_012935857.2	XP_013061992.1
OG0000359	XP_012943732.1	XP_013067840.1, XP_013067849.1
OG0000359	XP_012935843.2	XP_013089300.1
OG0000359	XP_012942181.1	XP_013063154.1, XP_013095621.1, XP_013078212.1, XP_013068758.1, XP_013088153.1
OG0000360	XP_035829685.1, XP_012946292.1, XP_012946195.1, XP_012946411.1, XP_012946372.1, XP_012946225.1, XP_005089076.1, XP_012946332.1, XP_035829691.1, XP_035829694.1	XP_013076524.1, XP_013076521.1, XP_013076520.1, XP_013076523.1
OG0000361	XP_012946933.1, XP_012934727.1, XP_005100855.1, XP_005100856.1, XP_012939357.1, XP_005088861.1, XP_005088862.1	XP_013089956.1, XP_013063865.1, XP_013063866.1, XP_013085063.1, XP_013083531.1, XP_013083971.1
OG0000362	XP_005103447.1	XP_013067120.1
OG0000362	XP_005101052.3	XP_013095158.1, XP_013095156.1
OG0000362	XP_005111155.1	XP_013083296.1
OG0000363	XP_012938568.1	XP_013083605.1
OG0000363	XP_005099473.2	XP_013073952.1
OG0000363	XP_005100239.1	XP_013076321.1
OG0000363	XP_035826122.1	XP_013085960.1
OG0000364	XP_035828808.1, XP_005110690.2	XP_013071066.1
OG0000364	XP_005097799.1, XP_012937918.2	XP_013084507.1
OG0000365	XP_012945199.1, XP_012935125.1, XP_012935849.1, XP_035825903.1, XP_005099364.1, XP_012938463.1, XP_012946519.1, XP_012938473.1, XP_012938464.1, XP_012946518.1, XP_005100461.2	XP_013068225.1
OG0000366	XP_012941434.2, XP_005104578.1	XP_013076855.1
OG0000366	XP_005102802.2, XP_012935471.1, XP_005106529.2, XP_005106534.2, XP_005106530.1, XP_012940503.1	XP_013087005.1
OG0000366	XP_005097681.2	XP_013089987.1, XP_013089986.1
OG0000366	XP_012943431.1, XP_012942359.1, XP_005090608.1, XP_035827650.1, XP_035827649.1, XP_012942064.1	XP_013082765.1
OG0000367	XP_005092708.1, XP_005092709.1, XP_012934848.1	XP_013083297.1, XP_013083298.1
OG0000368	XP_005094124.1, XP_005094122.1, XP_005094123.1, XP_005094125.1, XP_005094126.1, XP_005094127.1, XP_005094128.1	XP_013074603.1, XP_013074601.1, XP_013074600.1, XP_013074602.1
OG0000369	XP_035825920.1, XP_012938549.1, XP_035825921.1, XP_012938550.2	XP_013077914.1, XP_013077913.1, XP_013077915.1
OG0000370	XP_012938821.1, XP_012938822.1, XP_012938820.1, XP_005099897.1, XP_005099909.1, XP_012935938.1	XP_013076250.1, XP_013081822.1, XP_013082269.1, XP_013082266.1, XP_013082267.1, XP_013062285.1, XP_013081595.1, XP_013075109.1, XP_013090573.1, XP_013076322.1, XP_013079179.1, XP_013071469.1
OG0000371	XP_035827602.1	XP_013069384.1, XP_013069383.1, XP_013069385.1, XP_013069382.1, XP_013069386.1, XP_013069388.1, XP_013069389.1, XP_013069387.1, XP_013069393.1, XP_013069391.1, XP_013069392.1, XP_013069394.1, XP_013069395.1
OG0000372	XP_005113367.2	XP_013072535.1, XP_013078095.1
OG0000372	XP_012939213.1	XP_013092893.1
OG0000373	XP_005098783.1, XP_035825784.1, XP_005098782.1	XP_013063671.1, XP_013063672.1, XP_013063675.1, XP_013063674.1, XP_013063673.1
OG0000374	XP_012934646.1, XP_012934647.1, XP_012934648.1, XP_035824055.1, XP_035824054.1, XP_012934645.1, XP_012934649.1, XP_035824056.1, XP_012934650.1	XP_013061122.1, XP_013061123.1, XP_013061124.1, XP_013061121.1, XP_013061125.1
OG0000376	XP_012940687.1, XP_012940686.1, XP_012940683.1, XP_005103143.1, XP_012940681.1, XP_012940684.1, XP_012940685.1	XP_013087870.1, XP_013087856.1, XP_013087864.1, XP_013087885.1, XP_013087914.1, XP_013087877.1, XP_013087895.1, XP_013087905.1, XP_013087930.1, XP_013087923.1
OG0000386	XP_012935124.1, XP_005093233.1	XP_013095654.1
OG0000386	XP_012935840.1	XP_013083684.1, XP_013083678.1, XP_013083672.1, XP_013083693.1, XP_013083700.1
OG0000387	XP_005108742.1	XP_013069993.1, XP_013069992.1, XP_013069994.1
OG0000387	XP_035828653.1, XP_005109981.3, XP_005109982.3, XP_005109980.3, XP_035828654.1	XP_013069943.1, XP_013069942.1, XP_013069941.1, XP_013069940.1
OG0000389	XP_005106047.1, XP_005106044.1, XP_005106043.1, XP_005106045.1, XP_012942242.1, XP_012942243.1, XP_005106048.1, XP_005106046.1	XP_013062880.1, XP_013062878.1, XP_013062873.1, XP_013062875.1, XP_013062874.1, XP_013062877.1, XP_013062876.1, XP_013062871.1, XP_013062879.1, XP_013062881.1
OG0000391	XP_035828092.1, XP_012943068.1, XP_005107586.1, XP_005107587.1, XP_005107589.1, XP_012943067.1, XP_005107588.1	XP_013068464.1, XP_013068460.1, XP_013068459.1, XP_013068463.1, XP_013068462.1
OG0000392	XP_035826954.1, XP_012934901.2, XP_035827310.1	XP_013061420.1, XP_013061421.1
OG0000393	XP_005107855.2	XP_013062615.1
OG0000396	XP_005108600.1, XP_035827410.1, XP_005105124.1, XP_035827409.1, XP_035827407.1, XP_035827405.1, XP_035827408.1, XP_035827406.1	XP_013083660.1, XP_013083661.1, XP_013083662.1, XP_013076522.1, XP_013076532.1, XP_013076539.1, XP_013076548.1
OG0000397	XP_035826885.1	XP_013070324.1, XP_013070326.1, XP_013070327.1, XP_013070328.1, XP_013070321.1, XP_013070320.1, XP_013070319.1, XP_013070318.1, XP_013070325.1, XP_013070323.1, XP_013070322.1, XP_013070329.1
OG0000398	XP_005093494.1, XP_005100262.1	XP_013090042.1, XP_013063186.1, XP_013062465.1, XP_013062325.1, XP_013062456.1, XP_013062446.1, XP_013064763.1
OG0000400	XP_035827818.1	XP_013075115.1
OG0000400	XP_012946778.1	XP_013087557.1, XP_013083828.1, XP_013070874.1
OG0000400	XP_005095771.1, XP_012943612.2	XP_013081186.1
OG0000401	XP_035826334.1	XP_013093531.1, XP_013083168.1
OG0000401	XP_012939479.1, XP_035826333.1, XP_035826335.1, XP_012939485.1	XP_013092182.1, XP_013062535.1, XP_013068146.1, XP_013092678.1, XP_013093530.1, XP_013062534.1, XP_013094031.1, XP_013068134.1, XP_013062533.1
OG0000402	XP_012942750.1, XP_012942749.1, XP_012942751.1, XP_012942748.1, XP_012942746.1	XP_013095980.1
OG0000403	XP_012940785.1, XP_005112424.2	XP_013096435.1
OG0000403	XP_012944021.1	XP_013090265.1
OG0000404	XP_035828099.1	XP_013090990.1, XP_013081461.1
OG0000404	XP_005105376.1	XP_013063018.1, XP_013095649.1, XP_013093695.1
OG0000405	XP_035824789.1	XP_013080074.1
OG0000405	XP_012936045.1	XP_013080056.1, XP_013080064.1
OG0000405	XP_005104806.1, XP_005109548.1, XP_005109547.1, XP_035827261.1, XP_035827260.1, XP_035827256.1, XP_035827257.1, XP_035827258.1, XP_035827259.1	XP_013074667.1
OG0000406	XP_012936459.1, XP_005095726.1, XP_035824958.1, XP_035824957.1, XP_005095724.1	XP_013089316.1
OG0000406	XP_005098846.1, XP_035825792.1	XP_013095086.1, XP_013095085.1, XP_013095087.1, XP_013095088.1, XP_013095084.1
OG0000407	XP_012942204.1, XP_005105950.1, XP_005105965.1, XP_035826902.1, XP_005103171.1, XP_005103170.1, XP_005089958.1	XP_013062909.1, XP_013096546.1, XP_013062913.1
OG0000409	XP_035827656.1	XP_013092967.1
OG0000410	XP_012943172.1, NP_001191514.1	XP_013094175.1
OG0000411	XP_012935595.1	XP_013061447.1, XP_013061450.1, XP_013061449.1, XP_013061448.1, XP_013061446.1, XP_013061442.1, XP_013061441.1, XP_013061444.1, XP_013061443.1, XP_013061445.1
OG0000411	XP_012943350.1	XP_013082037.1
OG0000412	XP_005104608.2	XP_013068638.1
OG0000412	XP_012939588.1	XP_013086527.1, XP_013070907.1
OG0000412	XP_005101265.1, XP_012939584.1, XP_035826389.1, XP_012939585.1	XP_013094857.1
OG0000413	XP_005103125.1, XP_035826889.1, XP_005103124.1, XP_005103127.1	XP_013066837.1, XP_013066838.1, XP_013066836.1, XP_013066839.1, XP_013066840.1, XP_013066843.1, XP_013066842.1, XP_013066844.1
OG0000414	XP_035826406.1, XP_012939656.1	XP_013066928.1
OG0000416	XP_005097314.1	XP_013071838.1
OG0000416	XP_005098512.1	XP_013095513.1, XP_013095586.1
OG0000416	XP_012944604.1, NP_001191665.1	XP_013067530.1
OG0000417	XP_035827451.1	XP_013080968.1, XP_013080972.1, XP_013080970.1, XP_013080967.1, XP_013080969.1, XP_013080971.1
OG0000418	XP_035824390.1	XP_013085169.1
OG0000418	XP_035824391.1	XP_013085191.1
OG0000418	XP_005093427.3	XP_013082610.1, XP_013085190.1
OG0000419	XP_035826753.1, XP_035826756.1, XP_035826760.1, XP_035826759.1, XP_035826758.1, XP_035826755.1, XP_035826754.1, XP_035826757.1	XP_013066622.1
OG0000420	XP_035827575.1, XP_035827577.1, XP_035827576.1, XP_005105675.1	XP_013066248.1, XP_013066239.1, XP_013066246.1, XP_013066238.1, XP_013066245.1, XP_013066240.1, XP_013066242.1, XP_013066244.1, XP_013066243.1, XP_013066247.1, XP_013066250.1, XP_013066251.1, XP_013066249.1
OG0000421	XP_005102006.3, XP_005099985.2, XP_035826125.1	XP_013081491.1
OG0000421	XP_005100050.1, XP_005100051.1, XP_035826082.1, XP_012938898.1, XP_005100049.1, XP_012938897.1, XP_005100048.1, XP_005100067.1	XP_013065605.1
OG0000422	XP_012943960.1, XP_005109230.1, XP_005109231.1, XP_005109232.1	XP_013069561.1, XP_013069570.1
OG0000422	XP_035825666.1	XP_013062481.1
OG0000423	XP_012945309.2	XP_013069718.1
OG0000423	XP_012940941.1	XP_013069719.1, XP_013069720.1
OG0000424	XP_012942266.1	XP_013067639.1, XP_013067640.1, XP_013067642.1, XP_013067641.1, XP_013067637.1, XP_013067638.1, XP_013067636.1, XP_013067634.1, XP_013067635.1
OG0000425	XP_035829545.1	XP_013062977.1, XP_013062972.1, XP_013062971.1, XP_013062974.1, XP_013062975.1, XP_013062973.1
OG0000425	XP_035827819.1	XP_013066032.1
OG0000426	XP_005101087.2	XP_013092412.1
OG0000427	XP_035826040.1	XP_013096580.1, XP_013096508.1, XP_013096367.1, XP_013096301.1, XP_013096433.1, XP_013096014.1, XP_013096153.1, XP_013095943.1, XP_013096224.1, XP_013096085.1
OG0000428	XP_005092803.2	XP_013089604.1
OG0000428	XP_035828126.1	XP_013076909.1
OG0000428	XP_035828588.1	XP_013081057.1
OG0000429	XP_005104814.2	XP_013068533.1, XP_013068532.1
OG0000429	XP_005109747.1, XP_035828597.1	XP_013074626.1
OG0000430	XP_005109364.1, XP_005109363.1, XP_005109365.1	XP_013070742.1, XP_013070739.1, XP_013070740.1, XP_013070741.1
OG0000430	XP_012938157.1	XP_013089586.1, XP_013080901.1, XP_013080902.1, XP_013080903.1, XP_013080896.1, XP_013080895.1, XP_013080900.1, XP_013080898.1, XP_013080897.1
OG0000431	XP_005097154.1	XP_013072062.1, XP_013063221.1, XP_013089411.1, XP_013095525.1, XP_013067775.1, XP_013067774.1, XP_013067772.1, XP_013067773.1, XP_013067771.1, XP_013067761.1, XP_013067768.1, XP_013067760.1, XP_013067765.1, XP_013067762.1, XP_013067763.1, XP_013067767.1, XP_013067764.1, XP_013067770.1, XP_013067766.1
OG0000432	XP_005112942.2	XP_013089898.1, XP_013089653.1, XP_013078036.1, XP_013075872.1, XP_013081381.1, XP_013092643.1, XP_013092210.1, XP_013076076.1, XP_013090217.1, XP_013089652.1, XP_013069004.1, XP_013080966.1, XP_013078035.1, XP_013069006.1, XP_013069005.1, XP_013093605.1, XP_013093714.1, XP_013092374.1, XP_013093716.1
OG0000433	XP_035829508.1	XP_013081823.1
OG0000441	XP_005091321.1, XP_005097280.1, XP_005105949.1	XP_013096512.1
OG0000445	NP_001191424.1	XP_013086290.1
OG0000446	XP_012942348.1, XP_035827733.1, XP_005106222.1, XP_035827732.1	XP_013060562.1
OG0000446	XP_005096471.1, XP_005096472.1, XP_005096473.1, XP_035825126.1	XP_013070707.1
OG0000447	XP_005093895.1	XP_013072263.1
OG0000448	NP_001191540.1	XP_013082099.1
OG0000448	NP_001191541.1, XP_012945039.1	XP_013072954.1
OG0000448	NP_001191609.1	XP_013069087.1
OG0000449	XP_005106745.2, XP_012938175.1, XP_005106746.1	XP_013078269.1, XP_013078260.1, XP_013078261.1, XP_013078259.1, XP_013078262.1, XP_013078266.1, XP_013078264.1, XP_013078268.1, XP_013078265.1, XP_013078267.1, XP_013078263.1
OG0000452	XP_005093470.1, XP_005093469.1	XP_013090480.1
OG0000452	XP_035827133.1	XP_013065524.1
OG0000452	XP_012944751.1	XP_013072662.1
OG0000453	XP_005107804.1, XP_005107805.1	XP_013076155.1
OG0000454	XP_035826716.1	XP_013064397.1, XP_013083028.1
OG0000455	XP_005103971.2	XP_013076724.1, XP_013076726.1, XP_013076725.1
OG0000455	XP_005095622.1, XP_005095621.1, XP_005092907.1	XP_013075256.1
OG0000456	XP_012942971.2	XP_013083744.1, XP_013083736.1, XP_013083732.1, XP_013083752.1, XP_013083761.1, XP_013083771.1
OG0000457	XP_005106422.1, XP_005106421.1	XP_013063659.1, XP_013063667.1, XP_013063644.1, XP_013063654.1
OG0000458	XP_005100689.1, XP_012939238.1, XP_035826223.1	XP_013094154.1, XP_013094231.1, XP_013094450.1, XP_013094300.1, XP_013094363.1, XP_013094082.1, XP_013094012.1
OG0000459	XP_012939151.1	XP_013070232.1, XP_013096468.1
OG0000459	XP_005111388.1	XP_013060767.1
OG0000460	XP_005100157.1	XP_013085161.1
OG0000460	XP_005091232.2	XP_013069644.1
OG0000461	XP_005095507.1, XP_035824899.1, XP_005095506.1, XP_005095504.1, XP_035824898.1, XP_005095500.1, XP_005095501.1	XP_013072835.1, XP_013072838.1, XP_013072837.1, XP_013072836.1, XP_013072833.1, XP_013072832.1, XP_013072834.1, XP_013072839.1, XP_013072840.1
OG0000464	XP_012936978.2	XP_013066868.1
OG0000464	XP_005101850.1, XP_035826533.1, XP_005101849.1	XP_013072729.1, XP_013072727.1, XP_013072730.1
OG0000465	XP_005096370.1	XP_013075068.1
OG0000465	XP_005101296.1, XP_005101297.1	XP_013094922.1
OG0000465	XP_035828319.1	XP_013061239.1
OG0000466	XP_035826359.1, XP_035826358.1, XP_005101154.1, XP_005101155.1, XP_035826357.1	XP_013064696.1, XP_013077948.1, XP_013094558.1, XP_013094559.1, XP_013094560.1, XP_013094561.1, XP_013094555.1, XP_013094554.1, XP_013094556.1
OG0000467	XP_012936907.1, XP_005096591.1, XP_035825147.1, XP_035825148.1	XP_013091123.1, XP_013091121.1, XP_013091120.1, XP_013091117.1, XP_013091124.1, XP_013091122.1, XP_013091119.1, XP_013091118.1
OG0000468	XP_005106171.1, XP_005106170.1, XP_005106172.1, XP_012942318.1, XP_012942317.1	XP_013084295.1, XP_013084296.1, XP_013062044.1, XP_013090803.1
OG0000469	NP_001191399.1	XP_013060939.1
OG0000469	NP_001191402.1	XP_013086970.1
OG0000469	NP_001191568.1	XP_013072143.1
OG0000470	XP_005094087.1, XP_005094086.1, XP_005094089.1, XP_005094088.1	XP_013095786.1, XP_013095797.1, XP_013060965.1
OG0000470	XP_005090395.2, XP_005090396.2, XP_005103309.3	XP_013063887.1
OG0000471	XP_035825918.1, XP_035825917.1, XP_005099406.1	XP_013071986.1, XP_013071234.1, XP_013094949.1
OG0000472	XP_005106953.1, XP_012942685.1, XP_012942683.1, XP_012942681.1, XP_012942680.1, XP_012942686.1, XP_012942687.1, XP_012942682.1, XP_005106957.1, XP_005106959.1, XP_005106955.1, XP_005106956.1	XP_013075484.1, XP_013075485.1, XP_013075486.1, XP_013075483.1
OG0000473	XP_035824363.1, XP_005093356.1, XP_005093354.1, XP_005093355.1, XP_035824361.1, XP_005093353.1, XP_005093357.1, XP_035824362.1, XP_035824360.1, XP_005093352.1, XP_035824359.1, XP_005093351.1	XP_013079463.1, XP_013079465.1, XP_013079466.1, XP_013079464.1
OG0000474	XP_012946336.1, XP_035829452.1	XP_013073538.1, XP_013073539.1, XP_013073540.1
OG0000475	XP_012937201.1	XP_013063461.1
OG0000475	XP_035828529.1	XP_013063462.1
OG0000476	XP_035826551.1, XP_012940011.1, XP_035826552.1	XP_013071444.1
OG0000476	XP_012934627.1	XP_013095198.1
OG0000477	XP_005101694.1, XP_035826490.1	XP_013070391.1
OG0000478	XP_035827118.1, XP_035827120.1, XP_035827119.1	XP_013091291.1
OG0000479	XP_035827652.1	XP_013072274.1, XP_013072277.1, XP_013072276.1, XP_013072278.1
OG0000480	XP_035824596.1	XP_013076877.1
OG0000480	XP_035826107.1	XP_013076878.1, XP_013084801.1
OG0000480	NP_001191485.1	XP_013088398.1
OG0000481	XP_035825068.1, XP_005096248.1, XP_035825067.1	XP_013066551.1, XP_013066553.1, XP_013066552.1, XP_013066554.1, XP_013066547.1, XP_013066549.1, XP_013066546.1, XP_013066548.1, XP_013066557.1, XP_013066558.1, XP_013066555.1, XP_013066556.1
OG0000482	XP_005097414.1, XP_005097413.1	XP_013075892.1
OG0000482	XP_035825683.1	XP_013079120.1, XP_013079121.1, XP_013079125.1, XP_013079122.1, XP_013081817.1
OG0000483	XP_005089094.1, XP_035829824.1, XP_035829823.1, XP_035829826.1, XP_035829811.1, XP_035829818.1, XP_035829813.1, XP_035829816.1, XP_035829814.1	XP_013094406.1, XP_013094404.1, XP_013094403.1, XP_013094405.1
OG0000484	XP_005109467.1, XP_005109468.1, XP_005109466.1, XP_005109465.1, XP_005109464.1, XP_012944069.1, XP_012944067.1, XP_012944068.1	XP_013080789.1
OG0000485	XP_005093072.1, XP_005093071.1, XP_012935031.1, XP_005093069.1, XP_005093070.1	XP_013087143.1, XP_013087126.1, XP_013087110.1, XP_013087150.1, XP_013087102.1, XP_013087117.1, XP_013087136.1
OG0000486	XP_035828140.1	XP_013070088.1
OG0000486	XP_012943345.1	XP_013082750.1
OG0000486	XP_005099673.2	XP_013067825.1
OG0000487	XP_035824902.1, XP_005095513.2, XP_035824890.1, XP_012938089.1	XP_013062660.1, XP_013062661.1, XP_013062663.1, XP_013062658.1, XP_013062659.1, XP_013062657.1, XP_013062656.1
OG0000487	XP_012942057.1	XP_013063879.1
OG0000488	XP_005105876.3	XP_013072728.1, XP_013072735.1, XP_013072715.1, XP_013072721.1, XP_013072694.1, XP_013072685.1, XP_013072658.1, XP_013072666.1, XP_013072676.1, XP_013072709.1, XP_013072701.1
OG0000489	XP_012941059.1	XP_013071881.1, XP_013084090.1, XP_013095058.1, XP_013084018.1, XP_013062616.1, XP_013062056.1, XP_013082904.1, XP_013094668.1, XP_013067277.1, XP_013088521.1, XP_013064706.1, XP_013094750.1
OG0000489	XP_005089438.1	XP_013096594.1
OG0000489	XP_012938293.1, XP_012940989.1, XP_012942558.2	XP_013089654.1
OG0000490	XP_005100991.1, XP_035826307.1, XP_035826311.1, XP_005100990.1, XP_035826312.1, XP_005100992.1, XP_012939415.1, XP_012939416.2, XP_012939536.1, XP_012938272.2	XP_013064457.1, XP_013075782.1, XP_013075538.1, XP_013062266.1, XP_013079282.1, XP_013075780.1, XP_013075777.1, XP_013075779.1, XP_013075778.1
OG0000498	XP_012938949.1	XP_013092589.1
OG0000498	XP_035825028.1	XP_013086480.1
OG0000498	XP_012944206.1	XP_013091153.1, XP_013091151.1, XP_013091149.1, XP_013091150.1
OG0000499	XP_005095349.1, XP_012936254.1, XP_005095348.1, XP_035824852.1	XP_013069906.1, XP_013069905.1, XP_013076591.1
OG0000499	XP_005111467.1, XP_012945266.1	XP_013088865.1, XP_013088866.1, XP_013088867.1
OG0000500	XP_012941784.1	XP_013064634.1, XP_013064647.1, XP_013064662.1, XP_013064655.1, XP_013064640.1
OG0000500	XP_012943241.1	XP_013090535.1
OG0000500	XP_005105583.1	XP_013065873.1
OG0000501	XP_005096773.1, XP_005113132.1	XP_013063219.1, XP_013070847.1, XP_013095350.1, XP_013095349.1
OG0000501	XP_005107949.1	XP_013081430.1
OG0000502	XP_005102833.1	XP_013074851.1
OG0000502	XP_005104365.1, XP_005090199.1, XP_035826549.1, XP_005090198.1, XP_005104273.2	XP_013074821.1
OG0000507	XP_035829504.1	XP_013087966.1, XP_013087974.1
OG0000507	XP_012946441.1	XP_013094727.1
OG0000508	XP_012940846.1	XP_013069336.1, XP_013069337.1, XP_013069332.1, XP_013069333.1, XP_013069335.1, XP_013069339.1, XP_013069338.1, XP_013069341.1
OG0000509	XP_035824212.1, XP_035824213.1, XP_035824211.1, XP_035824207.1, XP_035824198.1, XP_035824199.1, XP_035824202.1, XP_035824208.1, XP_035824209.1, XP_035824210.1, XP_035824205.1, XP_035824204.1, XP_035824203.1, XP_035824201.1	XP_013081029.1
OG0000510	XP_005113338.2	XP_013075270.1
OG0000510	XP_012946142.1	XP_013076636.1, XP_013076714.1
OG0000512	NP_001191546.1	XP_013088402.1
OG0000513	XP_035826877.1	XP_013062389.1
OG0000513	XP_035829266.1	XP_013073896.1, XP_013076601.1
OG0000513	XP_035825162.1	XP_013064725.1, XP_013083546.1, XP_013080473.1, XP_013081515.1
OG0000514	XP_012940646.2	XP_013088628.1, XP_013086277.1
OG0000515	XP_012934739.1	XP_013067923.1
OG0000515	XP_012945756.1	XP_013080102.1
OG0000515	XP_005091013.1	XP_013089567.1
OG0000515	XP_035828010.1, XP_005107220.1	XP_013074741.1
OG0000516	XP_012937090.1	XP_013078371.1
OG0000516	XP_035826839.1	XP_013067253.1
OG0000517	XP_035828023.1	XP_013077489.1
OG0000517	XP_035828247.1	XP_013091989.1, XP_013064227.1, XP_013096515.1
OG0000517	XP_005111319.1	XP_013071345.1, XP_013089500.1, XP_013076160.1, XP_013064393.1
OG0000518	XP_035826876.1, XP_012940640.1, XP_005103053.1, XP_005103052.1, XP_012940639.1, XP_012940641.1	XP_013065997.1, XP_013066014.1, XP_013065989.1, XP_013065980.1, XP_013066024.1, XP_013066005.1
OG0000519	XP_005105177.1, XP_005105176.1, XP_035827425.1	XP_013078530.1, XP_013078545.1, XP_013078552.1, XP_013078553.1, XP_013078562.1, XP_013078537.1, XP_013078522.1, XP_013078551.1
OG0000521	XP_012943522.1	XP_013095975.1, XP_013095962.1, XP_013095925.1, XP_013095969.1, XP_013095919.1, XP_013095932.1, XP_013095938.1, XP_013095948.1, XP_013095955.1
OG0000522	XP_012944809.1	XP_013092272.1, XP_013092287.1, XP_013092278.1, XP_013092261.1, XP_013092265.1, XP_013092294.1
OG0000525	XP_005093682.1, XP_035824438.1, XP_035824436.1, XP_005093684.1, XP_035824437.1, XP_005093681.1, XP_035824435.1, XP_012935332.1	XP_013075224.1
OG0000526	XP_005110798.3	XP_013074249.1, XP_013067450.1, XP_013067451.1, XP_013074976.1
OG0000526	XP_012938944.2, XP_005091980.2	XP_013067545.1, XP_013067547.1, XP_013067532.1, XP_013089746.1, XP_013089747.1, XP_013092449.1
OG0000528	XP_012937272.1	XP_013070297.1
OG0000528	XP_012940947.1	XP_013060690.1
OG0000528	XP_035827717.1	XP_013067913.1, XP_013083344.1, XP_013083038.1
OG0000529	XP_005093152.1, XP_005093151.1, XP_005093150.1, XP_005093149.1, XP_005093148.1, XP_005093147.1, XP_005093146.1	XP_013071765.1, XP_013071767.1, XP_013071762.1, XP_013071766.1, XP_013071764.1
OG0000530	XP_005113046.2, XP_012946370.1	XP_013061135.1, XP_013062552.1
OG0000530	XP_005099814.2, XP_035826016.1, XP_012938768.1, XP_005099798.1	XP_013066434.1, XP_013066435.1
OG0000531	XP_035829470.1	XP_013077810.1, XP_013077801.1, XP_013077783.1, XP_013077762.1, XP_013077777.1, XP_013077770.1, XP_013077737.1, XP_013077745.1, XP_013077754.1, XP_013077796.1, XP_013077789.1
OG0000532	XP_012936436.1	XP_013076488.1
OG0000532	XP_005106691.2	XP_013076161.1
OG0000532	XP_012942546.2, XP_035827845.1	XP_013076483.1, XP_013076486.1, XP_013076484.1, XP_013076487.1
OG0000534	XP_035828897.1, XP_012944838.1, XP_005091135.1, XP_005091136.1, XP_005091140.1, XP_005091137.1, XP_005091138.1, XP_035828894.1, XP_005091139.1, XP_012944833.1, XP_005091141.1	XP_013090172.1, XP_013090157.1, XP_013090164.1
OG0000536	XP_035824371.1	XP_013072571.1, XP_013072572.1, XP_013072573.1, XP_013072574.1
OG0000536	XP_035824745.1	XP_013063925.1
OG0000537	XP_035829538.1, XP_035829536.1, XP_035829537.1	XP_013089558.1, XP_013089557.1, XP_013089559.1, XP_013089561.1, XP_013089560.1, XP_013089565.1, XP_013089562.1
OG0000538	XP_005104679.2	XP_013060932.1
OG0000538	XP_035825406.1	XP_013060928.1, XP_013060929.1, XP_013060930.1, XP_013060931.1, XP_013060926.1, XP_013060927.1
OG0000539	XP_035829424.1, XP_012934927.1	XP_013083254.1, XP_013083251.1, XP_013083253.1, XP_013083252.1
OG0000540	XP_012935950.1, XP_005094837.1, XP_005094833.1, XP_005094831.2, XP_005094832.1, XP_005094835.1, XP_012935951.1	XP_013069183.1, XP_013069184.1, XP_013069182.1, XP_013069181.1, XP_013069180.1, XP_013069187.1, XP_013069185.1
OG0000541	XP_012938432.2	XP_013072083.1
OG0000541	XP_035825264.1	XP_013090834.1, XP_013089276.1, XP_013089275.1, XP_013076802.1
OG0000541	XP_012944355.1	XP_013067399.1, XP_013067400.1
OG0000542	XP_012945634.1, XP_012936606.1, XP_005096020.1	XP_013096875.1, XP_013090793.1
OG0000542	XP_012945635.1	XP_013088833.1, XP_013088832.1, XP_013088831.1, XP_013088835.1, XP_013088834.1
OG0000543	XP_035829345.1, XP_012945825.2	XP_013094152.1
OG0000544	XP_012945368.1	XP_013074797.1, XP_013074795.1, XP_013074798.1, XP_013074796.1, XP_013074800.1, XP_013074799.1
OG0000545	XP_012945723.1	XP_013080329.1, XP_013080321.1, XP_013080313.1, XP_013080280.1, XP_013080298.1, XP_013080272.1, XP_013080307.1, XP_013080289.1, XP_013080231.1, XP_013080243.1, XP_013080251.1, XP_013080236.1, XP_013080265.1, XP_013080258.1
OG0000546	XP_005095546.1, XP_035824905.1, XP_035824906.1, XP_005095548.1, XP_005095549.1	XP_013067216.1, XP_013067218.1, XP_013067217.1, XP_013067219.1, XP_013067220.1, XP_013067221.1, XP_013067222.1, XP_013067224.1
OG0000547	XP_012946509.1, XP_035826058.1	XP_013071185.1, XP_013071178.1, XP_013071177.1, XP_013071181.1, XP_013071180.1, XP_013071183.1, XP_013071182.1, XP_013071186.1, XP_013071184.1, XP_013071187.1, XP_013071175.1, XP_013071173.1, XP_013071174.1, XP_013071176.1, XP_013071179.1
OG0000548	XP_012943419.1, XP_012943412.1, XP_012943414.1, XP_012943420.1, XP_012943421.1, XP_012943418.1, XP_012943416.1, XP_012943417.1, XP_005108213.2, XP_012943415.1, XP_012943413.1	XP_013089301.1
OG0000549	XP_005093340.1, XP_005093339.1	XP_013086088.1, XP_013086087.1
OG0000550	XP_012939685.1, XP_012939682.1, XP_012939686.1, XP_035826418.1, XP_012939683.1, XP_012939684.1, XP_012939681.1, XP_005101409.1	XP_013081731.1, XP_013081730.1, XP_013081727.1, XP_013081728.1, XP_013081729.1
OG0000551	XP_005092422.1, XP_005092421.1	XP_013086538.1, XP_013081592.1, XP_013081660.1, XP_013081814.1, XP_013081523.1, XP_013081740.1
OG0000551	XP_035824093.1	XP_013081887.1
OG0000552	XP_005111261.1	XP_013079013.1, XP_013079014.1, XP_013079015.1, XP_013079032.1
OG0000552	XP_005111041.1	XP_013079011.1, XP_013079012.1, XP_013076628.1
OG0000553	XP_035829246.1, XP_035829242.1, XP_012945607.1, XP_012945606.1, XP_035829244.1, XP_005112024.1, XP_035829245.1, XP_012945605.1, XP_035829241.1, XP_035829243.1	XP_013081182.1
OG0000554	XP_035825505.1, XP_005097825.1, XP_035825506.1, XP_035825507.1	XP_013081927.1, XP_013077874.1, XP_013077872.1, XP_013077873.1, XP_013077877.1, XP_013077875.1
OG0000555	XP_035825594.1	XP_013092601.1, XP_013082132.1, XP_013089774.1
OG0000555	XP_035824045.1, XP_035827214.1	XP_013083816.1
OG0000555	XP_035824348.1, XP_035827211.1, XP_005093314.1, XP_012943225.1	XP_013094218.1
OG0000555	XP_005091180.1	XP_013090753.1
OG0000556	XP_005111713.1	XP_013086375.1, XP_013097133.1, XP_013097132.1, XP_013066457.1, XP_013062743.1, XP_013085296.1, XP_013066461.1, XP_013066462.1, XP_013086609.1, XP_013089833.1, XP_013089834.1, XP_013093296.1, XP_013093297.1, XP_013078786.1, XP_013089831.1, XP_013078783.1, XP_013078785.1
OG0000557	XP_035827173.1	XP_013085518.1, XP_013066900.1, XP_013062397.1, XP_013072552.1, XP_013076776.1, XP_013084981.1, XP_013075802.1, XP_013095025.1, XP_013062396.1, XP_013062395.1, XP_013075833.1, XP_013077122.1, XP_013087153.1, XP_013089698.1, XP_013076089.1, XP_013075533.1, XP_013072225.1
OG0000568	XP_005104990.1, XP_005104989.1	XP_013062276.1
OG0000568	XP_012940743.1, XP_035824858.1, XP_005095376.1	XP_013077769.1, XP_013077755.1, XP_013077773.1, XP_013062997.1
OG0000569	XP_005105224.1	XP_013081037.1, XP_013081036.1, XP_013081038.1
OG0000569	XP_012946196.1	XP_013096505.1, XP_013088413.1
OG0000570	XP_012935909.2	XP_013066301.1
OG0000571	XP_012939979.1	XP_013077571.1, XP_013077564.1, XP_013077559.1
OG0000572	XP_012939067.1	XP_013070157.1, XP_013070164.1, XP_013070163.1, XP_013070156.1, XP_013070159.1, XP_013070161.1, XP_013070162.1, XP_013070160.1, XP_013070158.1, XP_013070155.1
OG0000575	XP_005093158.3	XP_013085486.1, XP_013092630.1, XP_013071769.1
OG0000576	XP_012943834.1, XP_005110850.1	XP_013093182.1, XP_013061260.1
OG0000577	XP_035826377.1	XP_013090565.1, XP_013090564.1, XP_013090563.1, XP_013090561.1, XP_013090560.1, XP_013090558.1, XP_013090559.1, XP_013090554.1, XP_013090566.1, XP_013090556.1, XP_013090562.1, XP_013090555.1
OG0000578	XP_012943053.1	XP_013067341.1, XP_013067342.1, XP_013067339.1
OG0000578	XP_005095839.3	XP_013086176.1, XP_013063399.1
OG0000578	XP_005094746.1, XP_035824714.1	XP_013068326.1, XP_013068381.1, XP_013068379.1, XP_013068382.1, XP_013068380.1
OG0000580	XP_005094203.1, XP_005094204.1	XP_013095575.1, XP_013095571.1
OG0000580	XP_035829842.1	XP_013095146.1, XP_013095145.1
OG0000580	XP_005091010.1, XP_012934956.1	XP_013068092.1
OG0000581	XP_005096447.1	XP_013072360.1, XP_013072361.1
OG0000581	XP_005106760.1	XP_013068414.1
OG0000583	XP_035825157.1, XP_005096657.2	XP_013075791.1
OG0000583	XP_005109889.1, XP_005109890.1	XP_013073517.1
OG0000584	XP_012937598.1, XP_012937597.1	XP_013087333.1, XP_013063738.1
OG0000585	XP_012944929.1, XP_005099534.1	XP_013093606.1
OG0000585	XP_005092276.2	XP_013075524.1
OG0000585	XP_012937551.2, XP_005099533.1	XP_013075972.1, XP_013075973.1, XP_013075970.1, XP_013075971.1, XP_013075969.1
OG0000587	XP_012934632.1, XP_005104410.1, XP_005088853.1	XP_013073636.1, XP_013089602.1, XP_013089600.1, XP_013089601.1
OG0000588	XP_012944076.1	XP_013064794.1
OG0000588	XP_005111546.1	XP_013067082.1
OG0000588	XP_005100816.1	XP_013061136.1, XP_013061203.1
OG0000589	XP_005101818.1	XP_013093227.1, XP_013076150.1
OG0000589	XP_012938224.1	XP_013083607.1, XP_013083606.1
OG0000590	XP_035826641.1, XP_012940226.2	XP_013086435.1, XP_013086433.1, XP_013086432.1
OG0000591	XP_035824746.1	XP_013089807.1
OG0000592	XP_035825836.1	XP_013068570.1, XP_013068569.1, XP_013068566.1, XP_013068567.1, XP_013068563.1, XP_013068562.1, XP_013068565.1, XP_013068564.1
OG0000593	XP_012946946.1, XP_035826426.1	XP_013069648.1, XP_013069647.1, XP_013069653.1, XP_013069645.1, XP_013069652.1, XP_013069650.1, XP_013069651.1, XP_013069649.1, XP_013069654.1, XP_013069655.1
OG0000594	XP_012940532.1	XP_013069370.1, XP_013069372.1, XP_013069368.1, XP_013069371.1, XP_013069367.1, XP_013069373.1, XP_013069369.1, XP_013069360.1
OG0000595	XP_005102111.2	XP_013072521.1
OG0000595	XP_012940151.1	XP_013092274.1
OG0000595	XP_035829815.1	XP_013088048.1
OG0000595	XP_012940147.1	XP_013090336.1
OG0000596	XP_035824802.1, XP_012942397.1, XP_012942882.1, XP_012942881.1, XP_012942880.1, XP_005111972.1	XP_013067050.1, XP_013067051.1, XP_013067049.1, XP_013095183.1, XP_013084367.1, XP_013067052.1, XP_013090464.1
OG0000597	XP_035827387.1, XP_035827388.1, XP_035827386.1, XP_005105066.2	XP_013074898.1, XP_013074897.1, XP_013074896.1
OG0000598	NP_001240692.1	XP_013092330.1, XP_013092329.1, XP_013092328.1, XP_013092327.1, XP_013092325.1, XP_013092326.1, XP_013092324.1
OG0000599	XP_005092004.2	XP_013065265.1
OG0000599	XP_005092003.1, XP_005092002.1, XP_005092005.1	XP_013065267.1, XP_013065268.1, XP_013065269.1, XP_013065266.1, XP_013065271.1, XP_013065270.1, XP_013065263.1, XP_013065262.1
OG0000600	XP_005092719.1	XP_013087823.1, XP_013087821.1, XP_013087822.1
OG0000600	XP_005089696.2	XP_013078914.1
OG0000600	XP_005113042.2	XP_013064448.1
OG0000600	XP_035824825.1	XP_013080282.1, XP_013080283.1
OG0000601	XP_012941579.1	XP_013065507.1
OG0000601	XP_035829295.1	XP_013094648.1, XP_013094649.1
OG0000602	XP_005104630.2	XP_013082202.1
OG0000602	XP_005101986.1, XP_005101987.1	XP_013061079.1, XP_013087035.1
OG0000602	XP_035826722.1	XP_013067475.1, XP_013067476.1, XP_013091900.1, XP_013089020.1, XP_013089013.1
OG0000603	XP_005106455.2	XP_013070531.1
OG0000603	XP_005089191.1, XP_035824200.1	XP_013079221.1, XP_013079220.1, XP_013079217.1, XP_013079218.1
OG0000604	XP_035827623.1, XP_005093498.2, XP_005093462.2, XP_012938889.1, XP_012944266.1, XP_012942110.1	XP_013083249.1, XP_013083245.1, XP_013083246.1, XP_013065101.1, XP_013072232.1
OG0000605	XP_035824058.1	XP_013072344.1, XP_013072343.1, XP_013072342.1, XP_013072341.1, XP_013072339.1, XP_013072340.1, XP_013072345.1, XP_013072338.1
OG0000606	XP_035829280.1, XP_005112174.2	XP_013082696.1
OG0000607	XP_005099165.1, XP_035825861.1, XP_035825867.1, XP_035825866.1, XP_035825865.1, XP_035825862.1, XP_035825864.1, XP_012938423.1, XP_035825863.1	XP_013073601.1
OG0000608	XP_035828608.1, XP_035828606.1, XP_005109795.1, XP_035828607.1, XP_035828609.1, XP_035828610.1, XP_035828611.1	XP_013094903.1
OG0000609	XP_012939324.2	XP_013063298.1, XP_013063292.1, XP_013063328.1, XP_013063305.1, XP_013063312.1, XP_013063319.1
OG0000610	XP_012936378.1, NP_001267763.1, XP_012936381.1, XP_012936379.1	XP_013070494.1, XP_013088330.1
OG0000610	XP_005096887.2	XP_013064896.1, XP_013064895.1
OG0000611	XP_012941593.2	XP_013073903.1
OG0000611	XP_012941592.1, XP_012941591.1	XP_013074110.1, XP_013074109.1, XP_013074111.1, XP_013074112.1, XP_013074113.1, XP_013074114.1
OG0000612	XP_035828264.1	XP_013062889.1, XP_013062890.1, XP_013062888.1
OG0000612	XP_035828642.1, XP_005109942.2	XP_013085745.1
OG0000613	XP_005101811.1, XP_012943506.1, XP_005102657.1, XP_005102658.1	XP_013062193.1
OG0000614	XP_012936617.1, XP_012936615.1, XP_035825027.1, XP_012936618.1, XP_012936619.1	XP_013089521.1, XP_013089516.1, XP_013089517.1, XP_013089523.1, XP_013089519.1, XP_013089518.1, XP_013089520.1
OG0000615	XP_005107464.1, XP_005107465.1	XP_013062795.1, XP_013062794.1
OG0000616	XP_012941374.1, XP_012941375.1, XP_005104449.1, XP_012941372.1, XP_012941371.1, XP_005104450.1, XP_005104451.1, XP_005104448.1, XP_012944459.1	XP_013087636.1, XP_013087635.1, XP_013087633.1, XP_013087634.1
OG0000617	XP_005092505.1	XP_013069140.1
OG0000617	XP_005092506.1, XP_005092507.1	XP_013069156.1, XP_013069148.1
OG0000618	XP_035824127.1, XP_005092533.1, XP_035824123.1, XP_035824122.1, XP_035824125.1, XP_035824126.1, XP_005092532.1, XP_035824124.1, XP_012934743.1	XP_013092014.1
OG0000619	XP_005108342.1, XP_005108340.1, XP_005108341.1, XP_005108343.1	XP_013081017.1
OG0000619	XP_005113502.2, XP_012940924.1	XP_013066034.1, XP_013090383.1
OG0000620	XP_035827671.1	XP_013067653.1, XP_013067652.1, XP_013067655.1, XP_013067654.1
OG0000620	XP_035828939.1	XP_013089329.1, XP_013089330.1
OG0000621	XP_035826478.1, NP_001243366.1, XP_012939795.1, XP_012939803.1, XP_035826477.1, XP_012939791.1	XP_013089894.1
OG0000622	XP_012942517.1, XP_012937452.2, XP_005103373.1	XP_013073462.1, XP_013073461.1, XP_013063580.1, XP_013085336.1
OG0000623	XP_035828596.1	XP_013080849.1, XP_013080842.1, XP_013080846.1, XP_013080845.1, XP_013080841.1, XP_013080840.1, XP_013080844.1, XP_013080843.1
OG0000623	XP_012944211.1	XP_013080850.1
OG0000624	XP_012940758.1	XP_013091321.1, XP_013091315.1, XP_013091277.1, XP_013091284.1, XP_013091309.1, XP_013091302.1, XP_013091293.1, XP_013091270.1
OG0000625	XP_035828715.1, XP_035828716.1, XP_012944508.1, XP_035828717.1	XP_013071382.1, XP_013071381.1, XP_013071375.1, XP_013071374.1, XP_013071380.1, XP_013071379.1, XP_013071371.1, XP_013071377.1, XP_013071370.1, XP_013071373.1, XP_013071372.1, XP_013071378.1
OG0000626	XP_012940469.1	XP_013089633.1
OG0000627	XP_005109924.2, XP_012944316.1, XP_012944317.1, XP_012937447.1, XP_012937448.1	XP_013066047.1, XP_013066045.1, XP_013066046.1, XP_013066044.1, XP_013066048.1, XP_013066050.1
OG0000628	XP_012944898.1	XP_013082067.1, XP_013082068.1, XP_013082070.1, XP_013082069.1
OG0000629	XP_005112969.2	XP_013084308.1
OG0000630	XP_005101569.1, XP_005101570.1, XP_005101568.1	XP_013073844.1, XP_013073846.1
OG0000631	XP_035825935.1, XP_005099505.3, XP_035825934.1, XP_035825933.1, XP_035825936.1, XP_035825937.1	XP_013070830.1, XP_013070828.1, XP_013070826.1, XP_013070825.1, XP_013070827.1, XP_013070829.1, XP_013063579.1
OG0000632	XP_005104004.1, XP_005104005.1	XP_013094634.1
OG0000633	XP_035829183.1	XP_013089843.1, XP_013089845.1, XP_013089842.1, XP_013089839.1, XP_013089840.1, XP_013089841.1, XP_013089847.1
OG0000633	XP_035829060.1	XP_013089846.1
OG0000634	XP_012945455.1	XP_013076010.1
OG0000634	XP_012945452.1, XP_035824925.1	XP_013084554.1
OG0000634	XP_012946069.1	XP_013064382.1
OG0000635	XP_005090206.1	XP_013089218.1, XP_013089219.1
OG0000635	XP_012940020.1	XP_013089220.1, XP_013089221.1, XP_013089222.1, XP_013089223.1
OG0000636	XP_012944341.1	XP_013093173.1, XP_013068117.1, XP_013068110.1, XP_013068109.1, XP_013068108.1, XP_013068119.1, XP_013068118.1, XP_013068116.1, XP_013068115.1, XP_013068114.1, XP_013068111.1, XP_013068113.1, XP_013068112.1
OG0000637	XP_035829231.1	XP_013067490.1, XP_013067489.1, XP_013067492.1, XP_013067491.1, XP_013067487.1, XP_013067486.1, XP_013067488.1
OG0000638	XP_012935427.1	XP_013084383.1, XP_013093783.1
OG0000638	XP_012936181.1	XP_013093443.1
OG0000639	XP_035824964.1	XP_013066403.1
OG0000640	NP_001191618.1	XP_013068049.1, XP_013068048.1, XP_013068044.1, XP_013068050.1, XP_013068045.1, XP_013068046.1, XP_013068042.1, XP_013068047.1, XP_013068041.1, XP_013068043.1
OG0000642	XP_035826674.1, XP_005090240.1, XP_035826663.1, XP_035826670.1, XP_035826676.1	XP_013094807.1, XP_013094806.1, XP_013094804.1, XP_013094803.1, XP_013094805.1, XP_013094796.1, XP_013094801.1, XP_013094799.1, XP_013094798.1, XP_013094797.1, XP_013094800.1
OG0000643	XP_035827756.1, XP_005093950.1, XP_035824522.1, XP_005103184.1, XP_012942422.2, XP_005106994.1, XP_035824636.1, XP_005094348.1, XP_005111903.1, XP_012935464.2, XP_012935483.2, XP_005106331.1, XP_005093933.1, XP_012936642.1, XP_005103183.1, XP_012940353.1	XP_013095831.1
OG0000644	XP_012942647.1, XP_035827898.1, XP_005106853.1, XP_005106852.1, XP_012935896.2	XP_013095977.1, XP_013095976.1, XP_013069352.1
OG0000644	XP_005094676.1, XP_012935740.1, XP_005094403.1, XP_005106345.1, XP_005106344.1	XP_013089610.1, XP_013089607.1, XP_013089609.1, XP_013089608.1
OG0000645	XP_005098097.1	XP_013088064.1, XP_013088062.1, XP_013088063.1, XP_013088066.1, XP_013088067.1, XP_013088065.1, XP_013088069.1, XP_013088068.1
OG0000646	XP_012942368.1	XP_013088404.1
OG0000646	XP_012936824.1	XP_013093204.1, XP_013064650.1, XP_013073802.1, XP_013094885.1, XP_013078125.1, XP_013089670.1, XP_013094749.1, XP_013092112.1, XP_013091544.1, XP_013080354.1, XP_013091614.1, XP_013088688.1, XP_013087202.1, XP_013066180.1
OG0000647	XP_012946398.1, XP_012944145.1	XP_013077083.1
OG0000667	XP_005102822.1	XP_013081499.1
OG0000667	XP_005099060.1	XP_013070932.1
OG0000668	XP_035829446.1, XP_035829447.1, XP_005112840.1	XP_013086158.1, XP_013086157.1, XP_013086151.1, XP_013086156.1, XP_013086154.1, XP_013086152.1, XP_013086153.1, XP_013086155.1, XP_013086150.1
OG0000672	XP_035828754.1, XP_005110404.1, XP_005110405.1, XP_005110402.1, XP_035828753.1, XP_005110403.1	XP_013067318.1, XP_013067317.1, XP_013067316.1, XP_013067313.1, XP_013067314.1, XP_013067315.1
OG0000674	XP_005113261.1	XP_013061656.1
OG0000674	XP_005110589.1	XP_013068985.1
OG0000675	XP_012939299.1	XP_013095730.1, XP_013095733.1, XP_013095731.1, XP_013095732.1
OG0000675	XP_012945994.1	XP_013097000.1, XP_013078787.1, XP_013068887.1
OG0000676	XP_005097568.1, XP_005097567.1	XP_013084410.1, XP_013084409.1, XP_013084408.1, XP_013084411.1, XP_013084407.1, XP_013077000.1, XP_013092475.1, XP_013092468.1, XP_013092463.1
OG0000677	XP_005094744.1, XP_005094742.1, XP_005094743.1	XP_013086264.1, XP_013086263.1
OG0000677	XP_005095160.2	XP_013062459.1
OG0000678	XP_005097167.1, XP_005097168.1, XP_005097169.1	XP_013070356.1, XP_013070354.1, XP_013070355.1, XP_013070351.1, XP_013070350.1, XP_013070349.1, XP_013070352.1, XP_013070353.1
OG0000679	XP_005095539.2	XP_013073035.1, XP_013073034.1
OG0000680	XP_035824377.1, XP_005093402.1, XP_005093403.1, XP_035824378.1	XP_013080885.1, XP_013080891.1, XP_013080890.1, XP_013080888.1, XP_013080886.1, XP_013080887.1
OG0000682	XP_005112569.1	XP_013067306.1
OG0000682	XP_005092324.1, XP_005101013.1	XP_013071586.1
OG0000683	XP_035828016.1, XP_005107243.1, XP_035828017.1	XP_013095783.1, XP_013095782.1
OG0000685	XP_035827500.1, XP_035827499.1, XP_035827498.1, XP_012941910.1, XP_005105473.1, XP_012941912.1, XP_035827497.1	XP_013066073.1, XP_013066072.1, XP_013066069.1, XP_013066070.1, XP_013066071.1, XP_013066074.1
OG0000686	XP_012934594.1, XP_012934592.1, XP_005092197.1	XP_013094963.1, XP_013094965.1, XP_013094969.1, XP_013094968.1, XP_013094970.1, XP_013094966.1, XP_013094964.1, XP_013094962.1, XP_013094960.1, XP_013094959.1
OG0000687	XP_012937308.1	XP_013060646.1
OG0000687	XP_005098204.3, XP_005104863.1, XP_012941580.1, XP_012941581.1	XP_013090896.1
OG0000688	NP_001267772.1	XP_013064334.1
OG0000688	NP_001297423.1, XP_012943343.1	XP_013072688.1
OG0000688	XP_035827686.1	XP_013080421.1
OG0000688	NP_001297424.1	XP_013090408.1
OG0000689	XP_012939570.1	XP_013072266.1
OG0000692	XP_012938856.1, XP_012938836.1	XP_013079103.1, XP_013079105.1, XP_013079104.1, XP_013079100.1, XP_013079102.1
OG0000693	XP_005089103.1	XP_013065966.1, XP_013065965.1
OG0000693	XP_012942713.1	XP_013094183.1, XP_013081126.1
OG0000693	XP_005089102.1	XP_013065999.1
OG0000694	XP_012945688.1, XP_035829278.1	XP_013089131.1, XP_013089123.1, XP_013089102.1, XP_013089093.1, XP_013089110.1, XP_013089116.1, XP_013089139.1
OG0000695	XP_035825045.1, XP_035825044.1, XP_035825046.1	XP_013091658.1, XP_013091656.1, XP_013091657.1, XP_013091659.1, XP_013091660.1
OG0000696	XP_035827340.1, XP_012938169.2	XP_013071188.1
OG0000696	XP_035828962.1, XP_035825751.1, XP_012946660.1	XP_013081020.1
OG0000697	XP_005113607.2	XP_013089969.1
OG0000697	XP_005109004.3	XP_013090868.1
OG0000698	XP_035829869.1, XP_012946896.1, XP_012946862.1, XP_012946927.1	XP_013096820.1, XP_013096817.1, XP_013096819.1, XP_013096818.1, XP_013096814.1, XP_013096816.1, XP_013096815.1, XP_013096813.1
OG0000699	XP_035828504.1	XP_013074498.1
OG0000699	XP_035828795.1	XP_013096389.1, XP_013096391.1, XP_013096390.1
OG0000700	XP_012941035.1	XP_013067936.1
OG0000700	XP_005113403.3, XP_012937132.1, XP_012941851.2	XP_013081163.1, XP_013081164.1, XP_013086752.1
OG0000701	XP_005102965.2	XP_013075679.1
OG0000702	XP_035828416.1	XP_013086225.1, XP_013081409.1, XP_013081407.1, XP_013081408.1, XP_013081406.1, XP_013081405.1, XP_013081404.1, XP_013081402.1, XP_013081401.1, XP_013081403.1
OG0000704	XP_012943555.1	XP_013082944.1
OG0000704	XP_005105079.1, XP_005105078.1	XP_013095978.1
OG0000705	XP_035828522.1	XP_013066523.1, XP_013066524.1, XP_013066525.1, XP_013066522.1
OG0000706	XP_035824327.1	XP_013066127.1
OG0000707	XP_005100811.1, XP_005100810.1, XP_005100809.1, XP_005100808.1	XP_013064146.1, XP_013064147.1, XP_013064144.1, XP_013064145.1, XP_013064143.1, XP_013064142.1
OG0000708	XP_035824530.1	XP_013077238.1
OG0000708	XP_005112361.1	XP_013076824.1, XP_013076825.1
OG0000709	XP_035827968.1, XP_012940993.1	XP_013093877.1
OG0000710	XP_005106821.1, XP_035827896.1, XP_035827895.1, XP_005106819.1, XP_005106822.1, XP_005106815.1, XP_005106816.1, XP_005106817.1, XP_005106818.1	XP_013069802.1, XP_013069801.1, XP_013069800.1
OG0000711	XP_012940311.1	XP_013073932.1, XP_013073930.1, XP_013073935.1, XP_013073933.1, XP_013073931.1, XP_013073929.1, XP_013073928.1, XP_013073934.1, XP_013073926.1, XP_013073925.1
OG0000712	XP_035829633.1	XP_013071922.1
OG0000712	XP_012937328.1, XP_012942703.1	XP_013082509.1, XP_013082596.1
OG0000713	XP_005105462.1	XP_013072053.1
OG0000714	XP_035828332.1, XP_035828331.1, XP_005108547.3	XP_013094573.1
OG0000714	XP_012943605.1	XP_013069670.1
OG0000715	XP_035825290.1	XP_013065485.1, XP_013065486.1, XP_013065488.1, XP_013065487.1
OG0000716	XP_012946091.1	XP_013088017.1, XP_013088004.1, XP_013088010.1, XP_013087996.1
OG0000716	XP_005089100.1	XP_013065963.1
OG0000716	XP_012936949.1	XP_013074037.1
OG0000717	XP_005094456.1	XP_013086386.1, XP_013086377.1, XP_013086396.1, XP_013086371.1, XP_013086405.1
OG0000718	XP_035828509.1	XP_013096569.1, XP_013096572.1, XP_013096566.1, XP_013096567.1, XP_013096568.1, XP_013096571.1
OG0000719	XP_035828078.1	XP_013074650.1, XP_013074649.1, XP_013074652.1, XP_013074653.1
OG0000719	XP_005089577.1	XP_013064823.1
OG0000720	XP_005102303.1, XP_005102302.1, XP_035826659.1, XP_005102301.1, XP_005102299.1	XP_013063067.1, XP_013063063.1, XP_013063065.1, XP_013063064.1, XP_013063062.1, XP_013063069.1, XP_013063068.1, XP_013063070.1
OG0000721	XP_012936096.1, XP_035824784.1	XP_013075222.1, XP_013061900.1, XP_013075218.1, XP_013071931.1, XP_013071932.1, XP_013071929.1, XP_013083036.1, XP_013083035.1, XP_013083033.1
OG0000721	XP_035827355.1	XP_013064615.1
OG0000722	XP_035826420.1, XP_012939694.1	XP_013064097.1, XP_013093746.1, XP_013064106.1, XP_013064090.1, XP_013064112.1, XP_013064122.1
OG0000723	XP_035825665.1, XP_005089803.1	XP_013071128.1, XP_013071122.1, XP_013071123.1, XP_013071126.1, XP_013071125.1, XP_013071127.1, XP_013071124.1, XP_013071129.1
OG0000724	XP_005100504.1, XP_005100503.1, XP_005100502.1	XP_013072182.1, XP_013072157.1, XP_013072168.1, XP_013072161.1, XP_013072151.1, XP_013072176.1
OG0000725	XP_005096663.2, XP_035826173.1, XP_035827740.1	XP_013077169.1, XP_013077165.1, XP_013077166.1, XP_013077171.1, XP_013077170.1, XP_013077172.1, XP_013077167.1
OG0000726	XP_005095901.1, XP_005095902.1	XP_013069245.1
OG0000726	XP_005108444.1	XP_013072114.1
OG0000726	XP_005101479.2	XP_013069243.1, XP_013069242.1, XP_013069241.1, XP_013069244.1
OG0000727	XP_005108663.1	XP_013095459.1, XP_013095457.1, XP_013095456.1, XP_013095458.1, XP_013095451.1, XP_013095452.1, XP_013095453.1, XP_013095455.1
OG0000728	XP_012945473.1	XP_013063412.1, XP_013063415.1, XP_013063413.1, XP_013063409.1, XP_013063414.1, XP_013063411.1, XP_013063416.1, XP_013063417.1, XP_013063418.1, XP_013063419.1
OG0000729	XP_005089374.1	XP_013081709.1, XP_013081707.1, XP_013081708.1, XP_013081706.1, XP_013081710.1, XP_013081705.1
OG0000730	XP_005096044.1	XP_013062382.1
OG0000730	NP_001191661.1	XP_013064569.1, XP_013087815.1, XP_013080834.1, XP_013064661.1
OG0000731	XP_035827617.1, XP_012942102.2, XP_035827618.1, XP_035827619.1	XP_013066117.1, XP_013066116.1, XP_013066115.1, XP_013066119.1
OG0000731	XP_035827612.1	XP_013066118.1
OG0000732	XP_012938405.1, XP_012938406.1, XP_012938407.1	XP_013091348.1
OG0000732	XP_005099118.1, XP_005099120.1, XP_005099119.1, XP_012938404.1	XP_013085218.1, XP_013085216.1, XP_013085212.1, XP_013085214.1, XP_013085219.1, XP_013085215.1, XP_013085213.1
OG0000733	XP_005112110.2	XP_013072766.1
OG0000733	XP_012945649.1	XP_013093206.1
OG0000734	XP_005097553.1	XP_013064613.1
OG0000734	XP_005104317.2, XP_035827181.1, XP_035827180.1, XP_005104316.2	XP_013065179.1, XP_013092826.1
OG0000735	XP_005095179.2, XP_005095181.2	XP_013069589.1, XP_013069588.1, XP_013069587.1, XP_013069586.1, XP_013069590.1
OG0000736	XP_035826680.1	XP_013082463.1, XP_013086562.1, XP_013086558.1, XP_013086561.1, XP_013086557.1, XP_013086560.1, XP_013086559.1, XP_013086556.1, XP_013086555.1, XP_013086553.1, XP_013086554.1
OG0000737	XP_012935760.1, XP_012944310.2	XP_013091383.1
OG0000739	XP_035828907.1, XP_005113600.1, XP_005113599.1, XP_005106626.1, XP_005105548.1, XP_005105750.1	XP_013060848.1
OG0000739	XP_005103806.1	XP_013064359.1, XP_013077611.1, XP_013079940.1
OG0000740	XP_012937345.1, XP_005089776.1	XP_013070587.1, XP_013070588.1, XP_013070586.1, XP_013070589.1
OG0000741	XP_005090628.1	XP_013084886.1
OG0000741	XP_012941494.1	XP_013095205.1
OG0000742	XP_012939841.1	XP_013080005.1, XP_013080004.1, XP_013080002.1, XP_013080001.1, XP_013080000.1
OG0000743	XP_005096637.1	XP_013085090.1, XP_013085010.1
OG0000744	XP_012943814.2	XP_013063269.1
OG0000744	XP_012945119.1	XP_013088013.1
OG0000745	XP_005104287.1	XP_013068607.1
OG0000745	XP_012941272.1	XP_013080973.1
OG0000746	XP_012936182.1	XP_013067334.1, XP_013067375.1, XP_013067358.1, XP_013067382.1, XP_013067349.1, XP_013067366.1, XP_013067340.1, XP_013095348.1
OG0000747	XP_035827209.1	XP_013093018.1, XP_013093059.1, XP_013093050.1, XP_013093036.1, XP_013093028.1, XP_013093098.1, XP_013086667.1, XP_013092025.1, XP_013086811.1, XP_013080174.1
OG0000747	XP_012945938.2, XP_005106378.2, XP_035829389.1	XP_013088105.1
OG0000748	XP_012946827.1	XP_013074213.1
OG0000748	XP_035829885.1, XP_035829886.1, XP_035829882.1	XP_013074215.1
OG0000748	XP_035827995.1	XP_013074229.1, XP_013074214.1
OG0000749	XP_035829012.1	XP_013077630.1
OG0000749	XP_005099471.1, XP_005099472.1	XP_013065226.1
OG0000750	XP_005108264.1, XP_005108265.1, XP_005108266.1	XP_013061461.1, XP_013061457.1, XP_013061456.1, XP_013061458.1, XP_013061459.1, XP_013061460.1
OG0000751	XP_035827158.1	XP_013088032.1, XP_013088029.1, XP_013088030.1, XP_013088031.1
OG0000752	XP_005104038.1, XP_005104037.1	XP_013073069.1
OG0000753	XP_035828294.1	XP_013079264.1, XP_013095373.1
OG0000754	XP_012939201.2	XP_013068281.1, XP_013068278.1, XP_013068283.1, XP_013068282.1
OG0000754	XP_012940167.1	XP_013088644.1, XP_013088645.1, XP_013088646.1
OG0000755	XP_012940047.1, XP_005101972.1, XP_005101973.1, XP_012940050.1, XP_005101977.1, XP_012940052.1, XP_005101978.1, XP_012940053.1, XP_012940054.1, XP_005101976.1, XP_012940051.1	XP_013075767.1
OG0000756	XP_005093347.1, XP_012935178.2, XP_035824357.1	XP_013065315.1, XP_013065314.1, XP_013065318.1, XP_013065319.1, XP_013065317.1, XP_013065313.1, XP_013065316.1
OG0000757	XP_005089483.1	XP_013095705.1
OG0000757	XP_012941842.1	XP_013063028.1, XP_013063029.1
OG0000757	XP_005102125.1	XP_013091924.1
OG0000758	XP_035824952.1, XP_035824953.1, XP_035824951.1, XP_035824950.1, XP_035824949.1, XP_035824954.1, XP_035824948.1, XP_035824947.1	XP_013089216.1, XP_013089226.1, XP_013089201.1, XP_013089208.1
OG0000759	XP_005098269.2, XP_035825620.1, XP_005101832.1, XP_005101833.1	XP_013070012.1
OG0000759	XP_005099365.1	XP_013068873.1
OG0000759	XP_035827967.1, XP_035827966.1	XP_013080626.1, XP_013090067.1
OG0000760	XP_005103270.1, XP_035826921.1, XP_035826922.1, XP_005103275.1, XP_035826924.1, XP_005103274.1, XP_035826923.1, XP_035826927.1, XP_035826925.1, XP_035826926.1, XP_005103277.1	XP_013079953.1
OG0000761	XP_005100228.1	XP_013092415.1, XP_013092414.1, XP_013092413.1
OG0000762	XP_035829032.1, XP_035829033.1, XP_012945184.1	XP_013079792.1, XP_013079790.1, XP_013079791.1
OG0000762	XP_012942396.1	XP_013086660.1
OG0000762	XP_012939623.1	XP_013095021.1
OG0000763	XP_005113575.2, XP_012946521.1	XP_013096492.1, XP_013096488.1, XP_013096489.1, XP_013096483.1, XP_013096484.1, XP_013096482.1, XP_013096485.1, XP_013096487.1, XP_013096481.1, XP_013096490.1, XP_013096491.1, XP_013096493.1, XP_013096494.1
OG0000764	XP_012945740.1, XP_012945741.1, XP_035829296.1	XP_013067275.1
OG0000764	XP_012936048.1, XP_005088878.1, XP_005088877.1, XP_035824719.1, XP_005088879.1	XP_013086262.1
OG0000765	XP_012942419.1, XP_005102879.2	XP_013085425.1
OG0000766	XP_035827890.1	XP_013086240.1, XP_013086245.1, XP_013086244.1, XP_013086243.1, XP_013086242.1, XP_013086246.1, XP_013086247.1, XP_013086248.1, XP_013086252.1, XP_013086251.1, XP_013086249.1, XP_013086250.1
OG0000767	XP_005109718.1, XP_005109717.1, XP_005109716.1, XP_035828594.1, XP_005109719.1, XP_005109720.1	XP_013085304.1, XP_013085301.1, XP_013085300.1, XP_013085302.1, XP_013085303.1
OG0000768	XP_035829876.1	XP_013084437.1
OG0000769	XP_005095400.1, XP_012936196.1, XP_035824835.1, XP_035824828.1, XP_035824827.1, XP_035824826.1, XP_012946912.1, XP_012946910.1, XP_035829827.1, XP_005091926.2, XP_012946594.1, XP_035826892.1, XP_005113441.1, XP_005095297.1, XP_012936197.1	XP_013088600.1
OG0000771	XP_005097100.1, XP_005097101.1, XP_035825309.1, XP_005097096.1, XP_035825307.1, XP_035825304.1, XP_035825303.1, XP_035825305.1, XP_035825306.1, XP_035825308.1	XP_013094008.1, XP_013094016.1, XP_013093991.1, XP_013093985.1, XP_013094004.1, XP_013093997.1
OG0000773	XP_005105509.1, XP_005105511.1, XP_005105512.1, XP_005105510.1	XP_013062545.1, XP_013062538.1, XP_013062532.1, XP_013062525.1, XP_013062553.1, XP_013062559.1, XP_013062517.1, XP_013062566.1
OG0000774	XP_012946750.1, XP_012946749.1, XP_035829333.1, XP_005112349.2, XP_035824799.1	XP_013087942.1, XP_013087937.1, XP_013087939.1, XP_013087935.1, XP_013087936.1, XP_013087938.1, XP_013087941.1
OG0000787	XP_005091657.2	XP_013074765.1
OG0000789	XP_005093728.1, XP_012944248.1	XP_013097113.1, XP_013097111.1, XP_013097112.1, XP_013097114.1
OG0000790	XP_005109969.3, XP_005102025.2	XP_013086471.1, XP_013061170.1, XP_013081671.1, XP_013081675.1, XP_013081672.1, XP_013081669.1, XP_013081668.1, XP_013081673.1, XP_013081670.1, XP_013094063.1, XP_013074392.1, XP_013081676.1
OG0000791	XP_035828271.1	XP_013078210.1, XP_013078227.1, XP_013078189.1, XP_013078196.1, XP_013078178.1, XP_013078183.1, XP_013078203.1, XP_013078221.1, XP_013078232.1, XP_013078215.1
OG0000792	XP_012944196.1, XP_012946613.1	XP_013078738.1
OG0000792	XP_012938419.2, XP_012945361.1, XP_012941136.1	XP_013076766.1
OG0000793	XP_005090376.1	XP_013065659.1
OG0000795	XP_012943636.1, XP_012934954.1, XP_012934955.1, XP_005092904.2	XP_013082458.1, XP_013067899.1, XP_013067976.1
OG0000797	XP_012946700.1	XP_013078177.1, XP_013078238.1, XP_013078121.1, XP_013078018.1
OG0000799	XP_005100622.2, XP_035827473.1	XP_013079086.1, XP_013079085.1, XP_013079088.1, XP_013079089.1, XP_013079092.1, XP_013079091.1, XP_013079090.1
OG0000800	XP_005105217.1, XP_005105218.1, XP_012941773.1, XP_035827435.1, XP_005105214.1, XP_035827436.1	XP_013084560.1
OG0000801	XP_005089943.1, XP_035825944.1, XP_005089944.1, XP_012938588.1	XP_013086684.1, XP_013086681.1, XP_013086680.1, XP_013086683.1, XP_013086685.1
OG0000802	XP_005089479.1	XP_013095714.1, XP_013095715.1, XP_013095711.1, XP_013095716.1, XP_013095712.1, XP_013095713.1
OG0000802	XP_005103291.1	XP_013061311.1
OG0000803	XP_012940093.1	XP_013091313.1
OG0000803	XP_005112559.2	XP_013081758.1
OG0000804	XP_035827773.1, XP_005106389.1, XP_035827771.1, XP_012942411.1, XP_035827772.1	XP_013086476.1, XP_013086548.1, XP_013086401.1
OG0000805	XP_012937512.1, XP_012938680.1	XP_013093939.1
OG0000806	XP_035827496.1	XP_013071268.1
OG0000806	XP_005090340.1, XP_035826936.1, XP_005090339.1	XP_013064671.1
OG0000806	XP_005091727.3	XP_013087276.1
OG0000807	XP_005112428.2	XP_013093260.1
OG0000808	XP_035827866.1	XP_013077860.1
OG0000808	XP_035829268.1, XP_012936025.2, XP_005112668.1, XP_005112670.1, XP_005112669.1	XP_013063490.1
OG0000810	XP_035824705.1	XP_013067106.1, XP_013067105.1, XP_013067103.1, XP_013067104.1
OG0000811	XP_005095778.2	XP_013082694.1, XP_013074713.1, XP_013094003.1, XP_013084505.1, XP_013086587.1, XP_013086500.1
OG0000813	XP_005106558.1, XP_035827816.1, XP_035827815.1, XP_035827814.1, XP_035827813.1, XP_012942505.1	XP_013090730.1
OG0000814	XP_012946153.1, XP_012946152.1, XP_005112879.1, XP_012946151.1	XP_013060829.1, XP_013060828.1
OG0000816	XP_005094818.1, XP_005094817.1	XP_013088279.1, XP_013088278.1, XP_013088277.1, XP_013088274.1, XP_013088273.1, XP_013088272.1, XP_013088275.1
OG0000818	XP_012946744.1	XP_013081532.1, XP_013081531.1
OG0000820	NP_001191563.1	XP_013080540.1, XP_013061245.1, XP_013061244.1
OG0000821	XP_035826591.1, XP_012940112.1, XP_012940111.1	XP_013096108.1, XP_013096113.1, XP_013096110.1, XP_013096111.1, XP_013096109.1, XP_013096112.1, XP_013073895.1, XP_013092666.1
OG0000821	XP_005097246.1	XP_013087620.1, XP_013087619.1
OG0000822	XP_035826857.1	XP_013074022.1
OG0000822	NP_001191511.1, XP_012936269.1	XP_013085881.1
OG0000823	XP_005095139.1	XP_013072254.1, XP_013072251.1
OG0000824	XP_035826828.1	XP_013066209.1, XP_013066210.1, XP_013066204.1, XP_013066206.1, XP_013066207.1, XP_013066205.1, XP_013066203.1
OG0000826	XP_035827084.1	XP_013064502.1, XP_013064501.1
OG0000826	XP_005098472.1	XP_013088998.1
OG0000826	XP_035825486.1, XP_005097724.1	XP_013070480.1
OG0000827	XP_012938914.1, XP_012938913.1, XP_035826089.1, XP_035826090.1	XP_013092528.1, XP_013092525.1, XP_013092522.1, XP_013092529.1, XP_013092524.1, XP_013092527.1, XP_013092526.1, XP_013092530.1
OG0000828	XP_005111095.1	XP_013088836.1
OG0000828	XP_005095335.1, XP_005095337.1, XP_005095338.1, XP_005095334.1	XP_013084841.1, XP_013084840.1, XP_013084838.1, XP_013084839.1
OG0000829	XP_005113331.1, XP_005108757.1, XP_005108756.1, XP_005106528.1	XP_013062522.1, XP_013093901.1, XP_013092281.1, XP_013092280.1, XP_013092279.1, XP_013062523.1, XP_013062526.1, XP_013076925.1
OG0000830	XP_035824769.1, XP_012936079.1, XP_012936078.1, XP_005095054.1, XP_012936080.1, XP_035824768.1, XP_035824767.1, XP_012936081.1	XP_013095351.1
OG0000831	XP_005112460.1	XP_013095255.1
OG0000832	XP_035828763.1, XP_012946702.1	XP_013075861.1
OG0000833	XP_012943103.1	XP_013066108.1, XP_013066100.1, XP_013066094.1, XP_013066049.1, XP_013066065.1, XP_013066087.1, XP_013066057.1, XP_013066075.1, XP_013066082.1
OG0000834	XP_035826827.1	XP_013086819.1, XP_013086821.1, XP_013086820.1, XP_013086818.1, XP_013086823.1, XP_013086822.1
OG0000835	XP_012944685.1, XP_035828806.1, XP_012944683.1, XP_012944684.1	XP_013083794.1, XP_013081548.1, XP_013078445.1
OG0000836	XP_005094358.1, XP_035824638.1, XP_035824637.1, XP_035824640.1, XP_035824639.1, XP_005094360.1, XP_035824641.1	XP_013071887.1, XP_013071886.1, XP_013071884.1, XP_013071882.1, XP_013071883.1
OG0000837	XP_005108478.2, XP_005109436.2, XP_005089330.1	XP_013089441.1, XP_013089442.1
OG0000838	XP_005106767.1, XP_005106766.1, XP_005106768.1	XP_013078243.1, XP_013078244.1
OG0000839	XP_005108120.2	XP_013093524.1, XP_013093523.1, XP_013093522.1, XP_013093521.1
OG0000839	XP_012946329.1, XP_005110912.2	XP_013093520.1
OG0000841	XP_012935757.1, XP_012935758.1, XP_035824652.1, XP_035824653.1, XP_012935756.1, XP_012935754.1, XP_012935755.1, XP_035824651.1	XP_013091387.1, XP_013091388.1, XP_013091389.1
OG0000842	XP_005099201.2	XP_013075876.1
OG0000843	XP_012939695.1, XP_012939620.1, XP_005088947.1	XP_013088465.1, XP_013088464.1, XP_013088463.1, XP_013088466.1, XP_013088458.1, XP_013088457.1, XP_013088461.1, XP_013088462.1, XP_013088460.1
OG0000844	XP_035824602.1	XP_013070023.1, XP_013070022.1, XP_013070025.1, XP_013070027.1, XP_013070028.1, XP_013070026.1, XP_013070024.1
OG0000845	XP_012941765.1, XP_005105202.1	XP_013061807.1, XP_013061806.1, XP_013061804.1, XP_013061803.1, XP_013061808.1, XP_013061802.1
OG0000846	XP_012939114.1, XP_012939112.1, XP_005100496.1, XP_005100497.1, XP_005100493.1, XP_005100494.1, XP_012939111.1, XP_005100495.1, XP_012939110.1	XP_013073039.1, XP_013073031.1
OG0000847	XP_005094848.1, XP_005094847.1	XP_013089968.1, XP_013089995.1, XP_013089975.1, XP_013089982.1, XP_013089990.1
OG0000848	XP_005105880.1	XP_013072097.1, XP_013072076.1, XP_013072084.1, XP_013072089.1
OG0000849	XP_005108791.1	XP_013088251.1
OG0000850	XP_005108750.2	XP_013074727.1, XP_013074728.1, XP_013074729.1, XP_013074730.1
OG0000851	XP_035824261.1	XP_013096936.1
OG0000852	XP_005096149.1	XP_013089248.1, XP_013089249.1, XP_013092246.1
OG0000852	XP_012940110.1	XP_013084481.1
OG0000853	XP_005099672.2	XP_013081261.1, XP_013096302.1, XP_013086815.1, XP_013077787.1, XP_013071814.1, XP_013093332.1, XP_013075580.1, XP_013071940.1, XP_013095947.1, XP_013095972.1, XP_013072624.1
OG0000854	XP_035828511.1	XP_013093585.1, XP_013093205.1
OG0000855	XP_012938317.1	XP_013080012.1, XP_013080011.1, XP_013080013.1, XP_013080017.1, XP_013080015.1, XP_013080014.1
OG0000856	XP_005097919.1, XP_005097920.1, XP_012937709.1, XP_005097921.1	XP_013067900.1, XP_013067898.1, XP_013067896.1, XP_013067897.1, XP_013067894.1, XP_013067895.1, XP_013067892.1
OG0000857	XP_035829463.1	XP_013062548.1, XP_013062550.1, XP_013062549.1
OG0000858	XP_012936845.1, XP_035825127.1, XP_035825128.1	XP_013090110.1, XP_013090108.1, XP_013090111.1, XP_013090115.1, XP_013090113.1, XP_013090116.1, XP_013090114.1, XP_013090107.1, XP_013090109.1
OG0000859	XP_012944607.1	XP_013090474.1, XP_013068107.1
OG0000859	XP_005095526.1	XP_013067749.1
OG0000860	XP_005112306.1, XP_005112307.1	XP_013092656.1, XP_013074074.1, XP_013076890.1, XP_013095142.1
OG0000861	XP_005101760.1, XP_035826511.1, XP_035826513.1, XP_035826512.1, XP_012939915.1, XP_005101756.1, XP_005101755.1, XP_005101757.1	XP_013082192.1, XP_013082191.1
OG0000862	XP_005099452.1, XP_005099451.1	XP_013080207.1, XP_013080206.1, XP_013080208.1, XP_013080204.1, XP_013080205.1
OG0000863	XP_005098677.1, XP_005098678.1, XP_005098676.1, XP_005098675.1	XP_013095665.1, XP_013095664.1, XP_013095663.1, XP_013095662.1, XP_013095661.1, XP_013095660.1
OG0000865	XP_005106203.3	XP_013073147.1
OG0000865	XP_005092767.1, XP_005092765.1, XP_005092764.1, XP_005092766.1	XP_013062603.1, XP_013062608.1, XP_013062604.1, XP_013062602.1, XP_013062606.1, XP_013062605.1, XP_013062607.1
OG0000866	XP_012941340.1, XP_012941341.1, XP_005104411.1, XP_005104412.1	XP_013079671.1, XP_013079666.1, XP_013079668.1, XP_013079669.1, XP_013079670.1, XP_013079672.1, XP_013079673.1
OG0000867	XP_035825621.1, XP_035825623.1, XP_035825624.1, XP_035825625.1, XP_035825626.1	XP_013083371.1, XP_013083372.1, XP_013083368.1, XP_013083370.1, XP_013083367.1, XP_013083369.1
OG0000868	XP_012942362.1	XP_013091931.1, XP_013091919.1, XP_013091912.1, XP_013091925.1, XP_013091937.1
OG0000869	NP_001191636.1	XP_013061334.1
OG0000870	XP_005093050.1	XP_013071167.1, XP_013071166.1, XP_013071165.1
OG0000871	XP_005093582.1, XP_005093580.1, XP_005093579.1, XP_005093578.1	XP_013097025.1, XP_013097020.1, XP_013097021.1, XP_013097018.1, XP_013097022.1, XP_013097024.1, XP_013097023.1
OG0000872	XP_035825881.1, XP_012938440.1, XP_005089910.1, XP_005089911.1	XP_013064297.1
OG0000873	XP_005111928.2, XP_012946651.1	XP_013065438.1
OG0000873	XP_035824548.1	XP_013093981.1
OG0000874	XP_005105787.1	XP_013090306.1
OG0000874	XP_005090155.2	XP_013073111.1, XP_013073096.1, XP_013073103.1
OG0000875	XP_005094811.1	XP_013085596.1, XP_013085597.1
OG0000875	XP_012942309.1, XP_005106173.1, XP_012942308.1	XP_013093057.1, XP_013083049.1
OG0000876	XP_035826994.1	XP_013077536.1, XP_013077538.1, XP_013077540.1, XP_013077541.1, XP_013077543.1, XP_013077542.1, XP_013077539.1, XP_013077544.1, XP_013077545.1, XP_013077546.1
OG0000877	XP_035829362.1	XP_013093624.1, XP_013066677.1, XP_013066668.1, XP_013066672.1, XP_013066678.1, XP_013066675.1, XP_013066673.1, XP_013066669.1, XP_013066670.1, XP_013066676.1, XP_013066674.1
OG0000878	XP_035829329.1, XP_012937590.1	XP_013065477.1
OG0000879	XP_012944122.1, XP_035827370.1, XP_035827365.1, XP_035827363.1, XP_035827367.1	XP_013094557.1, XP_013094567.1, XP_013094574.1, XP_013094596.1
OG0000879	XP_005105935.2	XP_013094589.1, XP_013094581.1
OG0000881	XP_005106975.3	XP_013081188.1
OG0000881	XP_035827928.1, XP_012942689.1	XP_013075516.1
OG0000882	XP_035826139.1, XP_012938215.1, XP_012938216.1	XP_013082708.1
OG0000883	XP_005096977.1, XP_005096976.1, XP_005096978.2, XP_035827276.1	XP_013089643.1, XP_013089644.1, XP_013083741.1, XP_013083739.1, XP_013083740.1
OG0000884	XP_005101979.2, XP_035826561.1, XP_035826562.1	XP_013075760.1, XP_013075757.1, XP_013075756.1, XP_013075758.1
OG0000885	XP_005107667.1, XP_005107669.1, XP_012943101.1, XP_005107670.1, XP_005107666.1	XP_013087850.1, XP_013087851.1, XP_013087857.1, XP_013087852.1, XP_013087855.1, XP_013087854.1, XP_013087853.1, XP_013087858.1
OG0000886	NP_001191582.1	XP_013073683.1, XP_013073686.1, XP_013073680.1, XP_013073685.1, XP_013073682.1, XP_013073684.1
OG0000887	XP_012942394.1	XP_013082250.1, XP_013082249.1, XP_013082251.1
OG0000887	XP_012943910.1	XP_013091707.1, XP_013091708.1, XP_013091709.1, XP_013091710.1
OG0000888	XP_005103064.1, XP_005103063.1, XP_005103065.1	XP_013086203.1, XP_013086204.1, XP_013086202.1, XP_013086201.1, XP_013086200.1, XP_013086199.1, XP_013086198.1
OG0000889	XP_012945985.1	XP_013092362.1, XP_013071274.1, XP_013069416.1, XP_013086569.1, XP_013076886.1, XP_013080230.1, XP_013092431.1, XP_013073521.1, XP_013080564.1, XP_013084597.1, XP_013070732.1, XP_013060589.1, XP_013069300.1
OG0000890	XP_035825716.1, XP_012942887.2, XP_012942890.2, XP_012942883.2	XP_013069226.1, XP_013069225.1, XP_013069227.1, XP_013069228.1, XP_013069229.1, XP_013069231.1, XP_013069230.1, XP_013069233.1, XP_013069232.1
OG0000891	XP_012942193.1	XP_013072268.1, XP_013072269.1
OG0000892	XP_012945430.1, XP_012945431.1, XP_012945432.1	XP_013077840.1
OG0000893	XP_035828614.1	XP_013072663.1, XP_013076668.1
OG0000894	XP_035828736.1, NP_001191557.1, XP_035828734.1, XP_035828735.1	XP_013079652.1, XP_013079653.1
OG0000895	XP_035825269.1, XP_035825270.1	XP_013062781.1, XP_013062809.1, XP_013062816.1, XP_013062801.1, XP_013062850.1, XP_013062840.1, XP_013062832.1, XP_013062824.1, XP_013062784.1, XP_013062792.1
OG0000896	XP_035828296.1	XP_013084452.1, XP_013084453.1, XP_013084455.1, XP_013084451.1, XP_013084454.1
OG0000897	XP_012936173.2, XP_035828831.1, XP_012935227.1, XP_005093545.2, XP_005092449.1, XP_035827557.1, XP_005105624.1, XP_005105623.1, XP_012942000.2, XP_005092447.2, XP_005092448.1, XP_005105622.2, XP_005105632.1	XP_013089744.1, XP_013089745.1
OG0000899	XP_005100083.1, XP_012938861.1, XP_035829237.1, XP_012945471.1, XP_035826823.1, XP_005097066.1, XP_035827595.1	XP_013092900.1, XP_013092101.1, XP_013093648.1, XP_013094643.1, XP_013096986.1, XP_013092901.1, XP_013071982.1, XP_013075884.1
OG0000900	XP_005099539.2, XP_035825946.1, XP_005097365.1	XP_013060683.1, XP_013071082.1, XP_013066090.1, XP_013066088.1, XP_013066089.1, XP_013066091.1, XP_013085865.1, XP_013071101.1, XP_013071061.1, XP_013071072.1, XP_013066093.1, XP_013066084.1
OG0000902	XP_005111353.1	XP_013089405.1
OG0000902	XP_005109183.1, XP_005109182.1	XP_013081682.1
OG0000903	XP_035828513.1, XP_005109359.1, XP_005109358.1, XP_035828512.1, XP_012944016.1	XP_013092534.1, XP_013092535.1, XP_013092531.1, XP_013092537.1, XP_013092538.1, XP_013092533.1, XP_013092539.1, XP_013092540.1, XP_013092536.1
OG0000904	XP_005109950.2	XP_013062708.1
OG0000904	XP_005109946.1	XP_013065154.1
OG0000905	XP_005112375.2	XP_013083859.1, XP_013095937.1, XP_013088376.1, XP_013080122.1, XP_013070670.1, XP_013070671.1, XP_013070672.1, XP_013070669.1, XP_013088375.1, XP_013092739.1
OG0000906	XP_005112561.1, XP_005112560.1	XP_013085643.1, XP_013085645.1, XP_013085647.1, XP_013085650.1, XP_013085649.1, XP_013085646.1, XP_013085648.1, XP_013085644.1
OG0000908	XP_012942160.1, XP_012946537.1, XP_012946235.1, XP_012937257.1, XP_035825353.1, XP_012946536.1, XP_012942134.1, XP_012942131.1, XP_012942127.1, XP_012942148.1, XP_035827673.1, XP_035827679.1, XP_035827678.1, XP_035827675.1	XP_013082782.1
OG0000909	XP_035826177.1	XP_013068655.1, XP_013068654.1, XP_013068659.1, XP_013068663.1, XP_013068660.1, XP_013068657.1, XP_013068661.1, XP_013068662.1, XP_013068664.1, XP_013068658.1, XP_013068666.1, XP_013068652.1, XP_013068653.1, XP_013068656.1
OG0000926	XP_005092642.2, XP_012936810.1, XP_005092643.1	XP_013093245.1, XP_013062026.1
OG0000927	XP_012943604.1	XP_013095328.1
OG0000928	XP_005096708.1, XP_035825173.1	XP_013069543.1, XP_013069544.1, XP_013069542.1, XP_013069540.1, XP_013069537.1, XP_013069535.1, XP_013069541.1, XP_013069539.1, XP_013069536.1
OG0000930	XP_012946670.1	XP_013077367.1
OG0000931	XP_035824704.1	XP_013077655.1, XP_013077656.1, XP_013077652.1, XP_013077654.1
OG0000934	XP_012946891.1, XP_012946887.1, XP_012946886.1, XP_012946889.1, XP_035829810.1	XP_013077995.1, XP_013077975.1, XP_013077967.1, XP_013077981.1, XP_013077989.1
OG0000935	XP_012936828.1, XP_035825120.1, XP_035825121.1, XP_035825123.1, XP_012936830.1, XP_005096448.1	XP_013072356.1
OG0000936	XP_035829279.1	XP_013068945.1, XP_013068948.1, XP_013068947.1
OG0000936	XP_012943896.1	XP_013061333.1
OG0000937	XP_012941516.2, XP_012940615.1	XP_013085042.1, XP_013085043.1, XP_013085041.1, XP_013085044.1
OG0000938	XP_035825402.1	XP_013082908.1
OG0000939	XP_005108703.1, XP_012943676.1, XP_035828373.1, XP_035828374.1, XP_005108704.1, XP_005108706.1, XP_005108705.1	XP_013084330.1, XP_013084329.1
OG0000940	XP_012935959.1, XP_012935958.1	XP_013094163.1, XP_013094164.1
OG0000942	XP_005110051.2	XP_013090027.1, XP_013090026.1, XP_013090025.1
OG0000942	XP_005107679.2	XP_013063321.1, XP_013063322.1, XP_013063323.1
OG0000943	XP_005094052.2, XP_012935512.1, XP_012935513.1, XP_012935514.1, XP_005113187.2	XP_013088746.1, XP_013088745.1, XP_013088747.1, XP_013088748.1, XP_013083170.1
OG0000946	XP_035828423.1	XP_013084617.1
OG0000947	XP_012944358.1	XP_013073351.1
OG0000947	XP_012940850.1	XP_013077616.1
OG0000948	NP_001191464.1	XP_013063765.1, XP_013064034.1, XP_013064102.1, XP_013063962.1, XP_013063832.1, XP_013063903.1
OG0000949	XP_005096107.1	XP_013088620.1
OG0000949	XP_035829328.1, XP_005112340.2, XP_012945784.2	XP_013067468.1
OG0000950	XP_035824567.1	XP_013073260.1
OG0000951	XP_005108475.1	XP_013075454.1
OG0000951	XP_005108476.1	XP_013075455.1
OG0000951	XP_005099418.1	XP_013095125.1, XP_013095134.1
OG0000952	XP_005091551.1	XP_013082429.1, XP_013082432.1, XP_013082428.1, XP_013082430.1, XP_013082431.1
OG0000952	XP_005100180.2	XP_013083279.1
OG0000953	XP_012944179.2	XP_013062861.1
OG0000953	XP_012944934.1	XP_013081586.1
OG0000955	XP_012936818.1	XP_013096693.1
OG0000955	NP_001191543.1	XP_013096695.1
OG0000956	XP_005101439.1	XP_013083817.1
OG0000956	XP_012939649.1	XP_013066346.1, XP_013066345.1, XP_013066347.1
OG0000959	XP_005090410.2	XP_013066543.1
OG0000960	XP_035828297.1	XP_013074323.1
OG0000961	XP_012939508.1	XP_013081058.1, XP_013081051.1, XP_013081064.1, XP_013071921.1, XP_013072518.1
OG0000962	XP_005110515.1, XP_035828788.1, XP_005110514.1	XP_013065627.1
OG0000962	XP_005093511.1	XP_013076227.1
OG0000963	XP_005100522.1, XP_005100523.1, XP_005100521.1, XP_005100520.1	XP_013090370.1, XP_013090368.1, XP_013090369.1
OG0000964	XP_005109554.2	XP_013062734.1, XP_013062737.1
OG0000965	XP_005093074.2	XP_013071227.1, XP_013071226.1, XP_013071228.1, XP_013071224.1, XP_013071225.1, XP_013071230.1, XP_013071229.1, XP_013071231.1
OG0000966	XP_005111940.2	XP_013061843.1
OG0000966	XP_005092027.2	XP_013073110.1
OG0000967	XP_012935169.1	XP_013089455.1, XP_013089454.1, XP_013089453.1, XP_013089457.1, XP_013089452.1, XP_013089458.1, XP_013089459.1
OG0000969	XP_005094080.1, XP_005094079.1	XP_013074842.1, XP_013074839.1, XP_013074841.1, XP_013074840.1
OG0000969	XP_012941508.1	XP_013082641.1, XP_013084232.1
OG0000971	XP_012939143.1	XP_013090379.1, XP_013090376.1, XP_013090377.1, XP_013090375.1, XP_013090371.1, XP_013090374.1, XP_013090373.1, XP_013090372.1
OG0000972	NP_001191564.1	XP_013074417.1
OG0000972	XP_005107463.1	XP_013091581.1, XP_013091580.1, XP_013091582.1, XP_013091583.1
OG0000973	XP_005089646.1	XP_013093666.1, XP_013061543.1
OG0000973	XP_005095243.2	XP_013069043.1
OG0000974	XP_035829626.1	XP_013090634.1
OG0000975	XP_035827938.1, XP_005107004.1, XP_005107006.1, XP_035827937.1, XP_005107005.1	XP_013070966.1, XP_013070967.1, XP_013070968.1, XP_013070964.1, XP_013070965.1
OG0000976	XP_012941309.1	XP_013075787.1, XP_013080245.1, XP_013080246.1, XP_013080247.1, XP_013080248.1
OG0000978	XP_005110983.1, XP_005110982.1, XP_005110984.1, XP_012944965.2	XP_013096196.1, XP_013077892.1
OG0000979	XP_012943770.1	XP_013065347.1, XP_013065348.1, XP_013065349.1, XP_013065350.1, XP_013065329.1, XP_013065352.1, XP_013074810.1, XP_013072017.1
OG0000980	XP_035826119.1, XP_005096993.1, XP_005094481.1, XP_012940239.1	XP_013089314.1, XP_013082385.1
OG0000981	XP_012946229.1	XP_013074631.1
OG0000982	XP_005110138.1, XP_035828692.1, XP_035828691.1, XP_005110137.1	XP_013080292.1, XP_013080293.1, XP_013080291.1, XP_013080290.1, XP_013080288.1
OG0000983	XP_005095262.2, XP_012936210.1	XP_013060501.1
OG0000984	XP_012941200.1	XP_013091062.1, XP_013091063.1
OG0000985	XP_005090891.1, XP_005090890.1, XP_005090341.1, XP_035826890.1, XP_035826942.1, XP_035826888.1, XP_035828363.1	XP_013091417.1
OG0000986	XP_012934886.1, XP_005089177.1	XP_013085593.1, XP_013085594.1, XP_013085587.1, XP_013085592.1, XP_013085590.1, XP_013085591.1, XP_013085589.1
OG0000987	XP_012937958.1, XP_012937960.1, XP_005098363.1, XP_012937959.1, XP_035825649.1, XP_012937957.1, XP_012937956.1, XP_012937961.1	XP_013065465.1, XP_013065466.1, XP_013065464.1, XP_013065463.1
OG0000988	XP_035828723.1, XP_012944524.1, XP_012944526.1, XP_012944527.1, XP_005110307.1, XP_005110308.1	XP_013060777.1, XP_013060775.1, XP_013060776.1, XP_013060778.1
OG0000989	XP_012935096.1, XP_012935097.1, XP_012935092.1, XP_005093181.1, XP_012935093.1, XP_012935095.1, XP_012935094.1, XP_012935099.1	XP_013073590.1, XP_013073589.1
OG0000990	XP_035827315.1	XP_013071899.1, XP_013086972.1, XP_013093312.1, XP_013093703.1, XP_013082153.1, XP_013071560.1, XP_013071734.1, XP_013088492.1, XP_013086973.1, XP_013092111.1
OG0000991	XP_012942993.1	XP_013093850.1, XP_013088635.1, XP_013061879.1
OG0000991	XP_012942258.2	XP_013070713.1
OG0000992	NP_001297418.1	XP_013086501.1
OG0000993	XP_035828526.1	XP_013083229.1, XP_013083228.1, XP_013083230.1, XP_013083233.1, XP_013083231.1, XP_013083232.1
OG0000994	XP_035825113.1, XP_005096386.1, XP_012936800.1, XP_012936799.1	XP_013071105.1, XP_013071104.1, XP_013071102.1, XP_013071103.1
OG0000995	XP_035825205.1	XP_013085323.1, XP_013085312.1, XP_013085358.1, XP_013085352.1, XP_013085337.1, XP_013085345.1
OG0000995	XP_035824991.1	XP_013085331.1
OG0000996	XP_005101069.1, XP_035826331.1	XP_013075070.1
OG0000996	XP_005111198.1, XP_005111199.1	XP_013096895.1
OG0000997	XP_012944315.2	XP_013077821.1, XP_013077824.1, XP_013077822.1, XP_013077820.1
OG0000998	XP_005091389.2, XP_005091388.2, XP_035829437.1, XP_005091387.2, XP_005091386.2, XP_012946075.1	XP_013088050.1, XP_013088043.1, XP_013088036.1, XP_013088028.1, XP_013088057.1
OG0000999	XP_005107402.1	XP_013089032.1, XP_013089025.1, XP_013089029.1, XP_013089030.1, XP_013089028.1, XP_013089026.1, XP_013089024.1, XP_013089027.1, XP_013089031.1
OG0001000	XP_005097625.3, XP_012937503.2, XP_035825464.1, XP_012937505.1, XP_012937504.2, XP_012937517.2	XP_013086665.1
OG0001000	XP_012946935.1	XP_013062500.1
OG0001001	XP_012945153.2	XP_013082337.1, XP_013082334.1, XP_013082333.1, XP_013082331.1, XP_013082330.1, XP_013082335.1, XP_013082336.1, XP_013082332.1, XP_013082329.1
OG0001002	XP_012943149.1	XP_013078983.1, XP_013087988.1, XP_013076811.1, XP_013081813.1, XP_013081811.1, XP_013081812.1
OG0001005	XP_035828468.1, XP_005096204.1	XP_013091464.1, XP_013095315.1, XP_013095313.1, XP_013095312.1, XP_013077943.1, XP_013087925.1, XP_013087926.1, XP_013077938.1, XP_013091463.1, XP_013089951.1
OG0001006	XP_012941538.1, XP_005090066.1	XP_013070621.1
OG0001006	XP_035826819.1, XP_005102825.1	XP_013081176.1, XP_013083154.1
OG0001007	XP_012936202.1, XP_012941327.1	XP_013090016.1, XP_013090019.1, XP_013090020.1, XP_013090018.1, XP_013090017.1, XP_013090014.1, XP_013090021.1, XP_013090015.1
OG0001008	XP_012943766.1	XP_013080464.1
OG0001008	XP_012940732.1	XP_013092622.1, XP_013092624.1, XP_013092623.1
OG0001009	XP_012937610.1	XP_013080060.1, XP_013089254.1
OG0001010	XP_005112888.2, XP_005107473.2, XP_005099316.3	XP_013080618.1, XP_013080613.1, XP_013080642.1, XP_013080632.1, XP_013080625.1
OG0001011	XP_012942704.1	XP_013078145.1
OG0001012	XP_005090465.2, XP_005090464.2, XP_005090463.2	XP_013089073.1, XP_013089081.1, XP_013089066.1, XP_013089060.1, XP_013089052.1, XP_013089046.1, XP_013089039.1
OG0001013	XP_035825640.1	XP_013076609.1
OG0001013	XP_012934634.1	XP_013081936.1, XP_013069103.1
OG0001013	XP_035828347.1	XP_013064342.1
OG0001014	XP_035829137.1, XP_005111604.1	XP_013065781.1, XP_013065777.1, XP_013065782.1, XP_013065776.1, XP_013065775.1, XP_013065778.1, XP_013065780.1, XP_013065779.1
OG0001015	XP_012940722.1, XP_035827289.1	XP_013066662.1, XP_013070850.1, XP_013070848.1
OG0001016	XP_012936072.1, XP_012936071.1, XP_012936073.1, XP_005095048.1	XP_013091200.1, XP_013091201.1, XP_013091199.1, XP_013091198.1
OG0001017	XP_005109393.2, XP_005108793.2	XP_013088994.1
OG0001017	XP_012944655.1	XP_013062970.1
OG0001018	XP_005104882.1, XP_035827338.1, XP_035827337.1, XP_035827339.1, XP_005104885.1, XP_012941588.1	XP_013071435.1, XP_013071426.1, XP_013071416.1, XP_013071409.1, XP_013071403.1, XP_013071395.1
OG0001019	XP_035826007.1	XP_013086346.1, XP_013086345.1, XP_013086347.1
OG0001020	XP_005093574.1	XP_013083391.1, XP_013083374.1, XP_013083381.1
OG0001020	XP_005100251.1	XP_013080730.1
OG0001021	XP_005090840.2	XP_013095180.1
OG0001022	XP_035827321.1, XP_005090519.1, XP_035827329.1, XP_035827325.1, XP_035827326.1	XP_013078100.1, XP_013078099.1, XP_013078098.1, XP_013078096.1, XP_013078097.1
OG0001023	XP_012946173.1	XP_013087080.1
OG0001024	XP_005102093.1	XP_013068402.1, XP_013068401.1, XP_013068400.1
OG0001024	XP_012942489.2	XP_013067555.1, XP_013067558.1, XP_013067556.1, XP_013067557.1, XP_013067554.1
OG0001025	XP_012946174.1	XP_013073443.1
OG0001026	XP_012939045.1, XP_005112476.2, XP_012945867.1, XP_005112479.2, XP_012945278.1, XP_012945669.1	XP_013071332.1
OG0001027	XP_035827874.1	XP_013071146.1
OG0001027	XP_035826384.1	XP_013068647.1
OG0001028	XP_005097665.3	XP_013079990.1
OG0001028	XP_005110842.1	XP_013072892.1, XP_013063243.1, XP_013079701.1
OG0001029	XP_035828887.1, XP_005110830.1, XP_035828889.1, XP_035828886.1, XP_035828888.1, XP_035828890.1, XP_035828891.1	XP_013070681.1, XP_013070676.1, XP_013070677.1, XP_013070679.1, XP_013070680.1, XP_013070678.1
OG0001030	XP_035827467.1, XP_035827468.1	XP_013081914.1
OG0001030	XP_035827470.1	XP_013093264.1
OG0001031	XP_012935003.1	XP_013064645.1, XP_013064364.1, XP_013064289.1, XP_013064499.1, XP_013064427.1, XP_013064219.1, XP_013064575.1, XP_013064790.1, XP_013064718.1
OG0001032	XP_005111588.1, XP_035829124.1, XP_035829123.1, XP_005111580.1, XP_012945336.1, XP_005111584.1, XP_005111585.1, XP_005111583.1, XP_005111581.1	XP_013068371.1
OG0001033	XP_035824495.1, XP_035824500.1, XP_035824492.1, XP_035824499.1	XP_013080568.1, XP_013080569.1, XP_013080566.1, XP_013080570.1, XP_013080567.1
OG0001034	XP_012938390.1, XP_012934897.1, XP_035828945.1, XP_035828906.1	XP_013071775.1
OG0001035	XP_035826452.1, XP_012939775.1, XP_035826451.1, XP_005101537.1, XP_005101540.1, XP_012939776.1	XP_013074877.1, XP_013074873.1, XP_013074859.1, XP_013074865.1
OG0001036	XP_035828358.1, XP_035828359.1, XP_035828360.1, XP_012943640.1, XP_035828357.1, XP_035828361.1	XP_013062168.1, XP_013062167.1, XP_013062166.1, XP_013062169.1, XP_013062170.1
OG0001037	XP_005091255.1, XP_005091256.1, XP_005091251.1, XP_005091253.1, XP_005091252.1, XP_005091254.1	XP_013085816.1, XP_013085822.1, XP_013085828.1
OG0001038	XP_005112381.2	XP_013063509.1, XP_013063510.1
OG0001039	XP_035825982.1, XP_035825985.1	XP_013086673.1, XP_013086674.1
OG0001040	XP_012941916.1, XP_005105479.1, XP_012941917.1	XP_013064656.1, XP_013064654.1
OG0001041	XP_012941187.2, XP_035826981.1, XP_035826979.1, XP_005103537.2, XP_035826982.1, XP_005102644.2, XP_035826983.1	XP_013083560.1, XP_013083575.1, XP_013083582.1, XP_013083568.1
OG0001042	XP_012941922.2	XP_013070834.1
OG0001043	XP_012944946.2, XP_035828935.1, XP_012944945.1, XP_012946526.1	XP_013069058.1, XP_013069055.1, XP_013069057.1, XP_013069052.1, XP_013069056.1
OG0001044	XP_012941540.2	XP_013076282.1, XP_013095641.1
OG0001045	XP_035825420.1	XP_013082861.1
OG0001046	XP_005098693.2, XP_035828852.1	XP_013076829.1, XP_013076830.1, XP_013076831.1
OG0001047	XP_035826932.1, XP_005103295.1, XP_035826933.1	XP_013062980.1, XP_013062978.1, XP_013062979.1
OG0001048	XP_012942031.1	XP_013083826.1
OG0001049	XP_012944127.1, XP_035828560.1, XP_035828559.1, NP_001191516.1	XP_013068100.1, XP_013068099.1, XP_013068096.1, XP_013068097.1, XP_013068098.1
OG0001050	XP_005098794.2	XP_013076993.1, XP_013076981.1, XP_013076987.1
OG0001051	XP_012939282.1	XP_013083430.1, XP_013083434.1, XP_013083432.1, XP_013083433.1, XP_013083431.1, XP_013083429.1
OG0001052	XP_005109158.1, XP_035828472.1, XP_035828471.1	XP_013082189.1
OG0001052	XP_005099254.1	XP_013070447.1
OG0001053	XP_005102499.1, XP_035826719.1, XP_035826720.1, XP_005102498.1, XP_012940338.1	XP_013092614.1, XP_013092621.1, XP_013092609.1
OG0001054	XP_005101363.1	XP_013085315.1, XP_013085311.1, XP_013085306.1, XP_013085309.1, XP_013085314.1, XP_013085308.1, XP_013085313.1, XP_013085307.1, XP_013085310.1
OG0001055	NP_001191554.1	XP_013065827.1
OG0001055	XP_005111335.2	XP_013079593.1
OG0001056	XP_005091002.1, XP_035828539.1, XP_035828535.1, XP_005091003.1, XP_005091001.1, XP_005091006.1, XP_005091004.1	XP_013091553.1, XP_013091552.1, XP_013091551.1, XP_013091550.1
OG0001057	XP_005094243.1, XP_005094240.1, XP_005094244.1, XP_035824598.1, XP_005094242.1	XP_013096844.1, XP_013096845.1, XP_013096846.1, XP_013096843.1, XP_013096847.1
OG0001058	XP_012934794.2	XP_013067695.1, XP_013067697.1
OG0001058	XP_035825779.1, XP_012938193.1	XP_013081615.1
OG0001059	XP_012942374.1	XP_013090357.1
OG0001059	XP_035825041.1	XP_013080043.1
OG0001060	XP_005111084.2	XP_013072021.1, XP_013072018.1, XP_013072022.1, XP_013072019.1
OG0001061	XP_035828553.1, XP_005109559.1, XP_005109557.1, XP_012944120.1	XP_013094636.1
OG0001062	XP_005099602.1, XP_012941534.1, XP_005104785.1, XP_035827312.1, XP_005104784.1	XP_013082840.1, XP_013082841.1, XP_013082837.1, XP_013082838.1, XP_013082839.1, XP_013082842.1, XP_013082843.1
OG0001063	XP_005091402.1	XP_013095796.1
OG0001063	XP_035829413.1, XP_005113432.1	XP_013084570.1, XP_013084575.1, XP_013084571.1, XP_013084573.1, XP_013084572.1
OG0001064	XP_005103975.2	XP_013075303.1, XP_013075304.1, XP_013075307.1, XP_013075306.1, XP_013075302.1, XP_013075305.1, XP_013075308.1, XP_013075300.1, XP_013075301.1
OG0001065	XP_012944585.2	XP_013076856.1
OG0001065	XP_012937792.1, XP_012937096.1	XP_013075993.1, XP_013069327.1, XP_013069325.1, XP_013069323.1, XP_013069324.1
OG0001066	XP_035826001.1, XP_035826002.1, XP_005099741.1, XP_012938726.1	XP_013091334.1, XP_013091331.1, XP_013091333.1, XP_013091332.1, XP_013091335.1
OG0001067	XP_012939835.1	XP_013077144.1, XP_013077094.1, XP_013077101.1, XP_013077108.1, XP_013077117.1, XP_013077130.1, XP_013077123.1, XP_013077136.1
OG0001068	XP_005099155.1, XP_035825860.1, XP_035825859.1, XP_012938421.1, XP_035825858.1, XP_035825857.1, XP_035825856.1, XP_035825855.1	XP_013073833.1, XP_013073834.1, XP_013073835.1
OG0001070	XP_012944112.1, XP_012938941.1	XP_013094070.1, XP_013094053.1, XP_013094062.1, XP_013094087.1, XP_013094077.1
OG0001071	XP_005093745.2	XP_013062099.1
OG0001072	XP_005104766.1, XP_005104767.1, XP_005104765.1, XP_005104763.1, XP_005104764.1, XP_005104769.1, XP_005104768.1	XP_013091060.1, XP_013091052.1, XP_013091068.1, XP_013091077.1
OG0001073	XP_012941670.1, XP_012941671.1, XP_035827383.1	XP_013067161.1
OG0001074	XP_012936142.1, XP_012936139.1, XP_012935937.1, XP_005106177.1, XP_005093140.1, XP_005109074.1, XP_005095757.1, XP_005102740.1, XP_012941600.2, XP_012943035.1, XP_012936138.1, XP_012936140.1	XP_013089011.1, XP_013090203.1
OG0001075	XP_035825050.1, XP_012936681.1, XP_035825049.1, XP_012936679.1, XP_012936683.1, XP_012936682.1, XP_012936677.1, XP_012936678.1, XP_012936675.1, XP_005096173.1, XP_005096172.1, XP_012936676.1	XP_013075405.1
OG0001077	XP_005099262.2	XP_013063210.1, XP_013074774.1, XP_013089636.1, XP_013084047.1, XP_013072738.1, XP_013063209.1, XP_013082519.1, XP_013063205.1, XP_013085571.1, XP_013063206.1, XP_013074773.1, XP_013084936.1, XP_013074776.1
OG0001079	XP_005106387.1, XP_005106388.1	XP_013094897.1
OG0001097	XP_005093032.1	XP_013062802.1, XP_013062798.1, XP_013062799.1, XP_013062800.1, XP_013062797.1
OG0001100	XP_005108493.2	XP_013082864.1
OG0001101	XP_005110098.1, XP_035828679.1, XP_005110095.1, XP_005110096.1, XP_005110097.1	XP_013082353.1, XP_013060643.1, XP_013083566.1
OG0001103	XP_005105659.1	XP_013084713.1, XP_013084714.1, XP_013084716.1, XP_013084715.1
OG0001107	XP_012936250.1	XP_013063333.1, XP_013091827.1, XP_013091826.1
OG0001108	XP_005095320.1, XP_005095315.1, XP_005095319.1, XP_005095317.1, XP_035824839.1	XP_013072798.1, XP_013061715.1, XP_013066448.1, XP_013075917.1, XP_013064211.1
OG0001109	XP_035828342.1, XP_012943629.1	XP_013083242.1
OG0001109	XP_035827770.1	XP_013084162.1
OG0001110	XP_035827760.1, XP_012942399.1, XP_035827761.1	XP_013078903.1
OG0001111	XP_012941697.1	XP_013075832.1
OG0001112	XP_012942241.1, XP_005106042.1	XP_013062837.1
OG0001112	XP_012938963.1, NP_001191566.1	XP_013074489.1
OG0001113	XP_012944132.1, XP_012944135.1, XP_012944136.1	XP_013068733.1, XP_013093110.1
OG0001114	XP_012937896.1	XP_013091860.1
OG0001114	XP_012942768.1	XP_013091870.1
OG0001114	XP_035829309.1	XP_013084447.1
OG0001114	XP_035827961.1	XP_013091850.1
OG0001115	XP_005106989.1	XP_013062253.1
OG0001115	XP_005095676.1	XP_013085399.1, XP_013065506.1, XP_013085400.1
OG0001118	XP_005112622.1, XP_005112621.1, XP_012945982.1, XP_035829394.1	XP_013078590.1
OG0001118	XP_035828580.1, XP_005109678.1	XP_013089433.1
OG0001119	XP_035828570.1, XP_035828569.1	XP_013066178.1
OG0001121	XP_035824812.1, XP_012936180.2, XP_012936179.2	XP_013096940.1
OG0001122	XP_035826944.1	XP_013076419.1
OG0001123	XP_035828083.1, XP_035828084.1, XP_012943044.1, XP_035828082.1, XP_005107522.2, XP_035828081.1, XP_012943043.1, XP_005107521.2	XP_013082246.1, XP_013082247.1
OG0001124	XP_005092980.1	XP_013082392.1, XP_013082393.1, XP_013086523.1
OG0001125	XP_005104165.1, XP_035827147.1, XP_005104167.1, XP_005104164.1, XP_035827145.1	XP_013078902.1, XP_013078899.1, XP_013078900.1, XP_013078901.1
OG0001127	XP_005113561.2, XP_012944478.1	XP_013073750.1, XP_013073755.1, XP_013073740.1, XP_013073692.1, XP_013073702.1, XP_013073713.1, XP_013073723.1, XP_013073729.1
OG0001128	XP_035827670.1	XP_013077624.1, XP_013077626.1, XP_013077625.1, XP_013077623.1, XP_013077621.1, XP_013077622.1
OG0001130	XP_005105308.1, XP_012941829.1, XP_005105310.1	XP_013085964.1, XP_013085956.1, XP_013085947.1, XP_013085939.1, XP_013081903.1
OG0001131	XP_012944953.1	XP_013068002.1, XP_013068000.1, XP_013067998.1, XP_013067996.1, XP_013067997.1, XP_013067999.1, XP_013068001.1, XP_013068003.1
OG0001132	XP_012942174.1	XP_013088387.1, XP_013088386.1
OG0001132	XP_035827083.1	XP_013087796.1
OG0001132	XP_012944944.1	XP_013090875.1
OG0001133	XP_012946137.1, XP_012946145.1	XP_013095792.1
OG0001136	XP_035828650.1, XP_035828649.1, XP_012944361.1	XP_013069948.1, XP_013093611.1
OG0001137	XP_005104030.1	XP_013081347.1, XP_013081344.1, XP_013081346.1, XP_013081348.1, XP_013081341.1, XP_013081342.1, XP_013081345.1
OG0001138	XP_035829381.1	XP_013074709.1, XP_013074711.1
OG0001138	XP_012936993.1	XP_013066787.1, XP_013066788.1
OG0001139	XP_005098401.1, XP_012937995.1, XP_005098400.2, XP_012937996.1, XP_005098402.1	XP_013092217.1, XP_013092218.1, XP_013092219.1
OG0001140	XP_012942357.1, XP_005106265.2, XP_012942363.1, XP_005106271.2	XP_013072199.1, XP_013072201.1, XP_013072200.1, XP_013072198.1, XP_013072197.1
OG0001142	XP_005110176.1, XP_005110173.1, XP_005110174.1	XP_013076096.1
OG0001143	XP_005108007.1, XP_005108006.1	XP_013089426.1, XP_013089430.1, XP_013089428.1, XP_013089432.1, XP_013089427.1, XP_013089431.1, XP_013089429.1
OG0001144	XP_035826362.1, XP_005101170.2	XP_013064563.1, XP_013064561.1, XP_013064564.1, XP_013064562.1, XP_013064565.1
OG0001145	XP_035825720.1, XP_005098649.1, XP_005098650.1	XP_013094644.1, XP_013094651.1
OG0001146	XP_012945161.1	XP_013088757.1
OG0001146	XP_035828630.1	XP_013088081.1
OG0001147	XP_005090877.2, XP_005112951.2	XP_013061156.1
OG0001147	XP_012940429.1	XP_013091262.1
OG0001148	XP_035828244.1	XP_013093464.1
OG0001149	XP_005110517.1	XP_013075636.1
OG0001150	XP_005104557.2	XP_013068155.1
OG0001150	XP_012941026.1	XP_013063456.1
OG0001152	XP_035825222.1, XP_005099150.2	XP_013068890.1, XP_013089617.1, XP_013089618.1, XP_013089619.1, XP_013089616.1, XP_013089615.1, XP_013089620.1, XP_013089622.1
OG0001153	XP_005112116.1, XP_012945654.1	XP_013084356.1
OG0001154	XP_035828818.1	XP_013067561.1
OG0001154	XP_035827565.1, XP_035827563.1, XP_035827562.1, XP_035827564.1, XP_005105642.1, XP_035827561.1	XP_013073495.1, XP_013073496.1
OG0001155	XP_005092317.1, XP_035824059.1, XP_005092316.1, XP_005092315.1, XP_005092314.1	XP_013089635.1
OG0001155	XP_012939411.2	XP_013077631.1
OG0001156	XP_012936325.1	XP_013065491.1
OG0001156	XP_012935234.1	XP_013094521.1
OG0001156	XP_035829008.1	XP_013064750.1
OG0001157	XP_035829410.1	XP_013074497.1, XP_013088101.1
OG0001158	XP_012943057.2	XP_013086360.1
OG0001158	XP_012942535.1	XP_013090344.1, XP_013094564.1
OG0001158	XP_012943483.1	XP_013084566.1
OG0001159	XP_005107971.1	XP_013088706.1
OG0001159	XP_005107973.1	XP_013062720.1
OG0001160	XP_005097862.1, XP_035825540.1, XP_035825541.1, XP_035825539.1, XP_035825538.1, XP_035825542.1	XP_013096648.1, XP_013096647.1
OG0001161	XP_035828114.1, XP_005090805.1, XP_035828116.1	XP_013072896.1
OG0001162	XP_035829609.1, XP_005113299.3	XP_013090822.1, XP_013090821.1, XP_013090826.1, XP_013090825.1, XP_013090823.1
OG0001163	XP_012934707.1	XP_013061213.1, XP_013069834.1
OG0001163	XP_005092857.1	XP_013084935.1, XP_013084934.1
OG0001164	XP_035827480.1, XP_005090559.2, XP_005103654.1	XP_013080527.1, XP_013094592.1
OG0001165	XP_012939833.1, XP_035824196.1	XP_013082619.1, XP_013076769.1, XP_013078424.1, XP_013063627.1, XP_013080262.1, XP_013082105.1
OG0001166	XP_005102042.1, XP_005102043.1	XP_013064215.1, XP_013064216.1
OG0001167	XP_012934941.1, XP_012934943.1, XP_035824248.1, XP_035824249.1	XP_013063679.1
OG0001168	XP_005094787.1, XP_005094785.1, XP_012935939.1, XP_005094786.1	XP_013094503.1, XP_013094534.1, XP_013094525.1, XP_013094510.1, XP_013094517.1
OG0001169	XP_012945076.2	XP_013081356.1
OG0001169	XP_005111747.3	XP_013072561.1
OG0001170	XP_005109941.2	XP_013085742.1, XP_013085743.1
OG0001170	XP_012946939.1, XP_012943476.1, XP_005089016.2	XP_013080108.1
OG0001171	XP_012946792.1	XP_013066729.1
OG0001172	XP_035829539.1, XP_012946311.1, XP_035829540.1	XP_013092770.1, XP_013079870.1, XP_013085208.1, XP_013077451.1
OG0001173	XP_035824490.1, XP_035824491.1, XP_005093847.1	XP_013075544.1, XP_013075547.1, XP_013075542.1, XP_013075546.1, XP_013075543.1, XP_013075545.1
OG0001174	XP_005111772.2, XP_012940602.1, XP_035828376.1	XP_013094010.1
OG0001175	XP_005110286.1	XP_013066187.1
OG0001175	XP_012945878.1, XP_012945880.1, XP_012945881.1, XP_012945879.1, XP_035829371.1	XP_013094155.1
OG0001177	XP_035828327.1, XP_012943651.2, XP_035828333.1, XP_035828323.1, XP_035828330.1	XP_013083286.1, XP_013092670.1
OG0001178	XP_012941030.2	XP_013094122.1
OG0001178	XP_012941033.1, XP_005103800.1, XP_035827060.1	XP_013092095.1
OG0001179	XP_005106527.1	XP_013069254.1
OG0001179	XP_005089075.2	XP_013076525.1
OG0001180	XP_005096114.2	XP_013073282.1, XP_013073281.1, XP_013073285.1, XP_013073277.1, XP_013073283.1, XP_013073286.1, XP_013073280.1, XP_013073275.1, XP_013073278.1, XP_013073279.1, XP_013073276.1
OG0001182	XP_012939766.1, XP_012939764.1, XP_012939761.1, XP_012939763.1, XP_012939760.1	XP_013092376.1
OG0001183	XP_035827836.1, XP_035827834.1, XP_035827837.1, XP_035827840.1, XP_035827842.1	XP_013069807.1
OG0001184	XP_005108131.1, XP_005108129.1, XP_005108130.1	XP_013079924.1, XP_013079920.1, XP_013079923.1, XP_013079922.1, XP_013079919.1
OG0001185	NP_001248346.1	XP_013074155.1, XP_013071657.1
OG0001186	XP_005108955.2	XP_013095680.1
OG0001187	XP_005089326.1, XP_012935453.1, XP_012935457.1	XP_013085989.1, XP_013085988.1, XP_013085991.1, XP_013085990.1
OG0001188	XP_012942123.1, XP_012942124.1, XP_035827630.1, XP_035827628.1, XP_035827634.1, XP_035827635.1, XP_035827632.1, XP_035827631.1, XP_035827633.1, XP_035827629.1	XP_013073167.1, XP_013073168.1
OG0001189	XP_005091257.1, XP_005091258.1, XP_035829205.1, XP_005091259.1	XP_013085806.1, XP_013085794.1, XP_013085800.1, XP_013085786.1
OG0001190	XP_035825130.1, XP_005096496.1, XP_005096497.1, XP_005096494.1	XP_013090623.1
OG0001191	XP_012941487.1	XP_013082999.1, XP_013082996.1, XP_013082995.1, XP_013082997.1, XP_013082998.1
OG0001192	XP_012944623.1, XP_012945392.1	XP_013065872.1, XP_013065871.1, XP_013065874.1, XP_013065875.1
OG0001193	XP_012945459.1	XP_013070404.1, XP_013070411.1
OG0001193	XP_012939834.1	XP_013085702.1, XP_013066863.1
OG0001194	XP_005092981.1, XP_005092982.1, XP_035824269.1, XP_005092983.1, XP_005092984.1	XP_013082389.1, XP_013082387.1, XP_013082388.1, XP_013082390.1, XP_013082391.1
OG0001195	XP_035826380.1, XP_012939568.1, XP_005101233.1, XP_035826382.1, XP_005101232.1, XP_035826381.1, XP_005102442.2	XP_013079560.1, XP_013082920.1
OG0001196	XP_012941722.1, XP_035827399.1, XP_005105109.1, XP_035827400.1	XP_013073902.1, XP_013073880.1, XP_013073887.1, XP_013073909.1, XP_013073894.1, XP_013073917.1, XP_013073927.1
OG0001197	XP_005098116.2	XP_013093445.1, XP_013084591.1, XP_013091327.1, XP_013074179.1, XP_013074178.1, XP_013074148.1, XP_013084590.1, XP_013074149.1, XP_013074154.1, XP_013074180.1
OG0001198	XP_005112336.1, XP_005112337.1, XP_005102859.2	XP_013077569.1, XP_013077570.1
OG0001199	XP_012945530.1, XP_012942157.1, XP_012942154.1, XP_012942153.1, XP_012942158.2, XP_012942155.1	XP_013079112.1, XP_013079110.1, XP_013079111.1, XP_013079116.1
OG0001200	XP_012939642.1, XP_012938350.1, XP_012936361.1, XP_012941386.2, XP_035828405.1	XP_013063736.1
OG0001200	XP_012940707.1, XP_035824254.1	XP_013063691.1
OG0001201	XP_035828953.1, XP_012945367.1	XP_013081783.1
OG0001202	XP_005096745.1, XP_005096746.1, XP_005096742.1, XP_005096743.1, XP_005096747.1, XP_035825188.1	XP_013090054.1, XP_013090053.1, XP_013090055.1, XP_013090056.1
OG0001203	XP_035827508.1	XP_013065246.1
OG0001203	XP_005112683.2	XP_013068752.1
OG0001203	XP_012935574.1	XP_013075520.1
OG0001203	XP_005104554.1, XP_005104555.1, XP_005104556.1	XP_013089513.1
OG0001204	XP_035829356.1	XP_013067284.1, XP_013077690.1, XP_013077695.1, XP_013077694.1, XP_013077691.1, XP_013077692.1, XP_013077693.1, XP_013077688.1, XP_013077696.1, XP_013077697.1, XP_013077698.1
OG0001205	XP_012945327.1	XP_013090923.1, XP_013090918.1, XP_013090914.1, XP_013090915.1, XP_013090917.1, XP_013090916.1, XP_013090920.1, XP_013090919.1, XP_013090922.1, XP_013090924.1
OG0001206	XP_012943151.1	XP_013069110.1, XP_013069109.1
OG0001206	XP_005108422.3	XP_013069106.1
OG0001208	XP_035829351.1, XP_035829350.1, XP_035829348.1, XP_035829349.1	XP_013081695.1, XP_013081692.1, XP_013081694.1, XP_013081696.1, XP_013081693.1, XP_013081691.1
OG0001209	XP_005107041.1	XP_013077233.1
OG0001209	XP_012944839.1	XP_013080016.1
OG0001210	XP_012940702.1, XP_005103175.1, XP_005103174.2, XP_005103176.2	XP_013096061.1, XP_013096060.1, XP_013084778.1, XP_013060675.1
OG0001210	XP_012944962.1	XP_013066381.1
OG0001212	XP_005108733.1, XP_005108732.1, XP_005108735.1, XP_005108734.1, XP_035828378.1	XP_013083777.1, XP_013083776.1, XP_013083775.1, XP_013083774.1, XP_013083780.1, XP_013083779.1, XP_013083778.1
OG0001213	XP_005096207.1, XP_005096208.1	XP_013062200.1
OG0001213	XP_005103573.2	XP_013076511.1, XP_013076510.1
OG0001214	XP_012939162.1	XP_013081629.1, XP_013081630.1, XP_013081626.1, XP_013081627.1, XP_013081628.1, XP_013081624.1, XP_013081625.1
OG0001215	XP_035827250.1	XP_013072595.1, XP_013081237.1, XP_013091347.1, XP_013063993.1, XP_013082322.1, XP_013089386.1
OG0001216	XP_035827737.1	XP_013075360.1
OG0001217	XP_005112273.1, XP_005112272.1	XP_013060978.1, XP_013060986.1, XP_013095079.1, XP_013095080.1
OG0001218	XP_012939555.1, XP_012939556.1, XP_035826275.1, XP_012937727.1	XP_013072821.1
OG0001218	XP_012938611.1, XP_005106599.1, XP_005106601.1, XP_005106600.1	XP_013069115.1, XP_013092238.1
OG0001219	XP_012944498.1, XP_012944500.1, XP_012944497.1, XP_012944499.1, XP_005110260.1	XP_013086933.1, XP_013086930.1, XP_013086932.1, XP_013086931.1
OG0001220	XP_012940852.2	XP_013082229.1, XP_013096803.1, XP_013078949.1
OG0001220	XP_005094671.1, XP_012935892.1	XP_013077658.1, XP_013077657.1
OG0001221	XP_035826956.1, XP_012940836.1	XP_013062178.1, XP_013062181.1, XP_013062179.1, XP_013062180.1
OG0001222	XP_005089197.1	XP_013067042.1
OG0001222	XP_005111423.1	XP_013093706.1
OG0001223	XP_012940834.1	XP_013062165.1
OG0001224	XP_012936920.1	XP_013085615.1
OG0001225	XP_012943246.2	XP_013091787.1, XP_013095368.1, XP_013081536.1, XP_013095407.1
OG0001225	XP_035829403.1	XP_013095398.1, XP_013095397.1, XP_013095401.1, XP_013095402.1, XP_013095403.1
OG0001226	XP_035825426.1, XP_035825385.1, XP_035825367.1, XP_005088900.1	XP_013061474.1, XP_013061473.1
OG0001227	XP_035826277.1	XP_013070224.1
OG0001228	XP_012943967.1	XP_013089384.1, XP_013089391.1, XP_013089399.1, XP_013089406.1, XP_013089413.1
OG0001229	XP_005107837.1, XP_005107836.1, XP_005107838.1	XP_013075685.1, XP_013075676.1, XP_013075691.1, XP_013075698.1
OG0001230	XP_035825091.1, XP_035825089.1, XP_035825083.1, XP_035825090.1, XP_035825093.1, XP_035825087.1, XP_035825086.1, XP_035825084.1, XP_035825085.1, XP_035825092.1, XP_035825088.1	XP_013084002.1
OG0001231	XP_012945024.1	XP_013078708.1, XP_013078703.1, XP_013078700.1, XP_013078706.1, XP_013078707.1, XP_013078701.1, XP_013078702.1, XP_013078705.1, XP_013078704.1
OG0001232	XP_012942913.1, XP_012942894.1, XP_035828065.1, XP_035828066.1	XP_013069235.1, XP_013069234.1
OG0001233	XP_005102920.2	XP_013085023.1, XP_013085022.1, XP_013085024.1
OG0001234	XP_035828136.1, XP_005107756.1, XP_035828137.1, XP_035828135.1, XP_035828139.1, XP_035828138.1	XP_013086678.1, XP_013086676.1, XP_013086677.1, XP_013086679.1
OG0001235	XP_012942577.1, XP_005106702.1, XP_012942576.1, XP_035827852.1	XP_013063084.1, XP_013063090.1, XP_013063089.1, XP_013063091.1, XP_013063088.1, XP_013063085.1, XP_013063083.1
OG0001236	XP_005103080.1, XP_005103082.1	XP_013069090.1, XP_013069089.1, XP_013069088.1, XP_013069091.1, XP_013069092.1, XP_013066410.1
OG0001237	XP_012937390.1, XP_005097373.1	XP_013094139.1, XP_013078017.1
OG0001237	XP_012946940.1	XP_013094045.1, XP_013094046.1
OG0001238	XP_005112465.1	XP_013079516.1, XP_013079518.1, XP_013079514.1, XP_013079519.1, XP_013079515.1, XP_013079517.1, XP_013079520.1
OG0001239	XP_035829746.1	XP_013082733.1
OG0001240	XP_012945013.1	XP_013085224.1, XP_013085222.1, XP_013085223.1, XP_013085221.1, XP_013085220.1
OG0001241	XP_005105568.1, XP_005105569.1	XP_013090617.1, XP_013090616.1, XP_013090615.1, XP_013090614.1, XP_013090613.1, XP_013090618.1
OG0001242	XP_035829456.1, XP_035829448.1, XP_005091397.1, XP_035829451.1, XP_012946111.1, XP_035829458.1, XP_005091398.1	XP_013079325.1
OG0001243	XP_012937476.2, XP_035825886.1	XP_013066349.1, XP_013066303.1, XP_013066313.1, XP_013066333.1, XP_013066324.1, XP_013066341.1, XP_013066353.1
OG0001244	XP_012944694.1, XP_005091109.1, XP_005091108.1, XP_005091107.2, XP_035828819.1	XP_013087865.1, XP_013087863.1, XP_013087861.1, XP_013087862.1
OG0001245	XP_012942412.1, XP_005106394.1, XP_005106393.1, XP_005106391.1	XP_013063530.1
OG0001246	XP_035826464.1	XP_013083654.1, XP_013083656.1, XP_013083651.1, XP_013083653.1, XP_013083652.1, XP_013083658.1, XP_013083659.1, XP_013083657.1, XP_013083655.1
OG0001247	XP_005101286.1	XP_013061744.1, XP_013061745.1, XP_013061746.1
OG0001249	XP_012935086.1, XP_005111208.2	XP_013063330.1, XP_013063329.1, XP_013063326.1, XP_013063327.1
OG0001250	XP_035825882.1, XP_005099244.1	XP_013087415.1, XP_013087411.1, XP_013087407.1, XP_013087409.1, XP_013087408.1, XP_013087406.1, XP_013087410.1, XP_013087414.1, XP_013087413.1
OG0001251	XP_012936412.1, XP_012936411.1	XP_013075208.1, XP_013075186.1, XP_013075175.1, XP_013075193.1, XP_013075199.1, XP_013075214.1
OG0001252	XP_035825283.1	XP_013062808.1, XP_013062805.1, XP_013062803.1, XP_013062807.1, XP_013062806.1, XP_013062804.1
OG0001253	XP_012944462.1	XP_013067950.1, XP_013067954.1, XP_013067949.1, XP_013067948.1, XP_013067947.1, XP_013067951.1, XP_013067953.1
OG0001254	XP_005107403.2	XP_013089015.1
OG0001255	XP_035826856.1, XP_035826855.1, XP_035826854.1, XP_012940604.1, XP_035826851.1, XP_035826849.1, XP_035826853.1, XP_035826850.1, XP_035826848.1, XP_035826852.1, XP_012940605.1	XP_013083462.1
OG0001256	XP_035827432.1, XP_035827431.1, XP_005105208.1, XP_035827430.1, XP_035827427.1, XP_035827429.1, XP_035827426.1, XP_035827428.1	XP_013064390.1
OG0001257	XP_012940401.1, XP_012940400.1, XP_012940399.1, XP_005102619.1	XP_013090880.1, XP_013090881.1, XP_013090883.1, XP_013090884.1, XP_013090885.1
OG0001258	XP_005103191.1	XP_013088891.1
OG0001258	XP_012934623.1, XP_005092252.1	XP_013076328.1, XP_013062062.1
OG0001259	XP_035825588.1, XP_035825587.1	XP_013091361.1, XP_013084415.1
OG0001260	XP_012946144.1	XP_013067498.1, XP_013067499.1, XP_013067496.1, XP_013067497.1
OG0001261	XP_005102811.1, XP_005102812.1, XP_012940506.1, XP_005102813.1	XP_013088959.1
OG0001262	XP_012942616.1, XP_012942615.1, XP_012940100.2	XP_013064445.1, XP_013064442.1, XP_013064443.1, XP_013064440.1, XP_013064444.1
OG0001263	XP_035824116.1, XP_005092503.1, XP_005092502.1, XP_035824115.1	XP_013069040.1, XP_013069047.1, XP_013069024.1, XP_013069032.1, XP_013069015.1, XP_013069054.1
OG0001264	XP_012946599.1	XP_013094184.1
OG0001264	XP_005089054.1, XP_005089050.1, XP_005089055.1, XP_005089049.1, XP_012944345.1, XP_012944373.1, XP_005089052.1, XP_005089053.1, XP_005089051.1	XP_013096140.1, XP_013096141.1
OG0001265	XP_005101251.1, XP_005101253.2, XP_005101254.1, XP_012937435.1, XP_005097496.2, XP_012945475.1, XP_035826386.1, XP_012939573.2, XP_035826385.1, XP_005101260.2, XP_005091536.1, XP_035829745.1	XP_013068621.1
OG0001267	XP_005093306.1, XP_012935154.2, XP_012945319.1, XP_012945311.1, XP_035829185.1	XP_013068078.1, XP_013068077.1
OG0001267	XP_012945219.1	XP_013072082.1
OG0001269	XP_005097447.1, XP_005097446.1, XP_035827225.1, XP_005104458.1, XP_005104459.1, XP_005100864.1, XP_012939360.1, XP_005100865.1, XP_005100867.1, XP_005100866.1	XP_013097050.1, XP_013097049.1, XP_013097048.1
OG0001272	XP_005100401.1	XP_013082261.1, XP_013082276.1, XP_013082268.1, XP_013082236.1, XP_013082253.1, XP_013082244.1, XP_013072495.1, XP_013082283.1, XP_013072913.1, XP_013072921.1, XP_013094601.1, XP_013092965.1
OG0001275	XP_005110009.1, XP_005110008.1, XP_005110011.1, XP_035828663.1, XP_012944369.1, XP_035828662.1, XP_012944368.1, XP_035828661.1, XP_012944365.1, XP_012944367.1, XP_035828659.1, XP_012944366.1	XP_013092720.1
OG0001276	XP_005110330.1	XP_013069695.1
OG0001276	XP_012934819.1	XP_013086494.1, XP_013093342.1, XP_013086492.1
OG0001276	XP_005112480.1	XP_013067575.1
OG0001277	XP_012945101.1, XP_005111161.2, XP_005111160.2, XP_005111157.2	XP_013086274.1, XP_013086273.1, XP_013086276.1, XP_013086275.1
OG0001278	XP_012937220.1, XP_012937218.1, XP_012937214.1, XP_012937219.1, XP_012937213.1, XP_035825301.1, XP_012937216.1, XP_012937215.1, XP_035825302.1, XP_012937217.1	XP_013074446.1
OG0001279	XP_012938010.1	XP_013072048.1, XP_013095878.1, XP_013060946.1, XP_013066610.1, XP_013066612.1, XP_013060961.1, XP_013060958.1, XP_013060960.1, XP_013066613.1, XP_013076356.1, XP_013066611.1, XP_013088843.1
OG0001280	XP_012939839.1	XP_013086584.1, XP_013076412.1, XP_013069825.1, XP_013078080.1, XP_013072912.1, XP_013075983.1, XP_013083706.1, XP_013083707.1, XP_013095538.1, XP_013069826.1, XP_013069827.1, XP_013069842.1
OG0001281	XP_035827548.1, XP_035827556.1, XP_035827549.1, XP_035827554.1, XP_035827547.1, XP_012942001.2, XP_035827553.1, XP_035827551.1, XP_035827552.1, XP_035827550.1, XP_035827555.1	XP_013075724.1, XP_013092749.1
OG0001282	XP_012942507.1	XP_013072306.1
OG0001283	XP_012944674.1	XP_013064967.1, XP_013072788.1, XP_013072784.1, XP_013066630.1, XP_013064125.1, XP_013064127.1, XP_013064128.1, XP_013072787.1, XP_013064124.1, XP_013063431.1, XP_013093835.1, XP_013093833.1
OG0001284	XP_035824132.1, XP_035824133.1, XP_035824131.1	XP_013078484.1, XP_013093958.1, XP_013084918.1, XP_013084916.1, XP_013084915.1, XP_013084917.1
OG0001286	XP_035826733.1, XP_035826740.1, XP_035826736.1, XP_035826734.1, XP_035826732.1, XP_035826738.1, XP_035826730.1, XP_035826729.1, XP_035826731.1, XP_035826737.1, XP_035826735.1, XP_035826739.1	XP_013068557.1
OG0001309	XP_012945668.1	XP_013082466.1
OG0001310	XP_012943125.1	XP_013086045.1, XP_013086044.1, XP_013086043.1
OG0001311	XP_035825371.1, XP_005097267.1, XP_035825372.1, XP_005096028.1	XP_013065772.1
OG0001312	XP_035825129.1, XP_012936847.1	XP_013081018.1, XP_013081019.1
OG0001315	XP_035824608.1, XP_035824607.1, XP_005094267.1, XP_035824609.1, XP_012935647.2, XP_035824605.1, XP_035824606.1	XP_013061494.1
OG0001316	XP_005090254.1	XP_013065690.1, XP_013072904.1
OG0001319	XP_035827361.1	XP_013094207.1, XP_013094210.1, XP_013094209.1, XP_013094208.1
OG0001322	XP_012934714.1, XP_035824104.1, XP_012934715.1, XP_012934717.1	XP_013069717.1, XP_013069726.1, XP_013069710.1
OG0001323	XP_035826976.1, XP_005103501.1, XP_005103502.1	XP_013081922.1, XP_013081920.1, XP_013081919.1, XP_013081918.1
OG0001324	XP_012941979.1, XP_012941980.1	XP_013066154.1
OG0001326	XP_005095567.1, XP_035824909.1, XP_005095566.1, XP_005095570.1, XP_035827738.1, XP_005106266.1	XP_013077725.1
OG0001327	XP_005098359.2	XP_013084950.1, XP_013084944.1, XP_013084952.1, XP_013084949.1, XP_013084946.1, XP_013084945.1, XP_013084951.1, XP_013084947.1
OG0001328	XP_035826588.1, XP_035826587.1	XP_013067130.1, XP_013067114.1, XP_013067121.1, XP_013067139.1
OG0001329	XP_035824715.1, XP_012935786.1	XP_013062460.1
OG0001330	XP_005096756.1, XP_005112055.1	XP_013080921.1, XP_013073771.1, XP_013066887.1, XP_013085923.1, XP_013080919.1, XP_013080918.1
OG0001331	XP_035827403.1, XP_035827402.1, XP_035827404.1	XP_013073823.1, XP_013073818.1, XP_013073831.1, XP_013073808.1, XP_013073840.1
OG0001333	XP_005098320.1, XP_012937947.1	XP_013062575.1, XP_013062578.1
OG0001334	XP_035826237.1, XP_035826239.1, XP_035826241.1, XP_035826243.1, XP_035826236.1, XP_035826252.1, XP_035826242.1	XP_013081802.1
OG0001336	XP_012946107.1	XP_013066305.1, XP_013066304.1, XP_013066306.1, XP_013066310.1, XP_013066308.1, XP_013066311.1, XP_013066309.1, XP_013066307.1
OG0001338	XP_035825094.1, XP_005096337.1, XP_035825096.1, XP_035825095.1	XP_013072763.1, XP_013084154.1, XP_013084165.1, XP_013084173.1, XP_013084145.1, XP_013084180.1, XP_013084158.1
OG0001339	XP_035827196.1, XP_035827182.1, XP_035827178.1, XP_035827183.1, XP_035827191.1, XP_035827187.1, XP_012941230.1, XP_035827190.1	XP_013084313.1, XP_013084314.1, XP_013084315.1
OG0001340	XP_005113598.3	XP_013094161.1
OG0001341	XP_012946121.1, XP_012945067.1	XP_013092060.1
OG0001342	XP_012945349.1	XP_013087374.1, XP_013065710.1, XP_013087376.1, XP_013065694.1, XP_013087375.1, XP_013065708.1, XP_013091780.1, XP_013087380.1, XP_013087379.1
OG0001344	XP_005093440.1, XP_005093442.1, XP_005093443.1	XP_013076545.1
OG0001345	XP_012936539.1, XP_012936540.1, XP_005095883.1, XP_005095882.1	XP_013065212.1, XP_013065211.1
OG0001346	XP_005102867.1, XP_005102869.1, XP_005102871.1, XP_005102866.1, XP_005102868.1, XP_005102870.1	XP_013090979.1
OG0001346	XP_005102970.1	XP_013078368.1
OG0001347	XP_012941511.1, XP_012941510.1, XP_005104738.2, XP_012941513.1, XP_012941512.1	XP_013078048.1, XP_013078046.1, XP_013078045.1, XP_013078044.1, XP_013078047.1
OG0001348	XP_012937993.1, XP_035826631.1, XP_035826630.1, XP_005102213.1	XP_013077700.1, XP_013077682.1, XP_013077674.1, XP_013077689.1
OG0001349	XP_005109509.2, XP_005109513.1, XP_012944092.1, XP_005109512.1, XP_005109510.2	XP_013074021.1, XP_013074020.1, XP_013074019.1
OG0001353	XP_005104684.1, XP_005104685.1, XP_005104688.1	XP_013094442.1, XP_013094451.1
OG0001354	XP_005102734.2	XP_013087929.1, XP_013087931.1, XP_013087928.1
OG0001354	XP_012940463.1	XP_013087927.1
OG0001356	XP_035828216.1	XP_013080875.1, XP_013080876.1, XP_013080877.1, XP_013080874.1
OG0001357	XP_035826996.1	XP_013063961.1
OG0001357	XP_012940884.2	XP_013096162.1
OG0001358	XP_005092817.1	XP_013060878.1, XP_013060871.1, XP_013060870.1, XP_013060876.1, XP_013060874.1, XP_013060873.1, XP_013060872.1, XP_013060875.1
OG0001359	XP_012938962.1, XP_012936192.1, XP_012939854.1	XP_013092854.1
OG0001360	XP_005113118.1	XP_013077549.1
OG0001361	XP_035824744.1, XP_005094971.1, XP_005094970.1	XP_013073105.1, XP_013073106.1, XP_013073107.1, XP_013073108.1
OG0001362	XP_035829618.1	XP_013062672.1
OG0001363	XP_012942939.1	XP_013065505.1
OG0001363	XP_035825248.1	XP_013088902.1
OG0001364	XP_035829591.1	XP_013080349.1, XP_013080351.1, XP_013080350.1, XP_013080353.1, XP_013080352.1
OG0001365	XP_012934817.2	XP_013067199.1, XP_013067198.1
OG0001366	XP_005104186.2	XP_013081252.1, XP_013081253.1
OG0001367	XP_012944532.1	XP_013069690.1, XP_013069730.1
OG0001368	XP_012946656.1, XP_035826601.1	XP_013095274.1, XP_013095273.1, XP_013095275.1, XP_013095266.1, XP_013095267.1, XP_013095269.1, XP_013095270.1, XP_013095272.1, XP_013095271.1
OG0001370	XP_012946342.1	XP_013086230.1
OG0001370	XP_012938731.1	XP_013081278.1
OG0001371	XP_012939635.1	XP_013068867.1
OG0001372	XP_005100197.1, XP_012938960.1, XP_035826109.1, XP_005100196.1	XP_013083119.1, XP_013083120.1, XP_013081392.1, XP_013081391.1
OG0001373	XP_012936186.1	XP_013068719.1
OG0001374	XP_005097407.1, XP_035825424.1, XP_035825422.1, XP_035825423.1	XP_013065233.1, XP_013065230.1, XP_013065232.1, XP_013065231.1
OG0001375	XP_005108139.1	XP_013064148.1
OG0001376	XP_005095311.1, XP_005103905.1, XP_005110922.2, XP_005108505.1, XP_035828326.1	XP_013080499.1, XP_013079779.1, XP_013079045.1, XP_013078321.1
OG0001377	XP_012940059.1, XP_012940049.1, XP_012940069.1, XP_012940055.1, XP_012940060.1	XP_013089209.1, XP_013089212.1, XP_013089210.1, XP_013089211.1
OG0001378	XP_012943979.1	XP_013066758.1, XP_013066757.1, XP_013066756.1, XP_013066752.1, XP_013066753.1, XP_013066755.1
OG0001379	XP_005100848.3, XP_035826272.1, XP_035826273.1	XP_013071293.1, XP_013071366.1, XP_013071505.1, XP_013071441.1, XP_013071572.1
OG0001380	XP_005108229.1, XP_005108230.1	XP_013075432.1, XP_013075433.1, XP_013075431.1
OG0001381	XP_012943858.1	XP_013082857.1, XP_013082855.1, XP_013082854.1, XP_013083105.1, XP_013074476.1, XP_013074478.1, XP_013074475.1, XP_013074473.1, XP_013074474.1
OG0001383	XP_012942910.1	XP_013090180.1
OG0001383	XP_005109623.2, XP_005111066.1	XP_013066968.1
OG0001384	XP_005089274.2	XP_013069527.1
OG0001384	XP_005097728.1	XP_013068368.1
OG0001386	XP_012942581.1, XP_012942592.1, XP_012942575.1, XP_012942579.1, XP_035827897.1, XP_005090714.1	XP_013094475.1, XP_013094473.1, XP_013094472.1, XP_013094471.1
OG0001387	XP_005095612.1	XP_013068351.1, XP_013068353.1, XP_013068352.1, XP_013068349.1, XP_013068350.1, XP_013068348.1, XP_013068355.1, XP_013068354.1
OG0001388	XP_035828418.1, XP_035828392.1, XP_005089026.1	XP_013083572.1
OG0001389	XP_035829045.1, XP_035829044.1	XP_013086369.1, XP_013096519.1, XP_013089200.1
OG0001390	XP_035824474.1, XP_035824472.1, XP_035824471.1, XP_035824470.1, XP_035824473.1, XP_035824469.1	XP_013067025.1
OG0001391	XP_012936159.1	XP_013069448.1, XP_013069450.1, XP_013069447.1, XP_013069449.1
OG0001392	XP_005099574.1, XP_005099575.1	XP_013067829.1
OG0001392	XP_005107706.1	XP_013083695.1
OG0001393	XP_005089725.1, XP_005089724.1, XP_012937468.1	XP_013083671.1, XP_013083673.1, XP_013083670.1
OG0001394	XP_005096640.1	XP_013090776.1, XP_013090853.1, XP_013091073.1, XP_013090995.1, XP_013091152.1, XP_013090926.1
OG0001396	XP_012937750.1, XP_012937748.1, XP_012937759.1, XP_012937756.1, XP_012937742.1	XP_013065984.1, XP_013065982.1, XP_013065983.1, XP_013065981.1
OG0001397	XP_005090356.1, XP_005090357.1, XP_035826980.1	XP_013087125.1, XP_013087124.1, XP_013087123.1
OG0001398	XP_005110810.1, XP_005110811.1	XP_013089327.1, XP_013089325.1, XP_013089324.1, XP_013089326.1
OG0001399	XP_005112832.2, XP_005106575.3, XP_005107934.2	XP_013062479.1
OG0001399	XP_035827824.1	XP_013064842.1
OG0001400	XP_005098719.2, XP_005098718.2	XP_013093414.1, XP_013090207.1
OG0001400	XP_005098717.1	XP_013090209.1, XP_013090208.1
OG0001401	XP_005111481.1	XP_013069763.1, XP_013069762.1, XP_013069761.1, XP_013069764.1, XP_013069765.1
OG0001402	XP_005110846.3, XP_012943511.2	XP_013088305.1, XP_013088169.1, XP_013088102.1, XP_013088238.1, XP_013087953.1, XP_013088027.1
OG0001403	XP_035825913.1, XP_005099390.1, XP_005099391.1, XP_035828619.1, XP_005109823.1	XP_013089040.1
OG0001403	XP_005101317.1	XP_013078888.1, XP_013078889.1, XP_013078885.1
OG0001404	XP_035829354.1, XP_005112416.1, XP_012945834.1, XP_005112417.1, XP_035829352.1, XP_035829355.1, XP_005112419.1, XP_035829353.1	XP_013090201.1
OG0001405	NP_001191474.1, XP_012942161.1	XP_013078069.1
OG0001405	NP_001191420.1	XP_013072293.1, XP_013072294.1
OG0001406	XP_005104472.2	XP_013091783.1
OG0001407	XP_005107918.2, XP_035828171.1	XP_013072484.1, XP_013072483.1, XP_013072479.1, XP_013072482.1, XP_013072480.1
OG0001408	XP_012936925.2	XP_013073921.1, XP_013073922.1, XP_013073919.1, XP_013073918.1, XP_013073920.1, XP_013073924.1, XP_013073923.1
OG0001409	XP_005111218.1	XP_013085752.1
OG0001409	XP_012940887.1, XP_005096784.1	XP_013087880.1
OG0001410	XP_035828453.1	XP_013088016.1, XP_013086170.1, XP_013086169.1, XP_013086171.1
OG0001411	XP_035827681.1, XP_035827680.1, XP_012942244.1, XP_035827682.1, XP_005106040.1	XP_013078620.1, XP_013078619.1
OG0001412	XP_005106165.2	XP_013087310.1, XP_013087309.1
OG0001412	XP_012938247.1, XP_005110812.3	XP_013073646.1, XP_013073647.1, XP_013073648.1
OG0001413	XP_005101066.2, XP_035824369.1, XP_035824352.1	XP_013095235.1
OG0001413	XP_005109973.1, XP_005112693.2	XP_013072090.1
OG0001413	NP_001191657.1	XP_013086807.1
OG0001414	XP_005097269.1	XP_013071545.1
OG0001414	XP_005098011.1	XP_013082112.1, XP_013082111.1, XP_013082113.1
OG0001416	XP_012941932.1, XP_005105521.1, XP_005105517.1	XP_013061603.1, XP_013061596.1, XP_013061589.1, XP_013061613.1, XP_013061621.1
OG0001417	XP_005090514.1, XP_005090513.1, XP_035827308.1, XP_005090509.1, XP_005090510.1, XP_005090512.1, XP_005090511.1	XP_013095584.1, XP_013095588.1, XP_013095585.1, XP_013083729.1
OG0001418	NP_001191512.1	XP_013092982.1, XP_013092981.1, XP_013092983.1, XP_013092984.1, XP_013092978.1, XP_013092979.1, XP_013092980.1
OG0001419	XP_012941164.1	XP_013086073.1, XP_013086075.1, XP_013086074.1, XP_013086079.1, XP_013086072.1, XP_013086076.1, XP_013086080.1, XP_013086078.1, XP_013086077.1
OG0001420	XP_012941220.1, XP_005104154.1, XP_005104155.1	XP_013081573.1, XP_013081574.1, XP_013081572.1
OG0001421	XP_012941523.1	XP_013088830.1, XP_013088829.1
OG0001422	XP_012943471.2	XP_013093678.1, XP_013091514.1, XP_013080003.1, XP_013094576.1, XP_013063268.1
OG0001423	XP_035829581.1, XP_005113251.2	XP_013070221.1, XP_013070204.1, XP_013070213.1, XP_013070187.1, XP_013070179.1, XP_013070228.1, XP_013070196.1
OG0001424	XP_012941571.1	XP_013081084.1, XP_013081083.1, XP_013081078.1, XP_013081080.1, XP_013081079.1, XP_013081081.1, XP_013081076.1, XP_013081077.1
OG0001426	XP_012944445.1, XP_012944447.1, XP_012944446.1	XP_013090181.1
OG0001426	XP_035825292.1	XP_013092249.1, XP_013089655.1
OG0001427	XP_012940174.1, XP_012940207.1	XP_013078957.1, XP_013078958.1
OG0001429	XP_035829230.1	XP_013065306.1
OG0001429	XP_005107388.1, XP_035828047.1	XP_013083118.1
OG0001430	XP_005093409.1, XP_005093408.1, XP_035824379.1, XP_035824380.1	XP_013081984.1, XP_013081982.1, XP_013081983.1, XP_013081986.1
OG0001431	XP_035825015.1	XP_013078870.1, XP_013078869.1, XP_013086013.1, XP_013086014.1, XP_013092771.1, XP_013078875.1
OG0001431	XP_005106927.2	XP_013079543.1
OG0001432	XP_005111860.1	XP_013088705.1
OG0001432	XP_005090338.1, XP_005090337.1	XP_013090498.1
OG0001433	XP_005110896.1	XP_013089663.1, XP_013096701.1, XP_013089661.1, XP_013062050.1, XP_013081524.1, XP_013090575.1, XP_013076405.1, XP_013091726.1, XP_013089004.1, XP_013061336.1
OG0001434	XP_035825268.1, XP_035825267.1, XP_035825265.1, XP_035825266.1	XP_013063121.1, XP_013063122.1, XP_013063123.1, XP_013063124.1, XP_013063125.1
OG0001435	XP_005103239.2	XP_013072453.1
OG0001435	XP_012943021.1	XP_013084070.1
OG0001436	XP_012941023.1	XP_013062051.1
OG0001436	XP_005110151.2	XP_013076054.1, XP_013076053.1
OG0001437	XP_012938103.1, XP_005112341.2	XP_013086639.1, XP_013086640.1, XP_013086641.1, XP_013086638.1, XP_013086637.1, XP_013086642.1
OG0001438	XP_012940156.1	XP_013079602.1, XP_013079601.1, XP_013079604.1
OG0001439	XP_035827655.1, XP_005105960.1	XP_013069259.1
OG0001439	XP_005100797.1	XP_013071030.1
OG0001440	XP_012946763.1	XP_013096043.1, XP_013087692.1, XP_013087693.1, XP_013087695.1, XP_013087694.1, XP_013087696.1, XP_013095591.1
OG0001441	XP_005107104.1	XP_013065147.1, XP_013065146.1
OG0001442	XP_035824429.1	XP_013086355.1
OG0001442	XP_012935295.1	XP_013081479.1
OG0001443	XP_035828109.1	XP_013075024.1
OG0001443	XP_035828110.1	XP_013075027.1, XP_013075025.1, XP_013075026.1, XP_013075028.1
OG0001444	XP_012934555.1	XP_013061155.1
OG0001445	XP_005106723.2	XP_013088622.1
OG0001445	XP_005110489.1	XP_013088610.1
OG0001446	XP_012946406.1, XP_035828689.1	XP_013072331.1, XP_013086508.1, XP_013086511.1, XP_013086510.1, XP_013086512.1, XP_013086509.1
OG0001447	XP_005090967.1, XP_005090966.1, XP_005090968.1	XP_013084046.1
OG0001448	XP_005106647.1, XP_005106648.1, XP_005106646.1	XP_013068745.1, XP_013068744.1, XP_013068747.1, XP_013068746.1
OG0001449	XP_005100976.2	XP_013091171.1, XP_013091169.1, XP_013091170.1, XP_013091172.1, XP_013091173.1
OG0001450	XP_035825662.1	XP_013072871.1, XP_013072873.1, XP_013072874.1, XP_013072872.1
OG0001450	XP_035826151.1	XP_013077342.1
OG0001451	XP_005096300.1, XP_005096301.1, XP_005096302.1	XP_013064932.1, XP_013064931.1, XP_013064933.1, XP_013064934.1
OG0001452	XP_012944933.1, XP_012944932.1, XP_012936053.1	XP_013082822.1
OG0001453	XP_035827645.1	XP_013068679.1, XP_013068681.1, XP_013068686.1, XP_013068685.1, XP_013068682.1, XP_013068680.1, XP_013068677.1, XP_013068683.1
OG0001454	XP_035829865.1	XP_013077064.1, XP_013077065.1, XP_013077063.1, XP_013077061.1
OG0001454	XP_005099922.1	XP_013093651.1
OG0001455	XP_005113071.2	XP_013086400.1
OG0001455	XP_012935702.1	XP_013077600.1, XP_013091526.1
OG0001456	XP_005096538.2	XP_013068325.1
OG0001456	XP_005105343.2, XP_012944732.1	XP_013090066.1
OG0001457	XP_012941025.1	XP_013070472.1
OG0001457	XP_005092154.1	XP_013088537.1
OG0001458	XP_012941218.1, XP_012943104.1, XP_005109596.2	XP_013081577.1, XP_013078904.1
OG0001459	XP_035824172.1, XP_005097989.1, XP_005097975.1, XP_005097977.1, XP_012934801.1, XP_012934813.2, XP_005097974.2, XP_035825558.1, XP_035825561.1	XP_013079619.1
OG0001460	XP_005102447.1, XP_005102446.1	XP_013067968.1, XP_013067963.1, XP_013067965.1, XP_013067966.1, XP_013067967.1
OG0001461	XP_035825054.1, XP_005089573.1	XP_013077068.1, XP_013077067.1, XP_013077066.1
OG0001462	XP_005090541.2, XP_012944165.2	XP_013088961.1, XP_013084663.1, XP_013077912.1, XP_013084866.1, XP_013088361.1, XP_013078647.1, XP_013084867.1, XP_013080263.1, XP_013083489.1
OG0001463	XP_005109762.1	XP_013069097.1
OG0001464	XP_005112636.1, XP_035829400.1, XP_035829399.1, XP_035829398.1	XP_013095952.1, XP_013095950.1, XP_013095951.1
OG0001465	XP_012939596.1, XP_012939595.1, XP_035826390.1, XP_012939593.1, XP_005101273.1	XP_013070551.1, XP_013070552.1
OG0001466	XP_005099015.1	XP_013079162.1
OG0001466	XP_012940779.1, XP_012938682.1	XP_013061676.1
OG0001467	XP_005111357.1, XP_005111356.1, XP_005111358.1	XP_013095813.1, XP_013095814.1
OG0001468	XP_035827827.1, XP_035827826.1, XP_005106594.3, XP_035827829.1	XP_013067832.1
OG0001468	XP_035827828.1	XP_013067857.1
OG0001469	XP_035825930.1	XP_013063771.1
OG0001470	XP_005094375.1, XP_005094376.1, XP_012935706.1	XP_013091539.1, XP_013091531.1, XP_013091548.1
OG0001471	XP_035828031.1, XP_005107310.1	XP_013077471.1
OG0001471	XP_035828936.1	XP_013079253.1
OG0001472	XP_035824106.1, XP_005092485.1, XP_005092487.1, XP_005092486.1	XP_013084170.1, XP_013084169.1
OG0001472	XP_005093235.2	XP_013095857.1
OG0001473	XP_012935778.1, XP_005094444.1, XP_005094445.1, XP_005094446.1	XP_013090971.1
OG0001474	XP_005097093.1, XP_005097092.1	XP_013089204.1, XP_013089203.1
OG0001475	XP_035827672.1	XP_013079029.1, XP_013079030.1, XP_013079028.1, XP_013079027.1
OG0001476	XP_005113206.2	XP_013065437.1
OG0001476	XP_035824356.1	XP_013095935.1
OG0001477	XP_012939309.1	XP_013073344.1, XP_013073341.1, XP_013073340.1, XP_013073342.1, XP_013073343.1
OG0001478	XP_035829855.1	XP_013066573.1, XP_013066574.1
OG0001479	XP_005094025.2	XP_013066515.1
OG0001480	XP_035826565.1	XP_013065952.1, XP_013065960.1, XP_013065968.1
OG0001480	XP_005113565.1	XP_013065862.1
OG0001481	XP_012936552.1	XP_013091519.1
OG0001481	XP_005102848.1	XP_013083187.1
OG0001482	XP_035827449.1	XP_013094836.1, XP_013092596.1
OG0001483	XP_012936233.2	XP_013084845.1, XP_013084846.1
OG0001484	XP_012938321.2	XP_013096476.1
OG0001484	XP_012937083.1	XP_013090849.1, XP_013078146.1, XP_013077143.1
OG0001485	XP_005093629.1, XP_035824423.1, XP_005093630.1, XP_035824422.1, XP_005093627.1, XP_005093626.1, XP_035824421.1, XP_005093628.1	XP_013065697.1, XP_013091740.1
OG0001486	XP_012938189.1, XP_012935115.1	XP_013095940.1, XP_013095944.1, XP_013095939.1, XP_013095942.1, XP_013095941.1
OG0001487	XP_035828309.1	XP_013095195.1, XP_013092447.1
OG0001489	XP_005108438.1	XP_013068771.1, XP_013092969.1
OG0001490	XP_005108171.1	XP_013078977.1
OG0001490	XP_005093611.1, XP_005093612.1	XP_013089331.1
OG0001490	XP_035828957.1	XP_013067631.1
OG0001491	XP_005097225.1	XP_013084876.1, XP_013084873.1, XP_013084874.1, XP_013084872.1, XP_013084871.1, XP_013084875.1
OG0001491	XP_005112277.2	XP_013084446.1
OG0001493	XP_035825593.1	XP_013095098.1, XP_013095097.1, XP_013095096.1, XP_013095095.1, XP_013095100.1, XP_013095099.1
OG0001494	XP_012945561.1	XP_013086305.1
OG0001495	XP_005113002.1	XP_013076613.1
OG0001495	XP_012943437.2	XP_013087111.1
OG0001496	XP_035827663.1	XP_013073154.1, XP_013064986.1
OG0001497	XP_035824237.1, XP_005092819.1, XP_035824236.1, XP_035824235.1, XP_035824234.1	XP_013093338.1, XP_013082455.1
OG0001498	XP_005108617.2, XP_005110981.1	XP_013092701.1, XP_013092702.1, XP_013092703.1, XP_013092706.1, XP_013092707.1, XP_013092704.1
OG0001499	XP_005104787.1	XP_013083558.1, XP_013083559.1, XP_013083554.1, XP_013083556.1, XP_013083555.1, XP_013083553.1, XP_013083557.1
OG0001500	XP_005108425.2	XP_013069642.1
OG0001501	XP_005111813.1	XP_013089126.1
OG0001501	XP_005099637.1	XP_013079998.1
OG0001502	XP_035824675.1	XP_013089794.1
OG0001503	XP_005089505.1, XP_005089504.1, XP_012936313.2, XP_005089503.1	XP_013061440.1
OG0001503	XP_005092190.1, XP_005092191.1, XP_035824031.1	XP_013092605.1, XP_013077807.1
OG0001504	XP_005112947.2	XP_013079869.1
OG0001504	XP_012941874.1	XP_013069615.1, XP_013069614.1, XP_013069611.1, XP_013069613.1, XP_013069616.1, XP_013069618.1, XP_013069619.1, XP_013069617.1
OG0001505	XP_005093372.2	XP_013076499.1, XP_013076498.1
OG0001506	XP_012938363.1, XP_005099050.1	XP_013070769.1, XP_013070772.1, XP_013070768.1, XP_013070767.1, XP_013070770.1, XP_013070773.1, XP_013070774.1
OG0001507	XP_035827322.1, XP_005104829.1	XP_013073811.1, XP_013073813.1, XP_013073812.1, XP_013073810.1
OG0001508	XP_035828211.1, XP_035828210.1, XP_035828208.1, XP_035828207.1, XP_035828209.1	XP_013068254.1, XP_013068253.1, XP_013068252.1, XP_013068255.1
OG0001509	XP_005097515.1	XP_013083386.1, XP_013083387.1, XP_013083385.1, XP_013083384.1, XP_013083383.1, XP_013083382.1
OG0001510	XP_035826066.1	XP_013096500.1, XP_013096498.1, XP_013096501.1, XP_013096499.1, XP_013096502.1
OG0001511	XP_035829081.1, XP_035828003.1	XP_013066394.1, XP_013066390.1, XP_013066393.1, XP_013066389.1, XP_013066391.1, XP_013066392.1, XP_013081726.1
OG0001512	XP_005090854.1, XP_005090856.1, XP_012943257.1, XP_005090855.1, XP_005090853.1	XP_013085377.1, XP_013085376.1, XP_013085379.1
OG0001513	XP_005103136.2	XP_013093232.1, XP_013075879.1, XP_013075878.1, XP_013075877.1
OG0001514	XP_005111038.1, XP_035828956.1	XP_013081042.1
OG0001515	XP_005100402.1, XP_005100403.1, NP_001191631.1	XP_013080284.1
OG0001516	XP_005099743.1	XP_013081208.1, XP_013081207.1, XP_013081205.1, XP_013081206.1, XP_013081204.1, XP_013081209.1, XP_013081211.1, XP_013081212.1, XP_013081203.1
OG0001518	XP_012946878.1, XP_012939948.1	XP_013079099.1, XP_013079098.1, XP_013079096.1, XP_013079097.1
OG0001519	XP_005090120.1	XP_013073542.1, XP_013073537.1
OG0001519	XP_005090115.1, XP_005090117.1	XP_013078300.1, XP_013078301.1, XP_013078302.1
OG0001521	XP_012935680.1, XP_012935681.1, XP_012935683.1	XP_013096626.1
OG0001521	XP_012935682.1	XP_013062945.1, XP_013062943.1, XP_013062946.1, XP_013062944.1
OG0001522	XP_005097286.1, XP_035825375.1, XP_012937333.1, XP_012937332.1	XP_013084196.1, XP_013084195.1, XP_013084194.1, XP_013084193.1, XP_013084191.1
OG0001523	XP_005097062.1	XP_013065748.1, XP_013065747.1
OG0001524	XP_035825622.1	XP_013083454.1
OG0001525	XP_005105280.1, XP_005105281.1	XP_013077504.1, XP_013077499.1, XP_013077493.1, XP_013077512.1
OG0001526	XP_012946399.1	XP_013070338.1, XP_013070337.1, XP_013070339.1
OG0001527	XP_035829030.1	XP_013086600.1
OG0001527	XP_012935068.2	XP_013085705.1
OG0001528	XP_012935988.1	XP_013074302.1, XP_013074301.1, XP_013074300.1
OG0001528	XP_005108306.1	XP_013065681.1
OG0001529	XP_035824966.1, XP_035824965.1, XP_035824968.1, XP_035824967.1	XP_013066413.1, XP_013096765.1
OG0001530	XP_005102589.2	XP_013067378.1
OG0001531	XP_035827081.1, XP_035827078.1, XP_035827080.1, XP_005103862.1, XP_035827079.1	XP_013067952.1, XP_013067944.1, XP_013067935.1
OG0001532	XP_012945773.1	XP_013095815.1, XP_013095817.1, XP_013095818.1
OG0001532	XP_012942189.1	XP_013095816.1
OG0001533	XP_012943798.1, XP_035828440.1, XP_005090953.1	XP_013082128.1, XP_013094021.1
OG0001533	XP_005092414.1	XP_013071810.1
OG0001534	XP_005095060.1, XP_005095062.2	XP_013083724.1, XP_013083726.1, XP_013083725.1, XP_013083727.1, XP_013083723.1, XP_013083721.1, XP_013083722.1
OG0001535	XP_035827988.1, XP_005107164.1, XP_035827986.1, XP_035827987.1	XP_013094956.1, XP_013094957.1, XP_013094958.1
OG0001536	XP_012944977.2	XP_013083945.1, XP_013083946.1
OG0001537	XP_005100179.1	XP_013060780.1, XP_013060781.1
OG0001537	XP_035827518.1, XP_035827517.1	XP_013075386.1
OG0001538	XP_005105478.1	XP_013066079.1, XP_013066077.1, XP_013066078.1, XP_013066076.1, XP_013090496.1
OG0001539	XP_035824801.1, XP_005095195.1, XP_005095194.2	XP_013069446.1, XP_013069445.1
OG0001540	XP_012942844.1	XP_013063759.1
OG0001541	XP_035828899.1	XP_013077377.1
OG0001542	XP_012941654.1, XP_005091891.2	XP_013071307.1, XP_013071305.1, XP_013071304.1, XP_013071306.1
OG0001543	XP_012944404.1, XP_005110073.1	XP_013071116.1, XP_013071113.1, XP_013071114.1, XP_013071115.1, XP_013071117.1
OG0001544	XP_005092010.1, XP_012946957.1, XP_012946958.1	XP_013066570.1, XP_013066571.1
OG0001545	XP_005098063.1, XP_005098062.1, XP_005098059.1, XP_005098060.1, XP_005098061.1	XP_013090773.1, XP_013090774.1, XP_013090775.1
OG0001546	XP_005103154.1, XP_012940690.1	XP_013084633.1, XP_013084632.1, XP_013084631.1, XP_013084634.1, XP_013084630.1, XP_013084629.1
OG0001547	XP_035829387.1, XP_035829386.1, XP_005099320.1, XP_012938502.1, XP_005099310.1, XP_035825891.1	XP_013076705.1, XP_013076703.1, XP_013076702.1
OG0001548	XP_012946627.1, XP_035827478.1, XP_005107152.1	XP_013076806.1, XP_013076813.1, XP_013076821.1
OG0001549	XP_005096378.1, XP_005096376.1, XP_035825103.1, XP_005096377.1	XP_013069412.1, XP_013069413.1, XP_013069414.1
OG0001550	XP_005090124.1, XP_005090123.1, XP_005090125.1, XP_012939687.1	XP_013078081.1
OG0001551	NP_001191415.1	XP_013077720.1, XP_013077719.1
OG0001552	XP_012942284.1	XP_013062990.1, XP_013062991.1, XP_013092939.1
OG0001553	XP_035824064.1, XP_035824063.1, XP_012934654.1, XP_035824061.1, XP_035824062.1	XP_013089278.1, XP_013089277.1, XP_013089279.1
OG0001554	XP_012946404.1, XP_005113265.1, XP_005113263.1, XP_005113264.1	XP_013084641.1, XP_013084642.1, XP_013084640.1, XP_013093968.1
OG0001555	XP_005091953.3	XP_013066694.1, XP_013076550.1, XP_013066713.1, XP_013092083.1, XP_013066714.1, XP_013066691.1
OG0001556	XP_035827411.1, XP_005105131.1	XP_013066604.1, XP_013066598.1
OG0001557	XP_005096101.1, XP_035825039.1, XP_005096104.1, XP_012936646.1, XP_005096102.1, XP_035825038.1, XP_035825037.1, XP_005096103.1	XP_013088441.1
OG0001558	XP_012935235.1, NP_001191473.1, XP_012935236.1	XP_013078013.1, XP_013078012.1, XP_013078011.1
OG0001559	XP_012941094.1	XP_013080710.1
OG0001559	XP_035828705.1	XP_013065767.1, XP_013065766.1, XP_013065768.1, XP_013065769.1, XP_013065770.1
OG0001560	XP_012938308.1	XP_013080821.1, XP_013080848.1, XP_013080838.1, XP_013080825.1, XP_013080815.1, XP_013080832.1
OG0001561	XP_012942015.2, XP_012942014.1, XP_005112564.1	XP_013064488.1, XP_013093022.1, XP_013064489.1, XP_013064485.1, XP_013064487.1, XP_013064486.1, XP_013064484.1
OG0001562	XP_035828860.1, XP_012944760.1, XP_035828863.1	XP_013089377.1, XP_013089370.1, XP_013089362.1, XP_013089434.1, XP_013089425.1
OG0001563	XP_035827290.1, XP_005104670.1, XP_005104669.1, XP_035827292.1, XP_035827291.1	XP_013075601.1
OG0001564	XP_012938203.1, XP_012935621.1, XP_005094214.1, XP_012935622.1, XP_012935620.1	XP_013063682.1, XP_013063681.1
OG0001565	XP_012941056.2	XP_013088975.1, XP_013088974.1
OG0001566	XP_035828148.1	XP_013093164.1, XP_013094653.1, XP_013094654.1, XP_013094655.1, XP_013094656.1
OG0001567	XP_005112445.2	XP_013093382.1, XP_013093383.1, XP_013093384.1, XP_013093385.1
OG0001568	XP_005095940.2	XP_013063057.1, XP_013063105.1, XP_013063044.1, XP_013063066.1, XP_013063077.1, XP_013063050.1, XP_013063097.1, XP_013063087.1, XP_013063037.1
OG0001569	XP_012942196.1, XP_035827708.1, XP_035827710.1	XP_013063823.1
OG0001570	XP_012942087.1, XP_035825672.1	XP_013061665.1, XP_013061663.1, XP_013061661.1, XP_013061664.1
OG0001571	XP_012939308.1, XP_005100793.1	XP_013095851.1
OG0001572	XP_005093190.1	XP_013091654.1, XP_013091651.1, XP_013091650.1, XP_013091653.1, XP_013091652.1, XP_013091655.1
OG0001573	XP_035824973.1	XP_013082693.1, XP_013082691.1, XP_013082692.1, XP_013082690.1, XP_013082686.1, XP_013082687.1, XP_013082688.1
OG0001574	XP_012934963.1	XP_013060530.1, XP_013091301.1
OG0001575	XP_012944083.1, XP_012944082.1, XP_035828541.1	XP_013081998.1, XP_013081999.1, XP_013081997.1
OG0001576	XP_035826816.1	XP_013070929.1
OG0001577	XP_035829228.1	XP_013068223.1, XP_013068222.1, XP_013068224.1
OG0001578	XP_005090042.1, XP_035826227.1, XP_005090044.1, XP_005090043.1	XP_013077459.1
OG0001579	XP_035824700.1, XP_005089394.1, XP_005089398.1	XP_013085737.1, XP_013085739.1, XP_013085735.1, XP_013085736.1, XP_013085738.1, XP_013085740.1
OG0001580	XP_005098120.1	XP_013062316.1, XP_013062315.1
OG0001581	XP_005088957.1	XP_013070955.1, XP_013070954.1, XP_013070956.1, XP_013070952.1, XP_013070951.1, XP_013070950.1, XP_013070948.1, XP_013070953.1
OG0001582	XP_035825059.1, XP_035825060.1, XP_035825058.1	XP_013092200.1, XP_013082535.1, XP_013060725.1
OG0001583	XP_005104245.2, XP_005100156.1	XP_013067690.1, XP_013067691.1, XP_013067694.1, XP_013067692.1, XP_013067693.1
OG0001584	XP_035826489.1, XP_035826485.1, XP_035826484.1, XP_035826488.1, XP_035826486.1, XP_005101687.1, XP_035826487.1	XP_013079707.1, XP_013079709.1, XP_013079710.1, XP_013079708.1
OG0001585	XP_035825185.1	XP_013069208.1, XP_013069209.1
OG0001586	XP_035827347.1, XP_012941595.1, XP_012941596.1, XP_012941597.1, XP_012941594.1, XP_005104909.1	XP_013085903.1
OG0001587	XP_012938245.1, XP_035824810.1, XP_012941377.1	XP_013064319.1, XP_013064321.1, XP_013064320.1, XP_013064318.1
OG0001588	XP_005096119.2	XP_013073206.1
OG0001589	XP_012942670.1, XP_012936013.1, XP_035828698.1, XP_005106735.1, XP_005090533.1, XP_012935185.1, XP_005100260.1, XP_012938991.1, XP_005100258.1, XP_005100261.3	XP_013094843.1
OG0001590	XP_005092021.1, XP_035829854.1, XP_035829853.1, XP_005092020.1, XP_005092022.1, XP_012946966.1	XP_013080062.1, XP_013080063.1, XP_013080065.1
OG0001591	XP_012935566.1, XP_035824569.1, XP_005094145.1, XP_005094146.1, XP_005094144.1	XP_013075501.1, XP_013075500.1, XP_013075502.1, XP_013075504.1, XP_013075503.1
OG0001592	XP_035824634.1, XP_035824633.1, XP_005094345.1, XP_035824632.1, XP_005094344.1, XP_035824635.1, XP_005094346.1	XP_013089876.1, XP_013089877.1
OG0001593	XP_005095405.1, XP_012936288.1, XP_035824865.1, XP_035824866.1, XP_005095404.1	XP_013075725.1, XP_013075726.1
OG0001594	XP_005104753.2, XP_035828616.1, XP_005096017.1, XP_012945264.1, XP_012936603.2, XP_005111460.1	XP_013061200.1, XP_013061202.1, XP_013061201.1
OG0001594	XP_005097582.1	XP_013070134.1
OG0001595	XP_012943347.1	XP_013063981.1
OG0001595	XP_005099125.2	XP_013087801.1, XP_013087803.1, XP_013063607.1, XP_013063606.1, XP_013063698.1, XP_013063946.1, XP_013063947.1, XP_013082625.1, XP_013063982.1
OG0001597	XP_005102185.1, XP_005102186.1	XP_013065432.1, XP_013065431.1, XP_013065430.1, XP_013065423.1, XP_013065428.1, XP_013065424.1, XP_013065425.1, XP_013065427.1, XP_013065429.1
OG0001598	XP_005104016.1	XP_013094341.1
OG0001599	XP_012941709.1, XP_035827392.1, XP_035827393.1, XP_005105076.1, XP_005105075.1	XP_013061609.1, XP_013061610.1, XP_013076082.1
OG0001599	XP_012935073.1	XP_013090835.1, XP_013076433.1, XP_013076434.1
OG0001600	XP_012944268.1, XP_012936087.2, XP_005109765.1, XP_005105859.1, XP_005105855.1, XP_005105856.1, XP_005105858.1, XP_005109960.2, XP_005109839.1, XP_005109840.1, XP_005109846.2	XP_013079654.1
OG0001601	XP_005106142.1, XP_035827706.1	XP_013069767.1, XP_013069768.1, XP_013069766.1, XP_013069769.1, XP_013069770.1, XP_013069772.1, XP_013069771.1, XP_013069773.1
OG0001602	XP_005110925.2	XP_013062409.1, XP_013095784.1
OG0001602	XP_012946638.1, XP_012946570.2, XP_035827794.1, XP_005110924.2, XP_005108614.2, XP_005112853.2, XP_012942470.2, XP_005106497.3	XP_013095787.1
OG0001603	XP_005108682.1, XP_005108680.1, XP_005108681.1, XP_005108683.1	XP_013087254.1, XP_013087253.1, XP_013087252.1, XP_013087251.1
OG0001604	XP_005109252.2, XP_005109253.1	XP_013089868.1, XP_013089875.1
OG0001604	XP_005109256.1, XP_005109254.1, XP_005109255.1, XP_012943972.1	XP_013066894.1
OG0001605	XP_005112291.2	XP_013070654.1, XP_013070661.1, XP_013070664.1, XP_013070658.1, XP_013070657.1, XP_013070655.1, XP_013070659.1, XP_013070662.1, XP_013070660.1, XP_013070653.1, XP_013070656.1
OG0001606	XP_005113256.1	XP_013092236.1, XP_013088185.1, XP_013064206.1, XP_013096062.1, XP_013092653.1, XP_013086944.1, XP_013086943.1, XP_013086947.1, XP_013086945.1, XP_013086946.1, XP_013086942.1
OG0001608	XP_012941284.2	XP_013082168.1, XP_013088319.1, XP_013076032.1, XP_013088329.1, XP_013088318.1, XP_013082170.1, XP_013088322.1, XP_013064152.1, XP_013064150.1, XP_013064151.1, XP_013064153.1
OG0001609	XP_035824837.1	XP_013080023.1
OG0001610	XP_035827238.1	XP_013067385.1, XP_013067386.1, XP_013067384.1, XP_013067458.1, XP_013067459.1, XP_013067457.1, XP_013067383.1, XP_013089135.1, XP_013085765.1, XP_013077684.1, XP_013089735.1
OG0001645	XP_005103691.1, XP_035827025.1, XP_005103689.1, XP_005103690.1	XP_013090221.1
OG0001647	XP_005112185.2, XP_012945847.1	XP_013091678.1, XP_013091681.1, XP_013091684.1, XP_013091685.1, XP_013091683.1, XP_013091680.1, XP_013091679.1
OG0001648	XP_005107281.1, XP_035828026.1, XP_005107280.1	XP_013067063.1, XP_013067062.1, XP_013067060.1, XP_013067061.1, XP_013067059.1
OG0001651	XP_035829094.1	XP_013096697.1
OG0001651	XP_005095684.1	XP_013084791.1
OG0001652	XP_035828180.1, XP_012943737.1, XP_035828702.1	XP_013085576.1
OG0001653	XP_012942456.1	XP_013092299.1, XP_013092302.1, XP_013092300.1, XP_013092301.1
OG0001654	XP_005093568.1, XP_005093566.1, XP_005093567.1	XP_013064712.1, XP_013091949.1, XP_013091948.1
OG0001655	XP_005101175.2	XP_013085660.1
OG0001655	XP_012937820.1, XP_005099692.1	XP_013085659.1
OG0001657	XP_005107106.2	XP_013066449.1, XP_013075398.1, XP_013075408.1, XP_013066315.1, XP_013066314.1, XP_013066312.1
OG0001658	XP_012943270.1	XP_013068457.1, XP_013091396.1
OG0001659	XP_005110041.1	XP_013097019.1
OG0001660	XP_035827514.1, XP_035827512.1, XP_035827513.1, XP_035827511.1, XP_035827515.1, XP_035827516.1	XP_013075377.1
OG0001661	XP_012943969.1	XP_013089323.1
OG0001662	XP_012945846.1	XP_013075272.1
OG0001662	XP_012946474.2	XP_013085755.1, XP_013085757.1, XP_013085754.1, XP_013085756.1
OG0001664	XP_005102947.1, XP_035826842.1	XP_013085292.1
OG0001665	XP_012943714.1, XP_035829547.1, XP_035828389.1, XP_035828390.1	XP_013094401.1, XP_013094429.1, XP_013094411.1, XP_013094419.1
OG0001666	XP_035828629.1, XP_035828627.1, XP_035828628.1	XP_013074872.1
OG0001668	XP_005090901.1	XP_013084695.1, XP_013084693.1, XP_013084692.1, XP_013084691.1
OG0001669	XP_005113135.2	XP_013075668.1, XP_013075665.1, XP_013075666.1, XP_013075667.1, XP_013075669.1, XP_013075670.1
OG0001670	NP_001191663.1	XP_013068722.1
OG0001673	XP_005108589.1	XP_013064340.1
OG0001674	XP_012937693.1, XP_012937692.1	XP_013095555.1
OG0001674	XP_005112192.1	XP_013064827.1
OG0001675	XP_035827919.1	XP_013072988.1
OG0001675	XP_012942674.1	XP_013075189.1
OG0001677	XP_035826518.1, XP_035826519.1, XP_035826517.1, XP_005101773.1	XP_013084412.1, XP_013084476.1
OG0001678	XP_005088940.1, XP_035826254.1, XP_035826238.1	XP_013091596.1
OG0001679	XP_005097637.1, XP_012943668.1	XP_013072664.1, XP_013072668.1, XP_013072669.1, XP_013072670.1, XP_013072665.1, XP_013072667.1
OG0001680	XP_012942503.1	XP_013061072.1, XP_013061073.1, XP_013061071.1, XP_013061014.1, XP_013061015.1
OG0001681	XP_012944193.1, XP_035826528.1	XP_013079564.1
OG0001681	XP_005090873.3	XP_013060656.1, XP_013087467.1
OG0001683	XP_005113225.2	XP_013060762.1
OG0001683	XP_005089839.2	XP_013075815.1, XP_013075813.1, XP_013075814.1
OG0001684	XP_005108430.1	XP_013066526.1
OG0001684	XP_005105201.1	XP_013061810.1, XP_013061811.1, XP_013061809.1
OG0001685	NP_001191565.1, NP_001191553.1	XP_013071640.1, XP_013071641.1, XP_013071642.1
OG0001687	XP_035827713.1, XP_035827715.1, XP_035827714.1, XP_035827712.1	XP_013068547.1, XP_013068546.1
OG0001687	XP_005094979.2	XP_013084759.1
OG0001688	XP_005102292.2	XP_013070176.1, XP_013070175.1, XP_013070173.1, XP_013070172.1, XP_013070177.1
OG0001689	XP_005098438.1	XP_013062505.1
OG0001689	XP_005094768.1	XP_013068332.1, XP_013068333.1
OG0001690	XP_005102783.1	XP_013086759.1, XP_013086760.1
OG0001691	XP_005107029.1	XP_013067140.1
OG0001691	XP_005097965.1, XP_005097966.1	XP_013076578.1
OG0001693	XP_005110246.3	XP_013073259.1
OG0001693	XP_012944163.1	XP_013080691.1
OG0001694	XP_005090371.1, XP_005090370.1, XP_012936610.2, XP_005096027.1, XP_012943105.1, XP_005107684.1	XP_013088408.1
OG0001695	XP_035827769.1, XP_005106380.1, XP_005106379.1	XP_013063686.1, XP_013063687.1, XP_013063690.1, XP_013063689.1, XP_013093340.1
OG0001698	XP_035828435.1, XP_035828434.1, XP_005108983.1	XP_013083691.1, XP_013083689.1, XP_013083688.1, XP_013083690.1
OG0001700	XP_005103245.1, XP_035826914.1, XP_012940737.1, XP_012940736.1	XP_013091776.1, XP_013080635.1, XP_013080636.1, XP_013080639.1, XP_013080638.1
OG0001701	XP_012945948.1, XP_012945950.1	XP_013076438.1, XP_013076447.1, XP_013076429.1, XP_013076422.1, XP_013076455.1
OG0001702	XP_012943481.1, XP_012943480.1, XP_035828277.1, XP_012943482.1	XP_013091413.1, XP_013091414.1
OG0001703	XP_012936897.1	XP_013073975.1
OG0001703	XP_035825940.1	XP_013083341.1
OG0001704	XP_012934679.1, XP_012934681.1	XP_013062207.1, XP_013062210.1, XP_013062208.1
OG0001705	XP_005106633.1	XP_013096575.1, XP_013096577.1, XP_013096574.1, XP_013096576.1, XP_013096579.1, XP_013096578.1, XP_013096573.1
OG0001706	XP_035826989.1	XP_013087128.1, XP_013087127.1, XP_013087129.1, XP_013087132.1, XP_013087133.1, XP_013087134.1, XP_013087130.1, XP_013087131.1
OG0001707	XP_012942627.1	XP_013089758.1, XP_013080561.1
OG0001707	XP_012935249.1	XP_013061127.1
OG0001708	XP_005101190.1, XP_005101194.1, XP_012939544.1, XP_012939545.1, XP_012939547.1, XP_012939546.1	XP_013062351.1
OG0001709	XP_005092571.1	XP_013070039.1
OG0001709	XP_005107439.1	XP_013068610.1
OG0001710	XP_005105178.2	XP_013078495.1, XP_013078510.1, XP_013078472.1, XP_013078479.1, XP_013078487.1, XP_013078502.1
OG0001711	XP_012943760.1	XP_013072585.1, XP_013072581.1, XP_013072584.1, XP_013072580.1, XP_013072578.1, XP_013072583.1, XP_013072582.1, XP_013072579.1
OG0001712	XP_005090456.1	XP_013080553.1
OG0001712	XP_005090458.1	XP_013064447.1, XP_013064446.1
OG0001713	XP_012944560.1	XP_013094764.1, XP_013094763.1, XP_013094761.1, XP_013094762.1
OG0001715	XP_005110654.1, XP_012944726.1	XP_013090952.1
OG0001716	XP_035824128.1, XP_005092536.1, XP_035824129.1, XP_005092538.1	XP_013065220.1, XP_013065301.1, XP_013065380.1
OG0001718	XP_035825875.1, XP_012938439.1, XP_035825876.1	XP_013062004.1, XP_013062005.1
OG0001720	XP_012938795.1	XP_013067133.1
OG0001721	XP_035829477.1	XP_013067975.1
OG0001722	XP_005101481.1, XP_005101712.2	XP_013069663.1
OG0001722	XP_035825287.1, XP_012937180.1	XP_013069673.1
OG0001723	XP_012946031.2	XP_013087579.1, XP_013087577.1, XP_013087578.1, XP_013087576.1
OG0001724	XP_005099788.2, XP_035827038.1	XP_013087362.1
OG0001725	XP_005104323.1, XP_005104321.1	XP_013096288.1, XP_013096284.1, XP_013096287.1, XP_013096285.1, XP_013096286.1
OG0001726	XP_012939705.1, XP_012939704.1	XP_013076374.1, XP_013063633.1, XP_013063632.1, XP_013063631.1, XP_013063636.1, XP_013063635.1
OG0001727	XP_012945121.1	XP_013071980.1
OG0001727	XP_012936249.1	XP_013096246.1, XP_013084399.1
OG0001728	XP_035824996.1, XP_035824995.1, XP_005095936.1	XP_013063144.1, XP_013063150.1, XP_013063134.1, XP_013063156.1
OG0001729	XP_035825897.1, XP_012938515.1, XP_035825898.1	XP_013077771.1, XP_013095347.1, XP_013095346.1
OG0001730	XP_005109628.1	XP_013064721.1
OG0001730	XP_012943486.2, XP_005108331.1	XP_013065711.1
OG0001732	XP_005099700.2, XP_012938692.1, XP_012938693.1	XP_013069579.1, XP_013069581.1
OG0001733	XP_035827759.1, XP_005106337.1, XP_005106338.1, XP_005106336.1	XP_013069347.1, XP_013069348.1, XP_013069346.1, XP_013069350.1
OG0001735	XP_012937678.1, XP_005100269.1, XP_005100266.1, XP_005100268.1, XP_005100267.1	XP_013075206.1, XP_013075207.1
OG0001736	XP_005090645.1	XP_013096796.1, XP_013096795.1, XP_013096797.1
OG0001737	XP_035828544.1, XP_005109501.1	XP_013093817.1, XP_013093799.1, XP_013093808.1, XP_013093781.1, XP_013093791.1, XP_013093786.1, XP_013093768.1, XP_013093774.1
OG0001738	XP_035826128.1	XP_013074805.1, XP_013074804.1
OG0001739	XP_005091563.1	XP_013068202.1, XP_013068200.1, XP_013068201.1, XP_013068199.1, XP_013068197.1, XP_013068196.1
OG0001740	XP_012942672.1	XP_013091946.1
OG0001740	XP_012938516.1	XP_013073824.1
OG0001741	XP_005099009.1	XP_013062254.1, XP_013077717.1
OG0001742	XP_012939180.1	XP_013081149.1
OG0001743	XP_012937331.1	XP_013080405.1, XP_013080406.1
OG0001743	XP_012934720.1	XP_013094928.1, XP_013095042.1, XP_013095043.1
OG0001744	XP_012940753.2	XP_013090224.1
OG0001745	XP_012944637.1, XP_005091094.2, XP_035828792.1	XP_013094853.1, XP_013094852.1
OG0001746	NP_001267755.1, XP_035826353.1	XP_013095144.1, XP_013086795.1
OG0001748	XP_035825633.1, XP_012937920.2	XP_013090962.1
OG0001749	XP_005105004.1	XP_013094324.1, XP_013094329.1, XP_013094328.1, XP_013094326.1, XP_013094327.1, XP_013094330.1
OG0001750	XP_005113100.1	XP_013083982.1, XP_013083961.1, XP_013083926.1, XP_013083942.1, XP_013083968.1, XP_013083975.1, XP_013083934.1, XP_013083952.1
OG0001751	XP_012941228.1, XP_005093780.3	XP_013090429.1
OG0001752	XP_005101306.1	XP_013093178.1, XP_013092576.1, XP_013092946.1, XP_013064373.1, XP_013083790.1
OG0001753	XP_005089455.2, XP_005089454.3, XP_005089453.3, XP_005089451.2, XP_012935994.1, XP_012936001.1	XP_013074832.1
OG0001754	XP_005093712.1, XP_005093711.1, XP_005093713.1, XP_005093714.1	XP_013088649.1
OG0001755	XP_005098413.1, XP_005098414.1, XP_005098412.1, XP_005098415.1	XP_013075241.1, XP_013075240.1, XP_013075239.1
OG0001756	XP_005091025.1, XP_005091026.1, XP_005091027.1	XP_013093276.1, XP_013092649.1, XP_013091373.1, XP_013092028.1
OG0001757	XP_035829838.1, XP_005091946.1, XP_005091947.1, XP_035829840.1	XP_013080833.1, XP_013063011.1, XP_013080396.1, XP_013092116.1
OG0001759	XP_005107374.2	XP_013075249.1, XP_013075248.1, XP_013075247.1, XP_013075246.1, XP_013075250.1, XP_013075260.1
OG0001759	XP_012935599.1	XP_013096093.1
OG0001760	XP_012943659.1	XP_013065894.1, XP_013065885.1, XP_013065911.1, XP_013065919.1, XP_013065928.1, XP_013065902.1
OG0001761	XP_012935859.1, XP_012935860.1, XP_012935861.1, XP_005094609.1	XP_013082831.1, XP_013082830.1
OG0001762	XP_012942952.1	XP_013063954.1
OG0001763	XP_005102074.2	XP_013067529.1, XP_013062021.1, XP_013081908.1, XP_013061424.1, XP_013061423.1, XP_013061425.1, XP_013067377.1
OG0001764	XP_012938230.1, XP_005098843.2	XP_013077076.1, XP_013077075.1, XP_013077074.1, XP_013077078.1, XP_013077077.1
OG0001766	XP_012938136.1	XP_013088608.1
OG0001766	XP_005089835.2, XP_012938115.1, XP_012938118.1, XP_005089837.1	XP_013082886.1
OG0001767	XP_035827506.1	XP_013074787.1, XP_013089055.1
OG0001767	XP_005100473.1	XP_013091817.1
OG0001768	NP_001191418.1	XP_013065481.1, XP_013065480.1, XP_013065482.1
OG0001769	XP_035824727.1, XP_012935952.1	XP_013072213.1, XP_013082796.1
OG0001769	XP_005098341.1, XP_005098342.1	XP_013065471.1
OG0001770	XP_012939386.1, XP_012939384.1, XP_012939387.1, XP_012939385.1, XP_012939383.1, NP_001191597.1	XP_013088838.1
OG0001771	XP_012940376.2	XP_013094701.1
OG0001772	XP_005104539.1	XP_013081602.1, XP_013072033.1
OG0001773	XP_005100536.1	XP_013069568.1, XP_013069567.1, XP_013069569.1
OG0001774	XP_012944917.1, XP_012946249.1	XP_013095010.1, XP_013095007.1, XP_013095008.1, XP_013095009.1
OG0001776	XP_012944048.1	XP_013085248.1, XP_013085247.1, XP_013085245.1
OG0001777	XP_012938402.1	XP_013087190.1, XP_013087182.1, XP_013087204.1, XP_013087195.1
OG0001778	XP_005102512.1	XP_013074477.1
OG0001778	XP_005102510.1	XP_013074554.1, XP_013074568.1, XP_013074547.1, XP_013074561.1
OG0001779	XP_012938229.1, XP_035825789.1, XP_035825788.1, XP_035825790.1	XP_013063643.1, XP_013063642.1, XP_013063640.1
OG0001780	XP_012940970.1	XP_013087256.1
OG0001782	XP_012945465.1	XP_013067288.1, XP_013067286.1, XP_013067285.1, XP_013067289.1, XP_013067290.1
OG0001783	XP_035826183.1	XP_013089818.1, XP_013092072.1, XP_013073025.1, XP_013092918.1
OG0001784	XP_012943881.1, XP_035828460.1	XP_013088824.1, XP_013088822.1, XP_013088823.1
OG0001785	XP_012943868.1, XP_035828445.1, XP_035828447.1, XP_035828446.1	XP_013062271.1, XP_013062270.1
OG0001786	XP_005096570.1	XP_013089931.1, XP_013089930.1
OG0001786	XP_005112499.1, XP_005112500.1	XP_013070674.1
OG0001787	XP_005107705.1, XP_005107703.1, XP_035828121.1, XP_035828119.1, XP_035828120.1	XP_013083696.1, XP_013083698.1, XP_013083697.1
OG0001788	XP_005113054.1	XP_013091014.1
OG0001789	XP_005100698.1, XP_035826226.1, XP_012939244.1, XP_035828366.1, XP_012938536.2	XP_013067531.1
OG0001790	XP_005095821.1, XP_005095819.1, XP_005095818.1, XP_005095815.1, XP_005095820.1, XP_005095817.1, XP_005095816.1, XP_005095814.1	XP_013060667.1
OG0001792	XP_005107135.2	XP_013064490.1, XP_013087142.1, XP_013087141.1, XP_013074970.1, XP_013074972.1, XP_013074971.1, XP_013087145.1
OG0001793	XP_005105320.1	XP_013078989.1, XP_013078986.1, XP_013078985.1, XP_013078991.1, XP_013078990.1, XP_013078992.1, XP_013078988.1
OG0001794	XP_005106784.3	XP_013079235.1
OG0001794	XP_035829800.1	XP_013085165.1
OG0001795	XP_012942280.1	XP_013079222.1, XP_013079225.1, XP_013079223.1, XP_013079224.1
OG0001796	XP_035825040.1, XP_005094751.1, XP_005092909.1, XP_005092910.1, XP_005094003.1, XP_035828681.1	XP_013085174.1
OG0001797	XP_005101514.1, XP_005101513.1	XP_013078326.1, XP_013078327.1, XP_013078329.1, XP_013078331.1, XP_013078328.1, XP_013078333.1, XP_013078332.1
OG0001798	XP_005101074.1	XP_013092360.1
OG0001799	XP_005107474.1	XP_013063964.1, XP_013080689.1
OG0001800	XP_012937152.1, XP_012941934.1	XP_013061521.1
OG0001801	NP_001191466.1	XP_013072336.1, XP_013072330.1, XP_013072320.1, XP_013072326.1, XP_013072346.1
OG0001802	XP_005101380.1, XP_005101382.1, XP_012939665.1, XP_012939664.1, XP_012939663.1	XP_013087507.1, XP_013087508.1, XP_013087506.1
OG0001803	XP_005103900.1	XP_013073434.1, XP_013073432.1, XP_013073431.1
OG0001804	XP_005096306.1, XP_005096307.1	XP_013073584.1
OG0001805	XP_035827356.1, XP_012941607.2, XP_005104939.3	XP_013088619.1, XP_013088618.1
OG0001806	XP_005105536.1, XP_005105541.1, XP_005105539.1, XP_005105538.1, XP_005105537.1, XP_012941944.1, XP_005105540.1	XP_013075252.1
OG0001807	XP_035827677.1	XP_013088670.1
OG0001808	XP_005089445.2, XP_012946806.1, XP_035829748.1	XP_013071043.1, XP_013071042.1
OG0001808	XP_035827188.1	XP_013071047.1, XP_013071048.1
OG0001809	XP_005100311.2	XP_013092879.1
OG0001809	XP_005100303.1, XP_005100305.1, XP_005100304.1, XP_005100306.1	XP_013088844.1
OG0001810	XP_012935347.1, XP_035824450.1, XP_035824451.1	XP_013080584.1, XP_013080583.1, XP_013080585.1
OG0001811	XP_035826978.1, XP_005103520.1, XP_005103518.1, XP_005103519.1	XP_013096164.1
OG0001812	XP_012944689.1	XP_013071321.1, XP_013071322.1
OG0001813	XP_035828829.1, XP_005110657.1	XP_013090961.1, XP_013090959.1, XP_013090958.1, XP_013090960.1, XP_013090957.1, XP_013090956.1
OG0001814	XP_012940403.1, XP_005090269.1, XP_005090268.1	XP_013064413.1
OG0001815	XP_005095090.1, XP_012936104.1	XP_013091608.1, XP_013091609.1, XP_013091611.1, XP_013091610.1
OG0001816	XP_012936105.1	XP_013086528.1, XP_013082739.1
OG0001817	XP_035827248.1	XP_013071232.1
OG0001817	XP_012940670.1	XP_013064548.1
OG0001818	XP_035824494.1, XP_035824493.1, XP_005093850.1, XP_012935420.1, XP_012935419.1	XP_013090521.1
OG0001819	XP_012940558.1, XP_005102891.1, XP_005102892.1, XP_005102893.1	XP_013092532.1, XP_013092543.1
OG0001820	XP_035824670.1	XP_013086875.1
OG0001821	XP_005099219.2, XP_005099218.1, XP_012938457.1	XP_013094427.1, XP_013094428.1
OG0001822	XP_005107789.1, XP_005099831.1	XP_013065123.1, XP_013065124.1, XP_013065126.1, XP_013065122.1
OG0001823	XP_005097477.2, XP_012945053.1	XP_013067333.1, XP_013067335.1, XP_013067332.1
OG0001824	XP_035827560.1	XP_013068548.1, XP_013068551.1, XP_013068549.1, XP_013068550.1, XP_013068552.1
[truncated: 9,894 more rows]

## Sheet: UP000000803_7227_DroMel
Orthogroup	GCF_000002075.1_AplCal3.0_protein	UP000000803_7227_DroMel
OG0000009	XP_005098908.1, XP_005098890.2	tr|Q7JWF7|Q7JWF7_DROME
OG0000009	XP_012937651.1	tr|Q6NMY2|Q6NMY2_DROME, tr|Q8IRH8|Q8IRH8_DROME, tr|Q9W0I2|Q9W0I2_DROME
OG0000010	NP_001191502.1	sp|P51905|SC6A4_DROME, tr|A0A0B4LHJ6|A0A0B4LHJ6_DROME, tr|A0A6M3Q7U3|A0A6M3Q7U3_DROME
OG0000010	XP_035824992.1	tr|Q8IMC1|Q8IMC1_DROME, tr|Q9V4E7|Q9V4E7_DROME
OG0000010	XP_035827873.1, XP_012934684.1, XP_005093279.1	tr|Q59DZ2|Q59DZ2_DROME, tr|Q9VJR4|Q9VJR4_DROME, tr|Q9VSV2|Q9VSV2_DROME, tr|Q7K330|Q7K330_DROME, sp|Q9W4C5|NAAT1_DROME, tr|Q9VLY6|Q9VLY6_DROME, tr|Q8IPH3|Q8IPH3_DROME
OG0000010	XP_012940461.1, XP_012941783.1, XP_012946005.1	tr|Q9W1J0|Q9W1J0_DROME
OG0000018	XP_012942943.1	sp|P21520|SCA_DROME
'0	XP_005094095.1, XP_005099766.2, XP_005108235.1, XP_012944383.2, XP_005094094.2, XP_005089804.1, XP_005093328.1, XP_012938134.1, XP_012946182.2, XP_005103924.1, XP_005103923.1, XP_035829471.1, XP_012945439.2, XP_012940211.2, XP_035828532.1, XP_035826637.1, XP_012940204.1, XP_005100737.1, XP_012942826.1	tr|Q95SM8|Q95SM8_DROME, tr|Q4V4U2|Q4V4U2_DROME, tr|A1ZAJ8|A1ZAJ8_DROME, tr|A0A0B4K7T3|A0A0B4K7T3_DROME
OG0000030	XP_012940908.1, XP_005113619.2, XP_012943563.1, XP_005112166.2	tr|Q9VLS8|Q9VLS8_DROME, tr|Q9VLT0|Q9VLT0_DROME
OG0000030	XP_035825902.1	tr|Q9VZA6|Q9VZA6_DROME
OG0000030	XP_005110898.1	tr|A1Z8R4|A1Z8R4_DROME, tr|A1Z8R5|A1Z8R5_DROME, tr|A1Z8R6|A1Z8R6_DROME, tr|Q7JZU2|Q7JZU2_DROME
OG0000031	XP_012944065.1, XP_035829877.1, XP_035826216.1, XP_005091940.1, XP_012946646.1, XP_005096297.1, XP_005096296.1, XP_012944861.1, XP_035826503.1, XP_005090015.1, XP_005090016.1, XP_005090017.1, XP_012937346.1, XP_035825382.1, XP_012937350.1, XP_012937343.1, XP_012937349.1, XP_035825383.1	tr|Q7KTC0|Q7KTC0_DROME, tr|Q9VK56|Q9VK56_DROME, tr|Q7KTB8|Q7KTB8_DROME, tr|Q7KTC5|Q7KTC5_DROME, tr|Q7KTB9|Q7KTB9_DROME, tr|Q7KTC6|Q7KTC6_DROME, tr|Q7KTD0|Q7KTD0_DROME, tr|Q7KTC8|Q7KTC8_DROME, tr|Q7KTC1|Q7KTC1_DROME, tr|Q7KTC3|Q7KTC3_DROME, tr|A0A0S0WIA2|A0A0S0WIA2_DROME, tr|Q7KTC9|Q7KTC9_DROME, tr|Q7KTC2|Q7KTC2_DROME, tr|Q9I7N0|Q9I7N0_DROME, tr|Q7KTC7|Q7KTC7_DROME, tr|Q7KTB7|Q7KTB7_DROME, tr|Q7KT…
OG0000032	XP_005104493.1, XP_035827233.1, XP_005104485.1, XP_005104486.1, XP_005104482.1, XP_005104500.1, XP_005104489.1, XP_012941397.1, XP_005104494.1, XP_005104497.1, XP_005104483.1, XP_035827232.1, XP_035827234.1, XP_005104488.1, XP_005104487.1, XP_005104503.1, XP_012941394.1, XP_005104495.1, XP_035827231.1, XP_005104499.1, XP_005104498.1, XP_005104502.1, XP_005104501.1, XP_005104491.1, XP_005104496.1,…	tr|Q9V3X8|Q9V3X8_DROME
OG0000033	XP_005097712.2, XP_012946344.1, XP_035825787.1, XP_035829051.1, XP_005095206.2, XP_035825419.1, XP_012939027.1, XP_005104628.1, XP_035825610.1, XP_035825611.1, XP_005098247.1, XP_012943446.2, XP_005092439.2, XP_012941146.2	tr|Q961R9|Q961R9_DROME, tr|A0A0B4KHD4|A0A0B4KHD4_DROME, sp|Q95R48|OCTL_DROME, sp|Q9VCA2|ORCT_DROME, tr|A0A0B4KI00|A0A0B4KI00_DROME
OG0000035	XP_005104780.1, XP_005095055.2, XP_035824165.1, XP_012934777.1, XP_012945673.1, XP_005104553.2, XP_005104558.2, XP_035827848.1, XP_012942559.1, XP_035825919.1, XP_005090419.1, XP_035827573.1, XP_005090422.1, XP_005106678.1, XP_012938470.2, XP_005104565.2, XP_035827371.1, XP_005111883.2, XP_012945528.1, XP_005106680.2, XP_012939046.1, XP_005099088.1, XP_012935065.1, XP_035824300.1, XP_012935067.1,…	tr|A0A0B4KFT5|A0A0B4KFT5_DROME, sp|P41043|GSTS1_DROME, tr|A4UZL5|A4UZL5_DROME
OG0000036	XP_005101596.1, XP_035826461.1, XP_035827904.1	tr|Q9VAH3|Q9VAH3_DROME
OG0000037	XP_012945629.1, XP_005104579.1, XP_035827255.1, XP_012936535.1	tr|Q9VVJ1|Q9VVJ1_DROME
OG0000038	XP_005101283.1, XP_012939276.1, XP_035829258.1, XP_012939638.1, XP_012942173.1, XP_012944441.2, XP_035825596.1, XP_012937851.1, XP_012940677.1, XP_005103162.1, XP_005099750.2, XP_012945632.1, XP_012943878.1, XP_005093145.1, XP_005090306.1, XP_005090307.1, XP_035826847.1, XP_012944884.1, XP_012944881.1, XP_012944880.1, XP_035827327.1, XP_012944879.1, XP_005104849.1, XP_012941568.1, XP_012939262.1,…	tr|Q8SZ72|Q8SZ72_DROME
OG0000041	XP_005093691.1, XP_005106301.1, XP_012943063.1, XP_035829253.1, XP_005112053.1, XP_005112054.1, XP_012945993.1, XP_035828965.1, XP_012945302.1, XP_035829114.1, XP_035829555.1, XP_005112640.1, XP_005112641.1, XP_005094361.2, XP_012935676.1, XP_005103001.1	sp|Q9W130|CP9C1_DROME, sp|Q9V6H1|CP9H1_DROME, sp|Q9VG82|CP9F2_DROME
OG0000051	NP_001191580.1, XP_012944352.1, NP_001191587.1, XP_012945182.2	tr|X2JCP8|X2JCP8_DROME, sp|P10987|ACT1_DROME, sp|P02572|ACT2_DROME, tr|A0A0B4LH50|A0A0B4LH50_DROME, sp|P10981|ACT5_DROME, sp|P53501|ACT3_DROME, sp|P02574|ACT4_DROME, tr|M9PFZ6|M9PFZ6_DROME, sp|P83967|ACT6_DROME
OG0000054	NP_001191637.1	tr|M9MS83|M9MS83_DROME, tr|M9MSP7|M9MSP7_DROME, tr|M9MSP5|M9MSP5_DROME, tr|M9MSD7|M9MSD7_DROME, tr|M9MSC3|M9MSC3_DROME, tr|M9MSE2|M9MSE2_DROME, tr|M9MSD5|M9MSD5_DROME, tr|M9MS61|M9MS61_DROME, tr|M9MS65|M9MS65_DROME, tr|M9MS69|M9MS69_DROME, tr|M9MS75|M9MS75_DROME, sp|P35500|SCNA_DROME, tr|M9MSA3|M9MSA3_DROME, tr|B7Z0Z2|B7Z0Z2_DROME, tr|M9MS84|M9MS84_DROME, tr|M9MSD6|M9MSD6_DROME, tr|M9MSD9|M9MSD9_…
OG0000055	XP_035825820.1	tr|A1ZAL5|A1ZAL5_DROME
OG0000055	XP_012945550.1, XP_005107857.1, XP_035827279.1, XP_012941117.1, XP_035827095.1, XP_005107860.3, XP_005100208.2, XP_012938625.1, XP_012937117.1	tr|X2JDV7|X2JDV7_DROME, tr|Q9W448|Q9W448_DROME
OG0000061	XP_012936554.1, XP_012938631.1, XP_012938014.1	tr|M9NDW9|M9NDW9_DROME, tr|Q9VPH1|Q9VPH1_DROME
OG0000064	XP_012938808.1, XP_012938806.2, XP_005099895.2, XP_012935608.1, XP_035824584.1, XP_012935609.1, XP_012935607.1, XP_012943004.1, XP_035826901.1, XP_035825115.1, XP_035826694.1, XP_012942630.1, XP_035829543.1, XP_035829542.1, XP_035829541.1, XP_035826654.1	sp|P83740|SC5A6_DROME, tr|Q8SWV5|Q8SWV5_DROME
OG0000065	XP_005110963.1, XP_005110559.2	tr|E1JIM9|E1JIM9_DROME, sp|P29555|ABDA_DROME
OG0000065	XP_005093203.2	tr|Q7KUL4|Q7KUL4_DROME
OG0000065	XP_005108160.1	sp|P10105|LAB_DROME, tr|A0A0B4K629|A0A0B4K629_DROME
OG0000069	NP_001191581.1	sp|P29844|BIP_DROME, tr|F3YDH0|F3YDH0_DROME
OG0000069	XP_005098012.1	tr|Q8I0E9|Q8I0E9_DROME, sp|P29843|HSP7A_DROME, tr|C7LA75|C7LA75_DROME, sp|P11147|HSP7D_DROME
OG0000069	XP_005100354.1, XP_005103834.1	sp|P82910|HSP70_DROME, sp|P02825|HSP71_DROME, sp|Q9BIS2|HSP73_DROME, sp|Q8INI8|HSP72_DROME, sp|Q9VG58|HSP74_DROME, sp|Q9BIR7|HSP75_DROME, sp|O97125|HSP68_DROME, sp|P11146|HSP7B_DROME
OG0000070	XP_035827179.1, XP_005090829.1, XP_005112281.1, XP_012942324.2, XP_012945755.1, XP_012941286.1, XP_005111513.1, XP_005112098.1, XP_035824224.1, XP_012944900.1, XP_012941409.1, XP_012941416.1, XP_035827243.1, XP_012941417.1	tr|Q8IP52|Q8IP52_DROME
OG0000072	XP_012937004.1	tr|Q8IRX5|Q8IRX5_DROME, sp|P42279|TRYU_DROME, tr|Q8IRR3|Q8IRR3_DROME, tr|A1ZA64|A1ZA64_DROME, tr|Q9VLF5|Q9VLF5_DROME, tr|Q8IQ10|Q8IQ10_DROME, tr|Q7JPN9|Q7JPN9_DROME, tr|Q7K1E3|Q7K1E3_DROME, tr|Q9VUG2|Q9VUG2_DROME
OG0000076	XP_005110241.2, XP_035826071.1, XP_012939426.1, NP_001191519.1, XP_012934671.1	tr|Q0IGX3|Q0IGX3_DROME, tr|E1JIQ2|E1JIQ2_DROME, tr|A0A0B4LID6|A0A0B4LID6_DROME, tr|A0A0B4KHS0|A0A0B4KHS0_DROME, tr|A0A0B4LHB7|A0A0B4LHB7_DROME, tr|A0A0B4LHB9|A0A0B4LHB9_DROME, sp|Q94900|GLUCL_DROME, tr|E1JIQ1|E1JIQ1_DROME
OG0000077	XP_035828980.1, XP_035828977.1, XP_035828976.1, XP_035828975.1, XP_035828968.1, XP_035828973.1, XP_035828971.1, XP_035828969.1, XP_035828970.1, XP_035828972.1, XP_035828967.1, XP_012945034.1, XP_035828979.1, XP_035828978.1, XP_035828974.1, XP_035828982.1, XP_035828981.1, XP_005094000.2, XP_012941835.1	tr|M9PC95|M9PC95_DROME, tr|M9PCF0|M9PCF0_DROME, tr|Q9VM32|Q9VM32_DROME, tr|M9PCT2|M9PCT2_DROME, tr|M9PF01|M9PF01_DROME, tr|M9PB59|M9PB59_DROME, tr|Q8IPI3|Q8IPI3_DROME, tr|M9PB60|M9PB60_DROME, tr|Q9VM31|Q9VM31_DROME, tr|M9PC92|M9PC92_DROME
OG0000080	XP_012938770.1	tr|Q9VMR2|Q9VMR2_DROME
OG0000080	XP_035829699.1	tr|Q9W3F4|Q9W3F4_DROME
OG0000080	XP_012940912.1	tr|E1JJD8|E1JJD8_DROME, sp|Q24432|OMB_DROME, tr|M9PH16|M9PH16_DROME, tr|M9NE80|M9NE80_DROME, tr|X2JI97|X2JI97_DROME, tr|M9NEV8|M9NEV8_DROME, tr|Q9VST2|Q9VST2_DROME, tr|Q9VST0|Q9VST0_DROME, tr|M9PBY6|M9PBY6_DROME, tr|Q9U8L5|Q9U8L5_DROME
OG0000082	XP_005090425.1, XP_005090424.1, XP_012942818.1, XP_012946419.1	tr|C1C3H6|C1C3H6_DROME
OG0000082	XP_035825159.1	tr|Q9W478|Q9W478_DROME, tr|Q9W475|Q9W475_DROME
OG0000086	XP_035825868.1	tr|A0A4D6K026|A0A4D6K026_DROME, tr|A8JQT1|A8JQT1_DROME
OG0000086	XP_012940370.1	tr|M9NFA6|M9NFA6_DROME, tr|C7LAF5|C7LAF5_DROME, tr|Q9VU79|Q9VU79_DROME, tr|Q8IQK2|Q8IQK2_DROME
OG0000086	XP_035827539.1	sp|Q7JQ32|GC76C_DROME, tr|A4V243|A4V243_DROME
OG0000086	XP_035824916.1	tr|X2J5N3|X2J5N3_DROME, sp|Q07553|GCY3E_DROME, tr|A8DYZ3|A8DYZ3_DROME
OG0000087	XP_035825756.1, XP_035825755.1, XP_035825764.1, XP_035825763.1, XP_035825771.1, XP_035825770.1, XP_035825769.1, XP_035825768.1, XP_035825772.1, XP_035825757.1, XP_035825760.1, XP_035825758.1, XP_035825767.1, XP_035825766.1, XP_035825765.1, XP_035825761.1, XP_035825762.1, XP_035825759.1	tr|B7Z134|B7Z134_DROME, tr|Q6IDE0|Q6IDE0_DROME, tr|M9NGW5|M9NGW5_DROME, tr|M9NDS5|M9NDS5_DROME, sp|Q9W391|KPBA_DROME, tr|X2JJ32|X2JJ32_DROME
OG0000088	XP_012937483.1, XP_005099830.1	tr|Q9VQU0|Q9VQU0_DROME, tr|Q4V4A5|Q4V4A5_DROME, tr|Q9VQT9|Q9VQT9_DROME, tr|Q9VCM5|Q9VCM5_DROME, tr|Q8IPF1|Q8IPF1_DROME, tr|Q9VCM3|Q9VCM3_DROME, tr|Q9VQT8|Q9VQT8_DROME, tr|M9NDD9|M9NDD9_DROME, tr|Q4V621|Q4V621_DROME, tr|Q9VQT7|Q9VQT7_DROME, tr|E1JHS4|E1JHS4_DROME, tr|Q9VQT6|Q9VQT6_DROME, tr|A1Z7L2|A1Z7L2_DROME
OG0000093	XP_012937858.1	sp|Q9W5Y0|NEP3_DROME
OG0000093	XP_035829721.1	sp|Q8T062|NEP4_DROME, sp|Q9W436|NEP_DROME
OG0000094	XP_035824687.1, XP_012944390.1	tr|Q9W2M7|Q9W2M7_DROME, tr|Q9W2M5|Q9W2M5_DROME
OG0000094	XP_035827212.1, XP_012941342.2, XP_005113563.3	tr|Q9VZV2|Q9VZV2_DROME
OG0000095	XP_005099416.1, XP_005099415.1, XP_012944175.1	tr|Q9VNF3|Q9VNF3_DROME, tr|Q8SX57|Q8SX57_DROME, tr|Q8IPP8|Q8IPP8_DROME
OG0000095	XP_005093093.2, XP_005094556.1, XP_005094557.1, XP_005107919.1, XP_012945208.1, XP_035828346.1, XP_005108594.1, XP_005108611.1, XP_005108596.2, XP_005108592.1, XP_005108593.1, XP_005108595.1, XP_012943649.1, XP_012939001.1, XP_005097130.2	tr|Q9VNF4|Q9VNF4_DROME, tr|Q9U1L2|Q9U1L2_DROME
OG0000096	XP_035827189.1	tr|E1JHJ3|E1JHJ3_DROME, tr|M9NEP1|M9NEP1_DROME, tr|M9NF46|M9NF46_DROME, tr|M9ND95|M9ND95_DROME, tr|E1JHJ4|E1JHJ4_DROME, sp|P05661|MYSA_DROME, tr|A0A0S0WIH4|A0A0S0WIH4_DROME, tr|M9NCU7|M9NCU7_DROME, tr|E1JHJ5|E1JHJ5_DROME
OG0000102	XP_035829518.1	tr|M9NEE2|M9NEE2_DROME, tr|M9PHD4|M9PHD4_DROME, tr|M9NGZ9|M9NGZ9_DROME, tr|Q59E53|Q59E53_DROME, sp|P91645|CAC1A_DROME, tr|M9NDV1|M9NDV1_DROME, tr|Q59E52|Q59E52_DROME, tr|A0A4D6K1U1|A0A4D6K1U1_DROME, tr|A0A4D6K2Y1|A0A4D6K2Y1_DROME, tr|A0A4D6K2Y3|A0A4D6K2Y3_DROME, tr|Q59E50|Q59E50_DROME, tr|Q59E51|Q59E51_DROME, tr|M9NF25|M9NF25_DROME
OG0000102	XP_035829232.1	tr|M9PD78|M9PD78_DROME, tr|M9PDI5|M9PDI5_DROME, tr|M9PBC0|M9PBC0_DROME, tr|M9PD04|M9PD04_DROME, tr|M9PDI1|M9PDI1_DROME, sp|Q24270|CAC1D_DROME, tr|M9PFZ4|M9PFZ4_DROME
OG0000104	XP_005109416.1, XP_005113491.2	tr|Q9I7L4|Q9I7L4_DROME
OG0000106	XP_005098105.1, XP_012946766.1, XP_005089904.1, XP_035825851.1, XP_035824292.1, XP_035829138.1, XP_035828729.1, XP_035828730.1, XP_005093309.1	tr|Q9VH02|Q9VH02_DROME
OG0000107	XP_012945211.2, XP_012945206.1, XP_035826580.1	tr|Q9VWZ3|Q9VWZ3_DROME
OG0000107	XP_035828479.1	tr|Q7KVA7|Q7KVA7_DROME
OG0000107	XP_035827510.1, XP_035829297.1	tr|Q9VJC6|Q9VJC6_DROME, tr|A0A6H2EJG3|A0A6H2EJG3_DROME
OG0000107	XP_035827493.1, XP_012937339.1	tr|Q9VZ77|Q9VZ77_DROME
OG0000108	XP_035826425.1, XP_005104865.2, XP_035825598.1, XP_012941892.1, XP_005109081.2, XP_005106187.1, XP_035827487.1, XP_035824945.1, XP_035829891.1, XP_035826427.1, XP_012940280.1	sp|Q9VL84|PPK11_DROME
OG0000109	XP_012942089.1, XP_005095479.1, XP_035825122.1, XP_012936336.1, XP_012936337.1, XP_035829105.1, XP_012945289.1, XP_035829103.1, XP_035829104.1, XP_035829102.1, XP_012945287.1, XP_035829100.1, XP_035829099.1, XP_035829098.1, XP_035829101.1	sp|Q00449|MDR49_DROME, tr|E1JH49|E1JH49_DROME, tr|M9PEB5|M9PEB5_DROME, tr|Q9VRW2|Q9VRW2_DROME, sp|Q00748|MDR65_DROME, tr|Q5BI62|Q5BI62_DROME
OG0000110	XP_035824414.1, XP_035824413.1, XP_035824417.1, XP_035824416.1, XP_035824419.1, XP_035824420.1, XP_035824418.1	tr|A0A1Z1CSK9|A0A1Z1CSK9_DROME, tr|M9NGF2|M9NGF2_DROME, tr|A8JUX2|A8JUX2_DROME, tr|A0A0S0X7U5|A0A0S0X7U5_DROME, tr|M9PEM6|M9PEM6_DROME, tr|A0A1Z1CGX2|A0A1Z1CGX2_DROME, sp|Q9VXY2|MADD_DROME, tr|M9PJN3|M9PJN3_DROME, tr|M9NEH3|M9NEH3_DROME, tr|A0A1Z1CGY3|A0A1Z1CGY3_DROME
OG0000117	XP_035826608.1, XP_012940600.1, XP_035829411.1	tr|A0A0C4DHN4|A0A0C4DHN4_DROME, tr|Q9VFD9|Q9VFD9_DROME, tr|Q9VY33|Q9VY33_DROME, tr|M9PF17|M9PF17_DROME, tr|Q9VT83|Q9VT83_DROME, tr|Q9VT76|Q9VT76_DROME, tr|M9PES4|M9PES4_DROME, tr|M9PF70|M9PF70_DROME, tr|M9PC40|M9PC40_DROME, tr|X2J8X8|X2J8X8_DROME, tr|A1ZBY3|A1ZBY3_DROME, tr|Q59DZ4|Q59DZ4_DROME, tr|Q59E13|Q59E13_DROME, tr|A8DZ28|A8DZ28_DROME, tr|A8DZ27|A8DZ27_DROME, tr|Q8INK5|Q8INK5_DROME, tr|Q961…
OG0000125	XP_012940107.1, XP_005102602.1, XP_005100227.1, XP_035826116.1, XP_005108503.1, XP_005097744.3, XP_035826114.1, XP_012938975.1, XP_005102742.1, XP_005102744.1, XP_005102733.1, XP_035826787.1, XP_005102732.1, XP_005102743.1, XP_005102731.1	sp|Q9VTJ4|FUCO_DROME
OG0000126	XP_012936421.1, XP_012938662.1, XP_005101905.1, NP_001191530.1	sp|Q24560|TBB1_DROME, tr|A1ZBL0|A1ZBL0_DROME, sp|P61857|TBB2_DROME
OG0000126	XP_012936850.1, XP_012938661.1	tr|Q9VAX7|Q9VAX7_DROME, tr|Q8MST5|Q8MST5_DROME
OG0000127	XP_005090949.1, XP_012936781.2, XP_035824853.1, XP_005092372.1, XP_035824080.1, XP_005092373.1, XP_035824076.1, XP_035824077.1, XP_035824078.1, XP_035824079.1, XP_005092375.1, XP_012944099.1, XP_005091399.3, XP_035825143.1, XP_012937137.1	tr|Q7PLL7|Q7PLL7_DROME, tr|Q9VAR6|Q9VAR6_DROME, tr|Q4V3F0|Q4V3F0_DROME, tr|Q9VMN9|Q9VMN9_DROME, tr|Q9VMN6|Q9VMN6_DROME
OG0000128	XP_012945743.1	tr|M9MRV0|M9MRV0_DROME, tr|A0A6M3Q6L8|A0A6M3Q6L8_DROME, tr|M9MS39|M9MS39_DROME, tr|Q9VU90|Q9VU90_DROME, tr|M9MSL2|M9MSL2_DROME, tr|M9MSL1|M9MSL1_DROME, tr|M9MRT9|M9MRT9_DROME, tr|M9MRZ0|M9MRZ0_DROME, tr|M9MS33|M9MS33_DROME, tr|M9MRT4|M9MRT4_DROME, tr|M9MRZ5|M9MRZ5_DROME, tr|M9MS36|M9MS36_DROME, tr|M9MRU5|M9MRU5_DROME, tr|M9PI52|M9PI52_DROME, tr|A0A6M3Q7V1|A0A6M3Q7V1_DROME, tr|Q9VU91|Q9VU91_DROME
OG0000135	XP_035827017.1, XP_005092650.2	tr|Q9VVY4|Q9VVY4_DROME
OG0000136	XP_012936501.1, XP_012936502.1, XP_012936505.1, XP_012936503.1	tr|E1JJ45|E1JJ45_DROME, tr|Q8IMF8|Q8IMF8_DROME, tr|Q7KRS7|Q7KRS7_DROME, tr|Q8WR53|Q8WR53_DROME, tr|A0A0B4LHY1|A0A0B4LHY1_DROME, tr|A8JRI1|A8JRI1_DROME, tr|Q7KES3|Q7KES3_DROME
OG0000137	XP_035826167.1, XP_005100416.1, XP_005100413.1, XP_005100418.1, XP_012939077.1, XP_005100410.1, XP_005100412.1	tr|Q8IHB0|Q8IHB0_DROME, tr|Q86BR9|Q86BR9_DROME, tr|Q86NK8|Q86NK8_DROME, tr|Q4AB31|Q4AB31_DROME, tr|Q8INB6|Q8INB6_DROME, tr|A0A6H2EFT7|A0A6H2EFT7_DROME, tr|Q9VEX2|Q9VEX2_DROME, tr|Q59DW8|Q59DW8_DROME, tr|A0A6H2EGC1|A0A6H2EGC1_DROME, tr|A0A6H2EFD0|A0A6H2EFD0_DROME
OG0000138	XP_035825470.1, XP_012937526.1, XP_035825469.1, XP_012937527.1, NP_001191601.1, XP_012937529.1, XP_012937528.1	tr|M9NFP7|M9NFP7_DROME, sp|P16914|ELAV_DROME
OG0000138	XP_005092587.2	tr|Q9VQJ0|Q9VQJ0_DROME, tr|M9PBZ2|M9PBZ2_DROME, tr|Q24474|Q24474_DROME, tr|E1NZB4|E1NZB4_DROME, tr|Q9VYI0|Q9VYI0_DROME
OG0000139	XP_035829490.1, XP_005112980.1, XP_005112984.1, XP_005112986.1	tr|Q7YU08|Q7YU08_DROME, tr|M9ND74|M9ND74_DROME, tr|Q9VT99|Q9VT99_DROME, tr|M9NFQ7|M9NFQ7_DROME, tr|Q9VT98|Q9VT98_DROME, tr|A8JNQ5|A8JNQ5_DROME, tr|M9PF74|M9PF74_DROME, tr|A8JNQ4|A8JNQ4_DROME, tr|A0A4D6K632|A0A4D6K632_DROME
OG0000143	XP_012938053.1, XP_005112976.1, XP_005108063.1, XP_012942467.1, XP_005107126.1	tr|Q8IPA4|Q8IPA4_DROME, tr|E1JHG2|E1JHG2_DROME, tr|X2J7Z6|X2J7Z6_DROME, tr|X2JA66|X2JA66_DROME, tr|M9PBA3|M9PBA3_DROME, tr|Q9VKE7|Q9VKE7_DROME, tr|E1JHG3|E1JHG3_DROME
OG0000144	XP_005111763.1, XP_012941185.1, XP_012943342.1	tr|Q9VY10|Q9VY10_DROME, tr|Q9VY09|Q9VY09_DROME, tr|Q9VBG8|Q9VBG8_DROME, tr|Q9VY00|Q9VY00_DROME, tr|Q8MQY9|Q8MQY9_DROME, tr|Q9VY08|Q9VY08_DROME, tr|Q9VY06|Q9VY06_DROME
OG0000145	XP_005112250.2, XP_005096749.2, XP_035825183.1, XP_005111347.1, XP_005111348.2	sp|Q9VG17|CP304_DROME
OG0000146	XP_005092476.1, XP_005092477.1, XP_005092478.1, XP_035824102.1, XP_035824103.1, XP_035824101.1, XP_005092474.1, XP_005092475.1	tr|Q9VLQ7|Q9VLQ7_DROME, tr|Q9VII7|Q9VII7_DROME, tr|X2JAJ8|X2JAJ8_DROME, tr|Q7JV69|Q7JV69_DROME
OG0000147	XP_012935665.1, XP_012935664.1, XP_012935663.1, XP_005094294.1, XP_005094297.1, XP_035824615.1, XP_005094296.1, XP_005094295.1	tr|Q5BIG7|Q5BIG7_DROME, tr|Q9XYM5|Q9XYM5_DROME, tr|A0A0B4JCQ7|A0A0B4JCQ7_DROME, tr|A0A0B4JD03|A0A0B4JD03_DROME, tr|A0A0B4JD33|A0A0B4JD33_DROME, tr|A0A0B4LEH9|A0A0B4LEH9_DROME, tr|A0A0B4K6T9|A0A0B4K6T9_DROME, tr|A1Z7P7|A1Z7P7_DROME, tr|A1Z7P9|A1Z7P9_DROME, tr|Q7KNF5|Q7KNF5_DROME, tr|Q8IGK3|Q8IGK3_DROME, tr|A1Z7P8|A1Z7P8_DROME, tr|A1Z7Q1|A1Z7Q1_DROME, tr|A1Z7P5|A1Z7P5_DROME
OG0000148	XP_012944633.1, XP_035828778.1, XP_005110474.1, XP_035828776.1, XP_035828777.1, XP_012945333.1, XP_012945334.1, XP_005097356.1, XP_035826043.1, XP_005099861.1	tr|Q8IRE5|Q8IRE5_DROME
OG0000149	XP_005096603.1, XP_012936911.1, XP_005096602.1, XP_005096604.1	sp|Q9VRP5|UBP36_DROME
OG0000150	XP_012941705.2, XP_035825325.1, XP_035825320.1, XP_035825321.1, XP_035825323.1, XP_035825324.1, XP_035825315.1, XP_035825316.1, XP_035825319.1, XP_035825317.1, XP_035825318.1, XP_035825312.1, XP_035825314.1, XP_035825313.1, XP_035825322.1	sp|X2JDY8|RHGF_DROME
OG0000154	XP_012942912.1, XP_012938482.1	tr|Q9VHD0|Q9VHD0_DROME, tr|Q9VP35|Q9VP35_DROME, tr|M9PD70|M9PD70_DROME, tr|Q9VDG4|Q9VDG4_DROME, tr|Q9VRM9|Q9VRM9_DROME, tr|Q9VRM8|Q9VRM8_DROME, tr|Q7K3X8|Q7K3X8_DROME, tr|Q9VIW9|Q9VIW9_DROME
OG0000155	XP_005109972.2, XP_005089805.1, XP_035824618.1, XP_012935668.1, XP_012939967.1, XP_005089087.1, XP_012946724.1, XP_035829715.1, XP_035829708.1, XP_005089080.1, XP_012946918.1, XP_005089085.1	tr|A1Z7N3|A1Z7N3_DROME, tr|A1Z7N2|A1Z7N2_DROME, tr|Q7K4A1|Q7K4A1_DROME
OG0000157	XP_035826374.1, XP_035826373.1, XP_012941445.1, XP_012941443.1, XP_012941447.1, XP_012941448.1, XP_012941444.1	tr|Q9VKT9|Q9VKT9_DROME, tr|M9MRM3|M9MRM3_DROME, tr|M9PCU5|M9PCU5_DROME, tr|Q9VKT8|Q9VKT8_DROME, tr|Q4V6L4|Q4V6L4_DROME, tr|Q9VG46|Q9VG46_DROME
OG0000167	XP_005097997.1	tr|Q7JVH6|Q7JVH6_DROME, tr|Q9VZK8|Q9VZK8_DROME, tr|Q9Y112|Q9Y112_DROME, tr|Q9VTY2|Q9VTY2_DROME, tr|Q8IQH2|Q8IQH2_DROME
OG0000168	NP_001267757.1, XP_012936402.1, NP_001191489.1, XP_012935036.1, XP_012934701.1	tr|A0A0S0WNY8|A0A0S0WNY8_DROME, tr|M9NE13|M9NE13_DROME, tr|Q95RL8|Q95RL8_DROME, tr|A8JNX5|A8JNX5_DROME, tr|M9PDC9|M9PDC9_DROME, tr|Q9W3G6|Q9W3G6_DROME, sp|P25162|ACH4_DROME, sp|P17644|ACH2_DROME, tr|A0A0B4KGU3|A0A0B4KGU3_DROME, tr|A0A0B4KHE6|A0A0B4KHE6_DROME, sp|P09478|ACH1_DROME
OG0000169	XP_005108569.1	sp|P02283|H2B_DROME
OG0000170	XP_035825728.1, XP_035825730.1, XP_035825729.1, XP_035825727.1, XP_012938127.1, XP_012938126.1, XP_012938125.1, XP_012938124.1, XP_012938119.1, XP_035825724.1, XP_035825725.1, XP_035825731.1, XP_035825722.1, XP_035825723.1, XP_035825726.1, XP_012938133.1, XP_012938131.1, XP_012938130.1, XP_012938132.1, XP_012938129.1	tr|Q960Z4|Q960Z4_DROME, tr|Q8SYC0|Q8SYC0_DROME, tr|Q8IP90|Q8IP90_DROME, tr|M9PDB0|M9PDB0_DROME, tr|Q8IP89|Q8IP89_DROME
OG0000171	XP_005108304.1, XP_035828274.1, XP_035828273.1, XP_012943473.1, XP_005108305.1	tr|Q7JUS1|Q7JUS1_DROME, tr|A0A0B4KFB3|A0A0B4KFB3_DROME, tr|A1Z726|A1Z726_DROME, tr|Q7JYX2|Q7JYX2_DROME, tr|A1Z729|A1Z729_DROME, tr|Q8MZG9|Q8MZG9_DROME, tr|Q9W404|Q9W404_DROME
OG0000171	XP_005103743.1	tr|Q8T0J5|Q8T0J5_DROME, tr|Q9VE80|Q9VE80_DROME
OG0000172	XP_035825925.1, XP_035825926.1, XP_005099443.1, XP_035825927.1	tr|A0A126GV08|A0A126GV08_DROME, tr|A8JPX0|A8JPX0_DROME, tr|E1JJ00|E1JJ00_DROME, tr|E1JIZ9|E1JIZ9_DROME, tr|Q9VAX3|Q9VAX3_DROME, tr|A0A0B4KHB5|A0A0B4KHB5_DROME, tr|A0A0B4LIU0|A0A0B4LIU0_DROME, tr|A0A0B4KH70|A0A0B4KH70_DROME, tr|Q8IMX4|Q8IMX4_DROME, tr|Q9VCE3|Q9VCE3_DROME
OG0000173	XP_012944719.1	tr|M9NGK3|M9NGK3_DROME, tr|A0A6H2EG25|A0A6H2EG25_DROME, tr|M9NET2|M9NET2_DROME, tr|X2JDK9|X2JDK9_DROME, tr|M9NDM1|M9NDM1_DROME, tr|Q8IRV8|Q8IRV8_DROME, tr|M9NFR6|M9NFR6_DROME, tr|Q7KVZ0|Q7KVZ0_DROME, tr|M9NE56|M9NE56_DROME, tr|M9NDL5|M9NDL5_DROME, tr|Q9W4Y3|Q9W4Y3_DROME, tr|M9NES6|M9NES6_DROME, tr|E1JJC0|E1JJC0_DROME, tr|M9NFS1|M9NFS1_DROME, tr|Q9W4Y4|Q9W4Y4_DROME, tr|X2JCE8|X2JCE8_DROME, tr|M9NE…
OG0000174	XP_012943976.2, XP_012946043.2, XP_005109267.1, XP_005109269.1, XP_005109268.1, XP_005109266.1, XP_005109265.1, XP_035828498.1, XP_005109264.1, XP_035828499.1, XP_035828500.1, XP_005109270.1	sp|Q9VDW3|DMDB_DROME, tr|A0A0B4KGH0|A0A0B4KGH0_DROME, tr|A0A0B4KHR4|A0A0B4KHR4_DROME, sp|Q9VDW6|DMDA_DROME, tr|A0A0B4KGB9|A0A0B4KGB9_DROME, sp|Q0KI50|DMDD_DROME, tr|A0A0B4KHE2|A0A0B4KHE2_DROME, sp|Q7YU29|DMDE_DROME
OG0000175	XP_012934754.1, XP_035824138.1, XP_035824136.1, XP_012934758.1, XP_012934755.1, XP_035824137.1, XP_012934753.1, XP_035824135.1, XP_005092555.1, XP_012934756.1, XP_035824140.1, XP_035824139.1, XP_005092554.1	tr|Q8IMP2|Q8IMP2_DROME, tr|Q8IMP1|Q8IMP1_DROME, tr|A0A0B4LHR2|A0A0B4LHR2_DROME, tr|Q8IMP0|Q8IMP0_DROME, tr|A0A126GV26|A0A126GV26_DROME, tr|A0A0B4LHR8|A0A0B4LHR8_DROME
OG0000182	XP_005102053.3, XP_005102039.2	tr|A1ZBB1|A1ZBB1_DROME
OG0000187	XP_012943429.2, XP_012937621.1, XP_012937622.1, XP_012937623.1, XP_035825494.1, XP_012937624.1	tr|M9PBR2|M9PBR2_DROME, sp|P91620|SIF2_DROME, tr|A8JNL5|A8JNL5_DROME, tr|X2JC30|X2JC30_DROME, tr|M9PE98|M9PE98_DROME, sp|P91621|SIF1_DROME, tr|A8JNL6|A8JNL6_DROME, tr|A8JNL4|A8JNL4_DROME, tr|M9PHI5|M9PHI5_DROME, tr|A0A0S0WGZ0|A0A0S0WGZ0_DROME, tr|Q8IQ62|Q8IQ62_DROME, tr|X2JCJ4|X2JCJ4_DROME
OG0000200	XP_012946898.1, XP_012946897.1, XP_035827235.1	sp|P06605|TBA3_DROME, sp|P06603|TBA1_DROME
OG0000200	XP_005091039.1	sp|P06606|TBA4_DROME
OG0000203	XP_035829684.1	tr|Q9VXG7|Q9VXG7_DROME, tr|M9NGI1|M9NGI1_DROME, tr|M9NEK4|M9NEK4_DROME, tr|Q9VXG6|Q9VXG6_DROME
OG0000204	XP_012936866.1, XP_005096511.1, XP_035825132.1, XP_012936865.1, XP_012936862.1, XP_012936861.1, XP_012936863.1, XP_012936864.1, XP_012936859.1, XP_012936858.1, XP_012936860.1	tr|A0A0B4JD95|A0A0B4JD95_DROME, tr|A0A0B4JD57|A0A0B4JD57_DROME, sp|Q99323|MYSN_DROME, tr|A0A0B4K7Q4|A0A0B4K7Q4_DROME, tr|Q59E59|Q59E59_DROME, tr|Q59E58|Q59E58_DROME
OG0000205	XP_035825850.1, XP_005109035.1, XP_012941584.1, XP_005090528.1, XP_035825438.1, XP_005102686.2, XP_005110942.1, XP_012935902.1, XP_005101437.1, XP_005095435.1, XP_035827124.1, XP_035829376.1, XP_035827541.1, XP_005096131.1, XP_012938598.1, XP_005091401.1	tr|Q9VHL1|Q9VHL1_DROME
OG0000207	XP_035826065.1, XP_012939851.1, XP_012944999.1	tr|Q9V402|Q9V402_DROME, tr|Q9V445|Q9V445_DROME, tr|Q9V3M3|Q9V3M3_DROME, tr|Q9V421|Q9V421_DROME, tr|Q9V3R0|Q9V3R0_DROME, sp|Q9VJN9|SEMP1_DROME, tr|Q9VCN5|Q9VCN5_DROME, tr|Q9VC98|Q9VC98_DROME, tr|Q9VFD6|Q9VFD6_DROME, tr|Q9VWR6|Q9VWR6_DROME
OG0000216	NP_001267749.1	tr|Q4AB57|Q4AB57_DROME, sp|P84051|H2A_DROME
OG0000217	XP_005097845.1, XP_035825260.1, XP_035826900.1	tr|Q9VZW7|Q9VZW7_DROME
OG0000218	XP_012945133.1, XP_035826871.1, XP_012940630.1, XP_012945130.1, XP_005111222.1	sp|Q9NHB0|GNBP1_DROME, sp|Q9NHA8|BGBP3_DROME
OG0000219	XP_012937386.1, XP_012937400.1, XP_012937397.1, XP_012937401.1, XP_012937394.1, XP_012937391.1, XP_012937380.1, XP_012937430.1, XP_012937427.1, XP_012937433.1, XP_012937408.1, XP_012937403.1, XP_012937418.1, XP_012937405.1, XP_012937410.1	tr|Q9VB58|Q9VB58_DROME
OG0000220	XP_035824646.1	sp|P61209|ARF1_DROME, tr|M9PG22|M9PG22_DROME
OG0000220	XP_012946260.1	tr|L0MNA8|L0MNA8_DROME, sp|P40945|ARF2_DROME
OG0000220	XP_005099490.1	sp|P25160|ARL1_DROME
OG0000220	XP_005098186.1, XP_005098188.1, XP_005098187.1, XP_005098185.1, XP_005098189.1	sp|P40946|ARF6_DROME
OG0000221	XP_012936570.1, XP_035826393.1, XP_012936437.1	sp|Q9VN14|CONT_DROME
OG0000222	XP_005093820.1, XP_005093819.1	tr|A1ZBU1|A1ZBU1_DROME, tr|Q9VR15|Q9VR15_DROME, tr|Q2PDW5|Q2PDW5_DROME, tr|Q9VUF0|Q9VUF0_DROME
OG0000223	XP_005096720.1, XP_005096721.1, XP_012936974.1, XP_035825172.1, XP_035825171.1, XP_012940521.2	tr|A0A0B4JD48|A0A0B4JD48_DROME, sp|Q95029|CATL_DROME
OG0000224	XP_012942999.1, XP_012942636.1, XP_005112012.1, XP_012934797.2	tr|Q9VLC3|Q9VLC3_DROME
OG0000225	XP_012946837.1	tr|Q9VAN1|Q9VAN1_DROME
OG0000226	XP_035826802.1	tr|A1Z9J0|A1Z9J0_DROME, tr|E1JH64|E1JH64_DROME, tr|A1Z9J2|A1Z9J2_DROME, tr|A0A0B4K7Y9|A0A0B4K7Y9_DROME, tr|A0A0B4K7P8|A0A0B4K7P8_DROME, tr|E1JH62|E1JH62_DROME, tr|B7YZG4|B7YZG4_DROME, tr|B7YZG6|B7YZG6_DROME, tr|E1JH63|E1JH63_DROME, tr|A1Z9J1|A1Z9J1_DROME, tr|B7YZG5|B7YZG5_DROME, tr|A1Z9I9|A1Z9I9_DROME, tr|B7YZG3|B7YZG3_DROME, tr|B7YZG2|B7YZG2_DROME, tr|A1Z9I8|A1Z9I8_DROME, tr|E1JH65|E1JH65_DROME,…
OG0000229	XP_035827782.1, XP_035825651.1	tr|B7YZT0|B7YZT0_DROME, tr|A0A0B4KF15|A0A0B4KF15_DROME, tr|A1Z7F5|A1Z7F5_DROME
OG0000229	XP_005107649.2	sp|P91685|GRM_DROME, tr|L0MPZ9|L0MPZ9_DROME, tr|C5WLT4|C5WLT4_DROME
OG0000230	XP_005099170.1	sp|Q8MR37|KLFL_DROME
OG0000230	XP_012941468.1	tr|Q9W1W2|Q9W1W2_DROME
OG0000233	XP_035825533.1, XP_035825531.1, XP_035825523.1, XP_035825527.1, XP_035825525.1, XP_035825532.1, XP_035825529.1, XP_035825524.1, XP_035825522.1, XP_035825528.1, XP_035825526.1, XP_035825530.1	sp|Q9NHE5|CAPS_DROME
OG0000234	NP_001191538.1, XP_035824179.1, XP_035824182.1, XP_035824181.1, XP_035824178.1, XP_012934829.1, XP_035824176.1, XP_012934823.1, XP_012934826.1, XP_012934825.1, XP_012934828.1, XP_035824177.1, XP_035824180.1, XP_035824184.1	tr|A8DYJ2|A8DYJ2_DROME, sp|Q02645|HTS_DROME, tr|A0A6M3Q7Q7|A0A6M3Q7Q7_DROME, tr|A0A0B4K849|A0A0B4K849_DROME, tr|A0A0B4K7A5|A0A0B4K7A5_DROME
OG0000237	XP_005110884.1, XP_005110883.1, XP_012944893.1, XP_012944892.1, XP_012944890.1	tr|X2JB38|X2JB38_DROME, tr|B7Z140|B7Z140_DROME, tr|B7Z138|B7Z138_DROME, tr|Q8IRL5|Q8IRL5_DROME, tr|X2JEC6|X2JEC6_DROME, tr|X2JD61|X2JD61_DROME, tr|X2JB32|X2JB32_DROME, tr|X2JJ95|X2JJ95_DROME, tr|X2JEP7|X2JEP7_DROME, tr|Q9W2X2|Q9W2X2_DROME
OG0000238	XP_005103643.1, XP_005096424.2, XP_035825707.1, XP_035825710.1, XP_012936854.1, XP_005100012.2, XP_005092438.2, XP_012946106.1	tr|Q9VMC3|Q9VMC3_DROME
OG0000240	XP_005106833.1, XP_005106832.2	tr|A0A0B4KEV0|A0A0B4KEV0_DROME, tr|A1ZBN3|A1ZBN3_DROME, tr|Q8IHH3|Q8IHH3_DROME, tr|D5AEJ9|D5AEJ9_DROME, tr|Q0E914|Q0E914_DROME, tr|A0A0C4DHD5|A0A0C4DHD5_DROME, tr|Q6NND8|Q6NND8_DROME, tr|Q7JMZ7|Q7JMZ7_DROME, tr|A0A0B4KF04|A0A0B4KF04_DROME, tr|A0A0B4K7I2|A0A0B4K7I2_DROME, tr|A0A0B4K7H8|A0A0B4K7H8_DROME, tr|A0A0B4K7W7|A0A0B4K7W7_DROME, tr|A0A0B4K852|A0A0B4K852_DROME, tr|A0A0B4K7W3|A0A0B4K7W3_DROME,…
OG0000241	XP_012943361.1	tr|Q9W509|Q9W509_DROME
OG0000241	XP_035829718.1	tr|Q9W0L6|Q9W0L6_DROME
OG0000241	XP_012944665.1	tr|Q7K1L4|Q7K1L4_DROME
OG0000242	XP_005110805.1, XP_005110803.1, XP_005095044.1	tr|Q9W2E9|Q9W2E9_DROME, tr|Q961X0|Q961X0_DROME
OG0000243	XP_012940300.1, XP_012940301.1	tr|A8JRD0|A8JRD0_DROME, tr|Q9VBN0|Q9VBN0_DROME, tr|Q6NP71|Q6NP71_DROME, tr|E1JIX9|E1JIX9_DROME, tr|A0A0B4KI25|A0A0B4KI25_DROME, tr|A0A0B4KHW9|A0A0B4KHW9_DROME, tr|A8JRD2|A8JRD2_DROME, tr|Q9VBN1|Q9VBN1_DROME, tr|A8JRD1|A8JRD1_DROME, tr|Q7YTZ6|Q7YTZ6_DROME, tr|A0A0B4KH38|A0A0B4KH38_DROME, tr|Q86B77|Q86B77_DROME, tr|A0A0B4KGZ9|A0A0B4KGZ9_DROME, tr|A8JRC7|A8JRC7_DROME, tr|Q7YU01|Q7YU01_DROME, tr|A8JR…
OG0000244	XP_005098176.1, XP_005098175.1, XP_005098177.1, XP_012937873.1, XP_012937875.1, XP_035825599.1, XP_035825601.1, XP_012937874.1, XP_035825600.1, XP_035825602.1, XP_035825603.1	tr|Q95RR6|Q95RR6_DROME, tr|Q9V4D9|Q9V4D9_DROME, tr|F3YDK4|F3YDK4_DROME, tr|Q8IMC4|Q8IMC4_DROME
OG0000246	XP_005112478.1, XP_012938262.1, XP_035825806.1, XP_005104809.1, XP_035827316.1, XP_005104808.1, XP_005104807.1, XP_012938868.2, XP_005102045.1, XP_005100233.1, XP_005089664.2, XP_005092500.1, XP_035824743.1, XP_005098847.1, XP_035826443.1	tr|Q7JR24|Q7JR24_DROME
OG0000253	XP_005101404.1	sp|Q6NN55|MBOA6_DROME
OG0000254	XP_005111923.2, XP_035826168.1	sp|Q23985|DTX_DROME
OG0000255	XP_012945181.1, XP_035828938.1, XP_005110969.1, XP_005110968.1	sp|Q8MLV1|LBR_DROME
OG0000257	XP_012942770.2, XP_005093171.2	tr|A0A4P1SA55|A0A4P1SA55_DROME, tr|Q8IPA2|Q8IPA2_DROME, tr|Q9VKE6|Q9VKE6_DROME, sp|P07191|MAL2_DROME, tr|A1Z7F1|A1Z7F1_DROME, tr|A1Z7F2|A1Z7F2_DROME, tr|A1Z7F3|A1Z7F3_DROME, sp|P07190|MAL1_DROME, tr|A1Z7E8|A1Z7E8_DROME, sp|P07192|MAL3_DROME, tr|Q8T0N3|Q8T0N3_DROME, tr|Q5U124|Q5U124_DROME, tr|A0A0B4LEU9|A0A0B4LEU9_DROME
OG0000259	XP_035824624.1, XP_035824625.1, XP_005094324.1, XP_035824627.1, XP_035824626.1, XP_005094332.1, XP_012935695.1, XP_035824628.1	tr|Q7JUZ6|Q7JUZ6_DROME, tr|A8DYF7|A8DYF7_DROME, tr|A8WHG9|A8WHG9_DROME
OG0000260	XP_005097110.1, XP_005105181.1, XP_035828884.1, XP_035828885.1, XP_005110825.1	tr|Q9VCB7|Q9VCB7_DROME
OG0000261	XP_012946163.1	tr|A1Z777|A1Z777_DROME
OG0000261	XP_012940806.1	tr|Q9VBM0|Q9VBM0_DROME, tr|Q9VBM1|Q9VBM1_DROME
OG0000261	XP_012938778.1	tr|Q8SYN0|Q8SYN0_DROME
OG0000262	XP_005095483.2	tr|Q0E8K8|Q0E8K8_DROME
OG0000262	XP_005101493.1, XP_005101122.1	tr|Q9I7K7|Q9I7K7_DROME, tr|Q9VI53|Q9VI53_DROME
OG0000263	XP_012944968.2, XP_012942320.2, XP_012942313.1, XP_012942314.1, XP_012940967.1	tr|E1JI19|E1JI19_DROME, sp|Q9VVT2|INDY1_DROME, tr|Q7KTF1|Q7KTF1_DROME
OG0000267	XP_012946445.1	tr|Q8IPN9|Q8IPN9_DROME, tr|Q7KNC5|Q7KNC5_DROME, tr|Q8MSQ5|Q8MSQ5_DROME, tr|A0A0B4K6S8|A0A0B4K6S8_DROME, tr|Q9VNA2|Q9VNA2_DROME, tr|B7Z0T3|B7Z0T3_DROME, tr|Q4ABH3|Q4ABH3_DROME, tr|Q8IPN8|Q8IPN8_DROME, tr|A0A0B4KF88|A0A0B4KF88_DROME, tr|B7Z0T6|B7Z0T6_DROME, tr|Q0KIB9|Q0KIB9_DROME, tr|A0A0B4K620|A0A0B4K620_DROME, tr|Q9VNA1|Q9VNA1_DROME, tr|A4V2F2|A4V2F2_DROME, tr|A0A0B4K699|A0A0B4K699_DROME, tr|Q8IP…
OG0000268	XP_012945745.2	tr|M9PC57|M9PC57_DROME, tr|Q9VTD6|Q9VTD6_DROME, tr|Q7KUE9|Q7KUE9_DROME, tr|M9PEU1|M9PEU1_DROME, tr|Q8IQF2|Q8IQF2_DROME, tr|M9PI01|M9PI01_DROME, sp|Q9W056|C1139_DROME, tr|Q7KTI1|Q7KTI1_DROME, tr|Q9VLM4|Q9VLM4_DROME, tr|Q8MSR2|Q8MSR2_DROME, tr|Q9VLM3|Q9VLM3_DROME, tr|Q9VX84|Q9VX84_DROME
OG0000269	XP_005110066.2	tr|G3JX29|G3JX29_DROME, tr|G3JX27|G3JX27_DROME, tr|G3JX30|G3JX30_DROME, tr|G3JX28|G3JX28_DROME, tr|A0A0B4KFR8|A0A0B4KFR8_DROME, tr|G3JX32|G3JX32_DROME, tr|A0A126GUN6|A0A126GUN6_DROME, sp|A1ZA47|ZASP_DROME, tr|G3JX33|G3JX33_DROME, tr|A0A0B4LGL0|A0A0B4LGL0_DROME, tr|A0A0B4KEW3|A0A0B4KEW3_DROME, tr|A0A0B4KER6|A0A0B4KER6_DROME, tr|G3JX31|G3JX31_DROME, tr|C1C3E7|C1C3E7_DROME, tr|A0A6M3Q9H2|A0A6M3Q9H2_…
OG0000270	XP_005105134.2, XP_035827413.1, XP_035827412.1, XP_035827414.1, XP_005105136.2, XP_035827415.1	tr|B7Z025|B7Z025_DROME, tr|Q9VMF3|Q9VMF3_DROME, tr|B7Z026|B7Z026_DROME
OG0000271	XP_035829213.1, XP_035829211.1, XP_035829212.1, XP_035829208.1, XP_035829207.1, XP_035829210.1, XP_035829209.1, XP_035829214.1	tr|M9PBP3|M9PBP3_DROME, tr|M9PE52|M9PE52_DROME, tr|M9NE16|M9NE16_DROME, tr|M9NF10|M9NF10_DROME, tr|M9NF07|M9NF07_DROME, tr|M9NDH6|M9NDH6_DROME, tr|Q9VZD7|Q9VZD7_DROME, tr|M9ND42|M9ND42_DROME, tr|M9ND44|M9ND44_DROME, tr|A8JNK4|A8JNK4_DROME
OG0000273	XP_005098506.1	tr|A0A0B4KHT5|A0A0B4KHT5_DROME, tr|A0A0B4KHI4|A0A0B4KHI4_DROME, tr|A0A0B4KHH8|A0A0B4KHH8_DROME, tr|Q7KSA0|Q7KSA0_DROME, tr|A0A0B4KGF9|A0A0B4KGF9_DROME, tr|A0A4D6K4U6|A0A4D6K4U6_DROME, tr|A0A0B4KGK5|A0A0B4KGK5_DROME, tr|Q9VDI8|Q9VDI8_DROME, tr|A0A4D6K3P4|A0A4D6K3P4_DROME, tr|A0A4D6K1Z7|A0A4D6K1Z7_DROME, tr|Q8IN48|Q8IN48_DROME, tr|Q95TW4|Q95TW4_DROME, tr|A8JR54|A8JR54_DROME, tr|A4V364|A4V364_DROME,…
OG0000274	XP_005107864.2	sp|Q8MPP3|D2MP_DROME
OG0000279	XP_012939749.1, XP_005093305.1, XP_005090699.2, XP_005092391.2, XP_005090700.1	tr|Q9W3C4|Q9W3C4_DROME
OG0000283	XP_005106268.2, XP_035825356.1, XP_012935751.1, XP_012935752.1	tr|Q9VVM6|Q9VVM6_DROME
OG0000284	XP_035824690.1, XP_005092247.1, XP_012938498.1, XP_005092248.1, XP_005092456.1, XP_005092455.1	tr|Q9W4E1|Q9W4E1_DROME, tr|M9MS70|M9MS70_DROME, tr|Q7KSB4|Q7KSB4_DROME
OG0000285	XP_035829163.1	tr|X2JC90|X2JC90_DROME, tr|M9NFA0|M9NFA0_DROME, tr|B7Z0Z6|B7Z0Z6_DROME, tr|B7Z0Z5|B7Z0Z5_DROME, tr|X2JFS7|X2JFS7_DROME, tr|A4V4N7|A4V4N7_DROME, tr|A0A023GPN7|A0A023GPN7_DROME, tr|Q9VXC4|Q9VXC4_DROME
OG0000285	XP_012943223.1	tr|Q6AWJ5|Q6AWJ5_DROME, tr|D3DME3|D3DME3_DROME
OG0000286	XP_012940618.1, XP_005106051.1, XP_005099621.1, XP_005104435.1, XP_005099503.1, XP_005091542.1, XP_005091516.2, XP_005091543.2	tr|Q9VRU0|Q9VRU0_DROME
OG0000286	XP_012942409.1	tr|Q9VPN7|Q9VPN7_DROME, tr|Q86B58|Q86B58_DROME, tr|Q9VPN8|Q9VPN8_DROME
OG0000288	XP_012945062.1, XP_012945064.1, XP_012945063.1, XP_012945061.1, XP_035828990.1, XP_035828991.1	tr|A0A0B4LH87|A0A0B4LH87_DROME, sp|Q9VFI9|PDE6_DROME, tr|A0A0B4KFZ3|A0A0B4KFZ3_DROME
OG0000289	XP_012939492.1, XP_012939490.1, XP_012939493.1, XP_005101121.2, XP_012939491.1, XP_012939489.1, XP_012936467.1	tr|D6W4X6|D6W4X6_DROME, tr|Q9W295|Q9W295_DROME
OG0000290	XP_005105239.1, XP_005096036.1, XP_035825026.1, XP_035827131.1, XP_005094418.2, XP_012935747.1	tr|Q9VDT5|Q9VDT5_DROME
OG0000292	XP_012937494.1, XP_012937444.1, XP_012937048.1	sp|B7Z0W9|OTOP_DROME, tr|Q9VQN3|Q9VQN3_DROME, tr|X2JD17|X2JD17_DROME, tr|X2J8I0|X2J8I0_DROME, tr|Q8IQ02|Q8IQ02_DROME
OG0000295	XP_035827994.1	tr|Q7JZM1|Q7JZM1_DROME, tr|Q9VE68|Q9VE68_DROME
OG0000295	XP_005102539.3, XP_035829014.1	tr|Q9W0J0|Q9W0J0_DROME
OG0000296	XP_035829034.1, XP_035829035.1, XP_035829036.1, XP_035829317.1, XP_035829316.1	tr|A0A0B4LFL6|A0A0B4LFL6_DROME, tr|Q8T017|Q8T017_DROME
OG0000297	XP_005103918.1, XP_005103919.1, XP_012941101.1, XP_005103922.1, XP_005103921.1, XP_005103917.1, XP_012941100.1, XP_012941098.1, XP_012941095.1, XP_012941096.1, XP_005103915.1	tr|E8NH77|E8NH77_DROME, tr|A4V4T4|A4V4T4_DROME, tr|X2JCQ7|X2JCQ7_DROME, tr|Q9W5W4|Q9W5W4_DROME, tr|T2FGB0|T2FGB0_DROME, tr|B5RJJ8|B5RJJ8_DROME, tr|Q8IRZ3|Q8IRZ3_DROME, tr|Q7KWG3|Q7KWG3_DROME
OG0000299	XP_005105866.2, XP_012939518.1, XP_005110888.3, XP_012945714.1, XP_012945712.1, XP_012945715.1, XP_012945713.1, XP_012939048.2, XP_012943355.1	tr|Q9VM12|Q9VM12_DROME, tr|Q9VTY1|Q9VTY1_DROME, tr|Q9VRP8|Q9VRP8_DROME
OG0000300	XP_035825971.1	tr|A0A126GUN3|A0A126GUN3_DROME, tr|A0A0B4KF91|A0A0B4KF91_DROME, sp|A1ZAJ2|KIF1A_DROME, tr|A0A0B4K7D4|A0A0B4K7D4_DROME, tr|A0A0B4K767|A0A0B4K767_DROME
OG0000301	XP_035826263.1, XP_035826261.1, XP_035826264.1, XP_035826262.1	tr|A0A0B4KI08|A0A0B4KI08_DROME, tr|A0A0B4KHF8|A0A0B4KHF8_DROME, tr|A0A0B4KGV3|A0A0B4KGV3_DROME, tr|E1JIV7|E1JIV7_DROME, tr|A0A0B4KHT2|A0A0B4KHT2_DROME, tr|A0A0B4KGZ3|A0A0B4KGZ3_DROME, sp|Q03720|SLO_DROME
OG0000302	XP_012942591.1, XP_012941194.1	tr|Q9VB96|Q9VB96_DROME, tr|A0A0B4K6I6|A0A0B4K6I6_DROME
OG0000302	XP_012935111.1, XP_005093216.1, XP_012935110.1	tr|Q9VLC5|Q9VLC5_DROME
OG0000303	XP_035829281.1, XP_005099500.2, XP_035825931.1	tr|Q9VES7|Q9VES7_DROME, tr|Q9VES6|Q9VES6_DROME, tr|Q9VES5|Q9VES5_DROME, sp|Q8MS59|WAT_DROME, tr|Q9VCF6|Q9VCF6_DROME, tr|Q0E8W1|Q0E8W1_DROME, tr|Q9W0Y5|Q9W0Y5_DROME, tr|Q8MMC6|Q8MMC6_DROME, tr|Q7K3T3|Q7K3T3_DROME, sp|Q960W6|FACR3_DROME, tr|Q9W459|Q9W459_DROME, tr|Q9VDS1|Q9VDS1_DROME, tr|E1JH83|E1JH83_DROME, sp|A1ZAI5|FACR1_DROME
OG0000304	XP_012938618.1, XP_012939668.1, XP_012939667.1, XP_005101392.2, XP_012939669.1, XP_005101388.2, XP_012939670.1	sp|A2VEY9|APP_DROME
OG0000305	XP_005101494.2, XP_012940010.1	tr|A0A0B4LGY0|A0A0B4LGY0_DROME, tr|E1JIH1|E1JIH1_DROME, tr|Q9VH91|Q9VH91_DROME, tr|A0A0B4LGZ0|A0A0B4LGZ0_DROME, tr|A0A0B4LGY1|A0A0B4LGY1_DROME, tr|Q8INN6|Q8INN6_DROME, tr|Q8INN7|Q8INN7_DROME, tr|A0A126GUR5|A0A126GUR5_DROME, tr|Q8INN5|Q8INN5_DROME, tr|Q9VH92|Q9VH92_DROME, tr|E1JIH2|E1JIH2_DROME, tr|E1JIH3|E1JIH3_DROME, tr|A0A0B4LI11|A0A0B4LI11_DROME
OG0000306	XP_035826803.1	tr|A0A0B4K653|A0A0B4K653_DROME, tr|A0A0B4K6P1|A0A0B4K6P1_DROME, tr|A8JQX0|A8JQX0_DROME, tr|Q9VGZ6|Q9VGZ6_DROME, tr|A0A0B4KFL4|A0A0B4KFL4_DROME, tr|A0A0B4K621|A0A0B4K621_DROME
OG0000307	XP_035826878.1	tr|Q0KIF1|Q0KIF1_DROME, tr|H9XVP3|H9XVP3_DROME, tr|Q9V491|Q9V491_DROME
OG0000307	XP_012938330.1	sp|Q9V4A7|PLXB_DROME, tr|H9XVL5|H9XVL5_DROME
OG0000308	XP_005099501.2	sp|P36188|TNNI_DROME, tr|E4NKJ3|E4NKJ3_DROME, tr|A4V4Q6|A4V4Q6_DROME, tr|M9NFC0|M9NFC0_DROME, tr|M9NH88|M9NH88_DROME, tr|M9PJQ5|M9PJQ5_DROME
OG0000318	XP_035827156.1	tr|Q8IML0|Q8IML0_DROME
OG0000326	XP_012943569.1, XP_012937591.1, XP_035829663.1, XP_005103610.1	sp|O62619|KPYK_DROME
OG0000327	XP_012938741.2, XP_012944090.1, XP_012937684.1	tr|M9PIM3|M9PIM3_DROME, tr|Q9VA10|Q9VA10_DROME, tr|Q8SZ78|Q8SZ78_DROME
OG0000328	XP_005098485.2, XP_005089966.1, XP_035826027.1, XP_035826029.1, XP_005089962.1, XP_005089963.1, XP_005089961.1, XP_005089967.1, XP_005089968.1, XP_012938714.1, XP_005089969.1	tr|Q9GNH8|Q9GNH8_DROME, tr|Q9W330|Q9W330_DROME, sp|Q9NFT7|HXK2_DROME, tr|Q7JYW9|Q7JYW9_DROME
OG0000329	XP_012936451.2, XP_035824943.1, XP_035824942.1	tr|A0A0B4LF73|A0A0B4LF73_DROME, tr|B7YZH4|B7YZH4_DROME, tr|A0A0B4LFE7|A0A0B4LFE7_DROME, tr|B7YZH3|B7YZH3_DROME, tr|A0A0B4LGJ2|A0A0B4LGJ2_DROME, sp|A8DYE2|TRPCG_DROME
OG0000330	XP_035827992.1, XP_012942809.1, XP_012942807.1, XP_012942808.1, XP_035827989.1, XP_035827991.1, XP_012942802.1, XP_012942804.1, XP_012942800.1, XP_012942805.1, XP_012942806.1	tr|Q9VE79|Q9VE79_DROME
OG0000331	XP_012935366.1, XP_035824463.1, NP_001191458.1, XP_035824459.1, XP_012935367.1, XP_035824458.1, XP_035824455.1, XP_035824460.1, XP_012935358.1, XP_035824456.1, XP_035824457.1, XP_035824461.1, XP_035824462.1	sp|P46824|KLC_DROME, tr|M9PF24|M9PF24_DROME, tr|M9PFG7|M9PFG7_DROME
OG0000332	XP_005096670.2, XP_012946013.1, XP_012941919.1, XP_012945641.1, XP_012946903.1, XP_012945936.1, XP_012936368.1, XP_005113531.2	tr|Q9VLY9|Q9VLY9_DROME, tr|Q9NFV7|Q9NFV7_DROME, tr|Q9VLZ0|Q9VLZ0_DROME, tr|Q8IPH4|Q8IPH4_DROME, tr|Q8IPH5|Q8IPH5_DROME, tr|Q9NFV8|Q9NFV8_DROME
OG0000333	XP_012941382.2	tr|Q8IMC2|Q8IMC2_DROME, tr|Q0KIF4|Q0KIF4_DROME, tr|Q59DQ4|Q59DQ4_DROME, tr|D1YSF9|D1YSF9_DROME, tr|Q9V4E5|Q9V4E5_DROME
OG0000334	XP_005105285.1, XP_012941817.1, XP_005105286.1, XP_005105282.1, XP_005105284.1, XP_035826255.1, XP_012943138.1, XP_035828134.1	tr|Q9VWT3|Q9VWT3_DROME
OG0000336	XP_005098171.1, XP_012937864.1, XP_012935684.1, XP_035824622.1, XP_035824623.1, XP_005094323.1	sp|P11584|ITBX_DROME, tr|X2JAU0|X2JAU0_DROME, tr|X2JE30|X2JE30_DROME
OG0000338	XP_005111733.1, XP_005111732.1, XP_012945445.1, XP_035829176.1, XP_005102616.1	sp|P07909|ROA1_DROME, tr|A4V3J5|A4V3J5_DROME, tr|A4V3J6|A4V3J6_DROME, tr|E1JIK0|E1JIK0_DROME, sp|P48810|RB87F_DROME
OG0000342	XP_012942296.1	sp|Q59DY5|LEDL3_DROME
OG0000351	XP_012940660.1	tr|E1JHQ6|E1JHQ6_DROME, tr|Q9VPS6|Q9VPS6_DROME
OG0000355	XP_035828193.1, XP_035828194.1, XP_035828195.1, XP_035828190.1, XP_035828188.1, XP_035828189.1, XP_035828186.1, XP_035828187.1, XP_035828192.1, XP_035828191.1, XP_035828196.1	sp|Q9I7T7|LAR4_DROME
OG0000356	XP_012945176.1, XP_012945173.1, XP_005091198.1, XP_012945165.1, XP_035829041.1, XP_012945170.1, XP_012945179.1, XP_035829055.1, XP_035829058.1, XP_035829057.1	sp|Q9V3Q6|M3K7_DROME, tr|X2JFZ3|X2JFZ3_DROME, tr|Q9VCV0|Q9VCV0_DROME
OG0000357	XP_035825432.1, XP_035825434.1, XP_035825431.1, XP_035825433.1, XP_035825435.1, XP_005097440.3	tr|Q9VKY7|Q9VKY7_DROME
OG0000358	XP_005098659.1	tr|Q7KN92|Q7KN92_DROME
OG0000358	XP_012941952.1, XP_012935857.2	tr|Q9VAQ8|Q9VAQ8_DROME
OG0000360	XP_035829685.1, XP_012946292.1, XP_012946195.1, XP_012946411.1, XP_012946372.1, XP_012946225.1, XP_005089076.1, XP_012946332.1, XP_035829691.1, XP_035829694.1	tr|A1ZBW1|A1ZBW1_DROME, tr|A1ZBW0|A1ZBW0_DROME, tr|E1JGN7|E1JGN7_DROME, tr|A1ZBW4|A1ZBW4_DROME, tr|A1ZBW3|A1ZBW3_DROME
OG0000362	XP_005103447.1	tr|Q8T0U6|Q8T0U6_DROME, tr|H5V895|H5V895_DROME, tr|A0A4D6K293|A0A4D6K293_DROME, sp|P48462|PP1B_DROME
OG0000362	XP_005101052.3	tr|Q5LJN2|Q5LJN2_DROME
OG0000362	XP_005111155.1	tr|A0A0B4KHS9|A0A0B4KHS9_DROME, sp|P48461|PP11_DROME, sp|Q05547|PP13_DROME, sp|P12982|PP12_DROME
OG0000363	XP_012938568.1, XP_005099473.2	tr|M9PI45|M9PI45_DROME, tr|Q9VU01|Q9VU01_DROME
OG0000363	XP_005100239.1, XP_035826122.1	sp|P54269|CAUP_DROME, tr|E1JHZ0|E1JHZ0_DROME, sp|Q24248|ARA_DROME
OG0000367	XP_005092708.1, XP_005092709.1, XP_012934848.1	tr|A0A0B4KGP1|A0A0B4KGP1_DROME, tr|Q9VI63|Q9VI63_DROME, tr|A0A0B4KGB4|A0A0B4KGB4_DROME, tr|A0A0B4KFD2|A0A0B4KFD2_DROME, tr|Q7KSZ0|Q7KSZ0_DROME, tr|Q9VI61|Q9VI61_DROME, tr|Q8INT1|Q8INT1_DROME, tr|E1JJ76|E1JJ76_DROME, tr|A8JQU6|A8JQU6_DROME, tr|E1JJ75|E1JJ75_DROME, tr|A0A0B4KF76|A0A0B4KF76_DROME, tr|A0A0B4KFQ4|A0A0B4KFQ4_DROME, tr|A8JQU7|A8JQU7_DROME
OG0000368	XP_005094124.1, XP_005094122.1, XP_005094123.1, XP_005094125.1, XP_005094126.1, XP_005094127.1, XP_005094128.1	tr|M9PFW5|M9PFW5_DROME, tr|M9PCT1|M9PCT1_DROME, tr|Q9VV58|Q9VV58_DROME, tr|M9PI80|M9PI80_DROME, tr|M9PFR2|M9PFR2_DROME, tr|M9PFH8|M9PFH8_DROME
OG0000369	XP_035825920.1, XP_012938549.1, XP_035825921.1, XP_012938550.2	tr|Q7KTF9|Q7KTF9_DROME, tr|Q7KTF8|Q7KTF8_DROME, tr|M9PFD8|M9PFD8_DROME, tr|Q7KTF7|Q7KTF7_DROME, tr|Q9VL79|Q9VL79_DROME, tr|Q8IPE2|Q8IPE2_DROME, tr|Q7KT97|Q7KT97_DROME, tr|A0A499GGQ3|A0A499GGQ3_DROME, tr|Q9VWI9|Q9VWI9_DROME, tr|E1JJR2|E1JJR2_DROME
OG0000371	XP_035827602.1	sp|Q11002|CANA_DROME, tr|A8DYJ3|A8DYJ3_DROME, tr|A0A0B4LG26|A0A0B4LG26_DROME, sp|Q9VT65|CANB_DROME, tr|M9NE73|M9NE73_DROME
OG0000372	XP_005113367.2, XP_012939213.1	tr|A0A6H2EFI6|A0A6H2EFI6_DROME, tr|M9NEQ7|M9NEQ7_DROME, tr|M9NGI0|M9NGI0_DROME, tr|M9NFQ6|M9NFQ6_DROME, tr|C6K8G3|C6K8G3_DROME, tr|X2JDG6|X2JDG6_DROME, tr|Q2PE36|Q2PE36_DROME, tr|M9NDJ0|M9NDJ0_DROME, tr|C6K8G4|C6K8G4_DROME, tr|M9NE37|M9NE37_DROME, sp|Q9NII1|ADAR_DROME, tr|X2JHZ2|X2JHZ2_DROME, tr|M9NFQ8|M9NFQ8_DROME
OG0000373	XP_005098783.1, XP_035825784.1, XP_005098782.1	tr|A0A0B4LHI9|A0A0B4LHI9_DROME, tr|Q9VCL9|Q9VCL9_DROME, tr|E1JIU5|E1JIU5_DROME, tr|Q8IMY7|Q8IMY7_DROME, tr|A0A0B4KH86|A0A0B4KH86_DROME, tr|A8JR87|A8JR87_DROME, tr|Q9VCQ0|Q9VCQ0_DROME, tr|A0A0B4JCZ2|A0A0B4JCZ2_DROME, tr|E1JIU2|E1JIU2_DROME
OG0000374	XP_012934646.1, XP_012934647.1, XP_012934648.1, XP_035824055.1, XP_035824054.1, XP_012934645.1, XP_012934649.1, XP_035824056.1, XP_012934650.1	tr|A0T1Z5|A0T1Z5_DROME, tr|B7Z0J2|B7Z0J2_DROME, tr|Q9VFU8|Q9VFU8_DROME, tr|A0T1Z4|A0T1Z4_DROME
OG0000386	XP_012935124.1, XP_005093233.1, XP_012935840.1	tr|Q8MKK5|Q8MKK5_DROME, tr|Q9W1G5|Q9W1G5_DROME, tr|A0A0B4LGD3|A0A0B4LGD3_DROME, tr|Q9W1G6|Q9W1G6_DROME, tr|A0A0B4LHE0|A0A0B4LHE0_DROME, tr|Q8MLQ5|Q8MLQ5_DROME
OG0000387	XP_005108742.1, XP_035828653.1, XP_005109981.3, XP_005109982.3, XP_005109980.3, XP_035828654.1	tr|Q7K127|Q7K127_DROME, tr|Q9VL27|Q9VL27_DROME
OG0000391	XP_035828092.1, XP_012943068.1, XP_005107586.1, XP_005107587.1, XP_005107589.1, XP_012943067.1, XP_005107588.1	tr|Q7KY08|Q7KY08_DROME, tr|Q32KD4|Q32KD4_DROME
OG0000396	XP_005108600.1, XP_035827410.1, XP_005105124.1, XP_035827409.1, XP_035827407.1, XP_035827405.1, XP_035827408.1, XP_035827406.1	tr|Q9W0H2|Q9W0H2_DROME, tr|E8NHA2|E8NHA2_DROME
OG0000397	XP_035826885.1	tr|M9PI24|M9PI24_DROME, tr|Q9VTS0|Q9VTS0_DROME
OG0000398	XP_005093494.1, XP_005100262.1	sp|Q9V4X2|PGSC2_DROME, sp|C0HK98|SC1A_DROME, sp|C0HK99|SC1B_DROME
OG0000402	XP_012942750.1, XP_012942749.1, XP_012942751.1, XP_012942748.1, XP_012942746.1	sp|P49762|DOA_DROME, tr|A0A0B4K6R9|A0A0B4K6R9_DROME, tr|A0A0B4K7Z3|A0A0B4K7Z3_DROME, tr|Q86B72|Q86B72_DROME, tr|Q8IML9|Q8IML9_DROME, tr|A4V3J9|A4V3J9_DROME, tr|B7Z0R6|B7Z0R6_DROME, tr|A8JRF7|A8JRF7_DROME, tr|Q0KI03|Q0KI03_DROME
OG0000403	XP_012940785.1, XP_005112424.2	sp|P49258|CALL_DROME
OG0000403	XP_012944021.1	tr|Q7K860|Q7K860_DROME, tr|Q9VMT2|Q9VMT2_DROME, tr|X2JD70|X2JD70_DROME, tr|A0A0B4K6P6|A0A0B4K6P6_DROME, sp|P47947|TNNC1_DROME, sp|P47949|TNNC3_DROME, tr|X2JCI6|X2JCI6_DROME, tr|A0A0B4LF64|A0A0B4LF64_DROME, sp|P47948|TNNC2_DROME
OG0000404	XP_035828099.1	tr|Q9VHJ3|Q9VHJ3_DROME
OG0000404	XP_005105376.1	tr|Q9VAB8|Q9VAB8_DROME
OG0000405	XP_035824789.1, XP_012936045.1, XP_005104806.1, XP_005109548.1, XP_005109547.1, XP_035827261.1, XP_035827260.1, XP_035827256.1, XP_035827257.1, XP_035827258.1, XP_035827259.1	tr|A1Z803|A1Z803_DROME
OG0000406	XP_012936459.1, XP_005095726.1, XP_035824958.1, XP_035824957.1, XP_005095724.1, XP_005098846.1, XP_035825792.1	tr|Q9VWV5|Q9VWV5_DROME, tr|Q7KUW2|Q7KUW2_DROME, tr|Q9VWV2|Q9VWV2_DROME, tr|Q9VWV4|Q9VWV4_DROME
OG0000407	XP_012942204.1, XP_005105950.1, XP_005105965.1, XP_035826902.1, XP_005103171.1, XP_005103170.1, XP_005089958.1	sp|Q9VSL3|SEPIA_DROME, tr|Q9VSL6|Q9VSL6_DROME, tr|Q9VSL2|Q9VSL2_DROME, tr|Q9VSL4|Q9VSL4_DROME, tr|Q9VSL5|Q9VSL5_DROME
OG0000409	XP_035827656.1, XP_012934690.1	tr|A0A0B4KEI9|A0A0B4KEI9_DROME, tr|A0A0B4KEH2|A0A0B4KEH2_DROME, tr|A1Z856|A1Z856_DROME, tr|A0A0B4KEP9|A0A0B4KEP9_DROME, tr|Q5PXF9|Q5PXF9_DROME, tr|A0A0B4KF62|A0A0B4KF62_DROME, tr|B7YZR3|B7YZR3_DROME, tr|A0A0B4KFJ4|A0A0B4KFJ4_DROME, tr|B7YZR4|B7YZR4_DROME
OG0000410	XP_012943172.1, NP_001191514.1	tr|L0MNA2|L0MNA2_DROME, tr|A4V133|A4V133_DROME, tr|A4V134|A4V134_DROME, tr|D1YSG7|D1YSG7_DROME, sp|Q00168|KCC2A_DROME, tr|D1YSG8|D1YSG8_DROME, tr|L0MLP2|L0MLP2_DROME, tr|L0MLR4|L0MLR4_DROME
OG0000411	XP_012935595.1, XP_012943350.1	tr|Q7JQH9|Q7JQH9_DROME, tr|Q9V3K9|Q9V3K9_DROME
OG0000412	XP_012939973.2	sp|Q8ITC9|PK1R_DROME
OG0000412	XP_005104608.2, XP_012939588.1, XP_005101265.1, XP_012939584.1, XP_035826389.1, XP_012939585.1	sp|Q8ITC7|CAPAR_DROME, tr|M9PFX5|M9PFX5_DROME
OG0000413	XP_005103125.1, XP_035826889.1, XP_005103124.1, XP_005103127.1	tr|Q9VL61|Q9VL61_DROME, tr|Q8IPV3|Q8IPV3_DROME, tr|Q9VPJ9|Q9VPJ9_DROME, tr|Q9VQY4|Q9VQY4_DROME, tr|A2RVF0|A2RVF0_DROME
OG0000414	XP_035826406.1, XP_012939656.1	tr|C7LAH8|C7LAH8_DROME, tr|Q9VA58|Q9VA58_DROME, tr|A0A0B4KHW6|A0A0B4KHW6_DROME, tr|A0A0B4K7R6|A0A0B4K7R6_DROME, tr|A0A0B4KHF2|A0A0B4KHF2_DROME, tr|A0A6H2EEH6|A0A6H2EEH6_DROME, tr|A0A0B4K6N4|A0A0B4K6N4_DROME, tr|A8JRH3|A8JRH3_DROME, tr|Q9VA59|Q9VA59_DROME, tr|Q9VA56|Q9VA56_DROME, tr|E1JJ21|E1JJ21_DROME, tr|O46231|O46231_DROME
OG0000415	XP_012944380.1	tr|A8DYE8|A8DYE8_DROME, tr|A8DYE7|A8DYE7_DROME, tr|A0A6M3Q7M2|A0A6M3Q7M2_DROME, tr|A0A6M3QAK8|A0A6M3QAK8_DROME, tr|A0A0C4DHC0|A0A0C4DHC0_DROME, tr|Q1EC92|Q1EC92_DROME, tr|A8DYE4|A8DYE4_DROME, tr|A0A0B4LFF3|A0A0B4LFF3_DROME, tr|A0A0B4LFI1|A0A0B4LFI1_DROME, tr|A0A0B4KG20|A0A0B4KG20_DROME, tr|A0A0B4KFR2|A0A0B4KFR2_DROME, tr|A0A0B4KEV7|A0A0B4KEV7_DROME, tr|A8DYE9|A8DYE9_DROME, tr|A0A0B4KER3|A0A0B4KER…
OG0000416	XP_005097314.1, XP_005098512.1, XP_012944604.1, NP_001191665.1	tr|Q8MZI3|Q8MZI3_DROME, tr|Q7KU78|Q7KU78_DROME, tr|A0A0B4K624|A0A0B4K624_DROME, tr|A0A0B4K6A3|A0A0B4K6A3_DROME, tr|A0A0B4K6K1|A0A0B4K6K1_DROME, tr|A0A0B4K6T7|A0A0B4K6T7_DROME, sp|P19109|DDX17_DROME, tr|C7LAE4|C7LAE4_DROME, tr|E1JJ68|E1JJ68_DROME
OG0000417	XP_035827451.1	tr|M9PB64|M9PB64_DROME, tr|Q9VM04|Q9VM04_DROME, tr|M9PCG3|M9PCG3_DROME, tr|M9PCA8|M9PCA8_DROME, tr|M9PCG7|M9PCG7_DROME, tr|M9PB65|M9PB65_DROME, tr|M9PF26|M9PF26_DROME, tr|M9PCU9|M9PCU9_DROME, tr|M9PF31|M9PF31_DROME
OG0000418	XP_035824390.1, XP_035824391.1, XP_005093427.3	tr|M9PCM8|M9PCM8_DROME, tr|M9MRD6|M9MRD6_DROME, tr|M9MRF5|M9MRF5_DROME, tr|M9PC84|M9PC84_DROME, tr|M9MRD4|M9MRD4_DROME, sp|M9MRD1|MS300_DROME, tr|M9PC23|M9PC23_DROME, tr|M9PEP8|M9PEP8_DROME, tr|M9MSG3|M9MSG3_DROME, tr|M9MRJ4|M9MRJ4_DROME, tr|Q8T9A8|Q8T9A8_DROME
OG0000419	XP_035826753.1, XP_035826756.1, XP_035826760.1, XP_035826759.1, XP_035826758.1, XP_035826755.1, XP_035826754.1, XP_035826757.1	sp|Q9NGC3|CEG1A_DROME
OG0000420	XP_035827575.1, XP_035827577.1, XP_035827576.1, XP_005105675.1	tr|Q9VFX6|Q9VFX6_DROME
[truncated: 5,631 more rows]

## Sheet: UP000005640_9606_Homo_Sapies
Orthogroup	GCF_000002075.1_AplCal3.0_protein	UP000005640_9606_Homo_Sapies
[truncated: 7,735 more rows]

[truncated: 1 more sheets: Orthogroups]
