# Supplementary material for: In search of the Aplysia immunome: an in silico study
Source: BMC Genomics. 2022 Jul 29;23:543. doi: 10.1186/s12864-022-08780-6 (PMC9334734; doi:10.1186/s12864-022-08780-6)
Supplement: Supplementary file 3 — Additional file 3: Supplemental File SFile3. Putative Aplysia Immunome gene set. A Complete list of RefSeq gene and protein identifiers of genes identified as putative immune associated gene based on InterProScan and OrthoFinder results. [file 12864_2022_8780_MOESM3_ESM.txt]

Group	Type	Subtype_name	Subtype	Gene_count	Protein_count	Gene_accessions	Protein_accessions
Effector Genes	AMP	Aerolysin	Aerolysin	14	15	LOC101846799, LOC101851569, LOC101859396, LOC101846954, LOC101859480, LOC101850952, LOC101847822, LOC101856576, LOC101852190, LOC101863118, LOC101864475, LOC101846685, LOC101845516, LOC101856550	XP_005093610.1, XP_005095564.1, XP_005095565.1, XP_005096096.3, XP_005096128.1, XP_005097555.1, XP_005098369.2, XP_005098969.1, XP_005099173.1, XP_005102296.1, XP_005103722.1, XP_005105797.1, XP_005106748.1, XP_005112200.1, XP_035829236.1
Effector Genes	AMP	Epsilon toxin	ETX/MTX-2	5	6	LOC101857663, LOC101857969, LOC101846908, LOC101858001, LOC106011851	XP_005104813.2, XP_005104905.1, XP_005106143.1, XP_005113192.2, XP_012938383.1, XP_035827346.1
Effector Genes	AMP	Lipopolysaccharide-binding protein/Bactericidal/permeability-increasing protein	LBP/BPI	1	1	LOC101845376	XP_005112375.2
Effector Genes	AMP	MACPF domain containing protein (Perfoin-like)	MACPF	3	3	LOC101845147, LOC101864334, LOC101861925	XP_005112978.1, XP_012943770.1, XP_012945642.1
Effector Genes	AMP	Mucin	Mucin	13	13	LOC101850759, LOC101858245, LOC106011832, LOC101858737, LOC101847382, LOC101853854, LOC101850357, LOC101856683, LOC118478548, LOC118478549, LOC101855068, LOC101851669, LOC101848972	XP_005110340.2, XP_005113568.3, XP_012938304.1, XP_012943381.2, XP_012944719.1, XP_035825750.1, XP_035827687.1, XP_035827736.1, XP_035828238.1, XP_035828243.1, XP_035829175.1, XP_005107202.2, XP_012938624.1
Effector Genes	Antioxidants	Catalase	CAT	2	3	LOC101854685, LOC101860167	XP_005090060.1, XP_005090061.1, XP_012937275.1
Effector Genes	Antioxidants	Glutathione peroxidase	GPX	3	3	LOC101845824, LOC101850882, LOC106012346	XP_005091443.1, XP_005096916.2, XP_012940524.1
Effector Genes	Antioxidants	Glutaredoxin	GRX	8	11	LOC101852364, LOC101853769, LOC101862110, LOC101862648, LOC101852712, LOC101863301, LOC101863061, LOC101848733	XP_005088854.1, XP_005093031.1, XP_005097386.1, XP_005098340.1, XP_005104530.1, XP_005104531.1, XP_005109712.1, XP_005110052.1, XP_012935347.1, XP_035824450.1, XP_035824451.1
Effector Genes	Antioxidants	Glutathione reductase	GSR	1	1	LOC101847425	XP_005099721.2
Effector Genes	Antioxidants	Glutathion S transferase	GST	68	81	LOC101857155, LOC101848706, LOC101853206, LOC101859064, LOC101864356, LOC101858165, LOC101858841, LOC101851251, LOC101846636, LOC101852914, LOC101855415, LOC101858177, LOC101862113, LOC101855339, LOC101857486, LOC101851411, LOC101853331, LOC101857270, LOC101858292, LOC101859804, LOC101852562, LOC101850271, LOC101860519, LOC101863925, LOC101850431, LOC101850904, LOC101848312, LOC101848542, LOC1018…	XP_005089146.2, XP_005089374.1, XP_005089958.1, XP_005090422.1, XP_005090892.3, XP_005093136.2, XP_005093139.2, XP_005093728.1, XP_005094586.1, XP_005095055.2, XP_005095748.1, XP_005096784.1, XP_005097996.2, XP_005098473.2, XP_005099088.1, XP_005099402.1, XP_005103170.1, XP_005103171.1, XP_005104553.2, XP_005104558.2, XP_005104565.2, XP_005104704.2, XP_005104780.1, XP_005105950.1, XP_005105965.1,…
Effector Genes	Antioxidants	Superoxide Dismutase (Mn/Fe)	MnSOD	1	1	LOC101852344	XP_005104703.1
Effector Genes	Antioxidants	Peroxiredoxin	PRDX	4	4	LOC100533273, LOC101852808, LOC101852939, LOC101861906	NP_001191508.1, XP_005089483.1, XP_005102125.1, XP_012941842.1
Effector Genes	Antioxidants	Peroxidases	PRX	14	15	LOC100533347, LOC101854499, LOC101849496, LOC101863779, LOC101864111, LOC101857618, LOC101861832, LOC101859126, LOC101855136, LOC101857144, LOC101863640, LOC101849729, LOC101848002, LOC118479194	NP_001191571.1, XP_005099074.2, XP_005108720.1, XP_005110224.1, XP_005111772.2, XP_012940602.1, XP_012941550.1, XP_012942535.1, XP_012943057.2, XP_012943483.1, XP_012943751.1, XP_035828376.1, XP_035828707.1, XP_035828805.1, XP_035829822.1
Effector Genes	Antioxidants	Superoxide Dismutase (Cu/Zn)	SOD	8	9	LOC100533275, LOC101847577, LOC101855786, LOC101845921, LOC101855342, LOC101848783, LOC106012813, LOC106013208	NP_001191510.1, XP_005096308.2, XP_005097192.1, XP_005097846.1, XP_005099752.1, XP_005099753.1, XP_005109651.1, XP_012942335.1, XP_012943757.1
Effector Genes	Antioxidants	thioredoxin domain-containing protein	TRXDC	38	46	LOC100533273, LOC101852808, LOC101857161, LOC101863732, LOC101854246, LOC101862110, LOC101857022, LOC101862652, LOC101850088, LOC101855028, LOC101849218, LOC101849471, LOC101852939, LOC101848899, LOC101849474, LOC101862291, LOC101850355, LOC101855514, LOC101860355, LOC101850597, LOC101860361, LOC101852050, LOC101856691, LOC101851372, LOC101847690, LOC101863848, LOC101850119, LOC101859286, LOC1018…	NP_001191508.1, XP_005089483.1, XP_005090242.1, XP_005094049.1, XP_005095910.1, XP_005097386.1, XP_005098394.1, XP_005099456.1, XP_005099457.1, XP_005100158.1, XP_005100694.1, XP_005100750.1, XP_005100751.1, XP_005101513.1, XP_005102125.1, XP_005103067.1, XP_005103069.1, XP_005104403.2, XP_005105907.1, XP_005105930.2, XP_005106287.1, XP_005107527.1, XP_005107831.2, XP_005108389.1, XP_005108921.1,…
Effector Genes	Antiviral	Double-stranded RNA-specific adenosine deaminase	ADAR	1	3	LOC101855902	XP_005107468.1, XP_005107469.1, XP_005107470.1
Effector Genes	Antiviral	Apolipoprotein B Editing Complex 3 proteins	APOBEC3	3	3	LOC101861380, LOC101858634, LOC101854808	XP_005105001.1, XP_012939084.1, XP_012939930.1
Effector Genes	Antiviral	Caveolin	CAV	8	10	LOC101860370, LOC101860610, LOC101860851, LOC101861079, LOC101862143, LOC101862378, LOC101862612, LOC106013176	XP_005109530.1, XP_005109531.1, XP_005109532.1, XP_005109533.1, XP_005109537.1, XP_005109538.1, XP_005109539.1, XP_012943658.1, XP_012944107.1, XP_012944108.1
Effector Genes	Antiviral	Gilt	Gilt	5	6	LOC101846476, LOC101863576, LOC101845647, LOC101848961, LOC101846527	XP_005090370.1, XP_005090371.1, XP_005096027.1, XP_005107684.1, XP_012936610.2, XP_012943105.1
Effector Genes	Antiviral	Interferon-induced transmembrane protein-like	IFITML	10	18	LOC101852245, LOC101851646, LOC101847735, LOC101850301, LOC101858878, LOC106012775, LOC101860704, LOC106012477, LOC101861771, LOC118478850	XP_005099153.1, XP_005100332.1, XP_005101424.1, XP_005101425.1, XP_005101426.1, XP_005101428.1, XP_005112918.1, XP_005112919.1, XP_012941469.1, XP_012942149.1, XP_012942150.1, XP_012942151.1, XP_012945115.1, XP_035827037.1, XP_035827646.1, XP_035828688.1, XP_035829080.1, XP_035829475.1
Effector Genes	Antiviral	Interferon-induced GTP-binding protein Mx	Mx	2	5	LOC101848065, LOC101863954	XP_005106583.1, XP_005106584.1, XP_012946174.1, XP_035827821.1, XP_035827822.1
Effector Genes	Antiviral	Protein mono-ADP-ribosyltransferase	PARPs	17	24	LOC100533290, LOC101849976, LOC101848260, LOC101848576, LOC101851403, LOC101859245, LOC100533538, LOC101862421, LOC101855879, LOC101854894, LOC101854754, LOC101851461, LOC101846207, LOC101862662, LOC101851060, LOC101863474, LOC101852111	NP_001191521.1, XP_005089757.1, XP_005090722.3, XP_005094510.1, XP_005096756.1, XP_005099438.1, XP_005100577.1, XP_005100639.1, XP_005102137.1, XP_005106697.1, XP_005108913.1, XP_005112055.1, XP_012935800.1, XP_012935801.1, XP_012936925.2, XP_012940538.1, XP_012940910.1, XP_012945468.1, XP_035824673.1, XP_035827334.1, XP_035827858.1, XP_035827859.1, XP_035827860.1, XP_035827863.1
Effector Genes	Antiviral	viperins (Radical S-adenosyl methionine domain-containing proteins)	RSADs	4	13	LOC101856483, LOC101856246, LOC101847430, LOC101847031	XP_005090240.1, XP_005093392.1, XP_005100660.1, XP_005100661.1, XP_012936783.1, XP_012936784.1, XP_012936785.1, XP_012936787.1, XP_012936788.1, XP_035826663.1, XP_035826670.1, XP_035826674.1, XP_035826676.1
Effector Genes	Antiviral	zinc finger NFX1-type containing 1	ZNFX1	3	5	LOC101857249, LOC101862822, LOC101851452	XP_005097110.1, XP_005105181.1, XP_005110825.1, XP_035828884.1, XP_035828885.1
Effector Genes	Autophagy	Beclin	Beclin	1	2	LOC101848114	XP_005099976.1, XP_005099977.1
Effector Genes	Complement	alpha-2-macroglobulin containing proteins	A2M	13	14	LOC101848728, LOC101850949, LOC101856436, LOC101856668, LOC101852107, LOC101848021, LOC101850323, LOC101854858, LOC101854660, LOC106013441, LOC101861335, LOC101855617, LOC101854777	XP_005093011.2, XP_005096670.2, XP_005101039.1, XP_005101040.1, XP_005104186.2, XP_005113531.2, XP_012936322.1, XP_012936368.1, XP_012939450.1, XP_012941919.1, XP_012944672.1, XP_012945641.1, XP_012945936.1, XP_012946903.1
Effector Genes	Complement	C1q domain containing proteins	C1qDC	11	11	LOC101845081, LOC101850203, LOC101862457, LOC101856230, LOC101851911, LOC106012260, LOC101846315, LOC106013317, LOC101850618, LOC118477889, LOC101851650	XP_005094580.1, XP_005108120.2, XP_005110389.1, XP_005111741.1, XP_005112559.2, XP_012940093.1, XP_012944027.2, XP_012944154.1, XP_012945733.1, XP_035826391.1, XP_035826403.1
Effector Genes	Complement	Complement proteins 3/4/5	C3/4/5	2	2	LOC101848728, LOC101862906	XP_005093011.2, XP_005110548.2
Effector Genes	Complement	Cluster of Differentiation 109	CD109	2	2	LOC101854858, LOC101861335	XP_012936368.1, XP_012945641.1
Effector Genes	Complement	Factor B-like	CFB	1	1	LOC101854327	XP_012938062.1
Effector Genes	Complement	Multiple epidermal growth factor-like domains protein 10	MEGF10	2	2	LOC101848617, LOC106013429	XP_035828618.1, XP_035828764.1
Effector Genes	Complement	thioester containing protein (thioester)	TEP	13	14	LOC101848728, LOC101850949, LOC101856436, LOC101856668, LOC101852107, LOC101862906, LOC101848021, LOC101850323, LOC101854858, LOC101854660, LOC101861335, LOC101855617, LOC101854777	XP_005093011.2, XP_005096670.2, XP_005101039.1, XP_005101040.1, XP_005104186.2, XP_005110548.2, XP_005113531.2, XP_012936322.1, XP_012936368.1, XP_012939450.1, XP_012941919.1, XP_012945641.1, XP_012945936.1, XP_012946903.1
Effector Genes	E3 Ubiquitin ligases	Cullin	CUL	6	6	LOC101861300, LOC101856044, LOC101850358, LOC101855828, LOC101849832, LOC101851745	XP_005103119.1, XP_005105674.1, XP_005106158.1, XP_005109508.1, XP_012935903.1, XP_012939975.1
Effector Genes	E3 Ubiquitin ligases	F-box/LRR-repeat protein	FBXL	29	49	LOC101849742, LOC101859379, LOC101845070, LOC101849358, LOC101852838, LOC101862345, LOC101864225, LOC101862587, LOC101847048, LOC101858116, LOC101850971, LOC101850975, LOC101858571, LOC101864548, LOC101858360, LOC101859200, LOC101859521, LOC101858367, LOC101858759, LOC101860008, LOC106011810, LOC101852492, LOC101855055, LOC101847699, LOC101863481, LOC118477150, LOC101851315, LOC118478498, LOC1018…	XP_005090385.1, XP_005091324.1, XP_005091325.1, XP_005091874.1, XP_005093982.2, XP_005094358.1, XP_005094360.1, XP_005097571.1, XP_005098954.1, XP_005098955.1, XP_005100377.1, XP_005102274.2, XP_005102414.1, XP_005102415.1, XP_005102416.1, XP_005103245.1, XP_005104613.1, XP_005106281.1, XP_005106282.1, XP_005107503.1, XP_005108069.1, XP_005108158.1, XP_005109953.2, XP_005110773.2, XP_005111999.1,…
Effector Genes	E3 Ubiquitin ligases	S-phase kinase-associated protein 1	SKIP1	1	1	LOC101854298	XP_005089404.1
Effector Genes	E3 Ubiquitin ligases	Tumor necrosis factor alpha-induced protein 3/A20-like	TNAP3/A20	2	3	LOC101847463, LOC101852713	XP_005090023.1, XP_005104621.1, XP_035827273.1
Effector Genes	Lysozyme	Lysozyme	Lysozyme	3	3	LOC101864662, LOC106013490, LOC106014021	XP_012938414.2, XP_012944836.1, XP_012946472.1
Effector Genes	Metabolism	Alcohol dehydrogenase-like	ADH	32	46	LOC101845439, LOC101854305, LOC101853224, LOC101845757, LOC101855088, LOC101847866, LOC101860322, LOC101859850, LOC101850252, LOC101864528, LOC101845003, LOC101845245, LOC101848756, LOC101861741, LOC101846364, LOC101864402, LOC101861297, LOC101846365, LOC101848669, LOC101856363, LOC101858047, LOC101856931, LOC101846109, LOC101862465, LOC101848896, LOC101846767, LOC101861654, LOC101864612, LOC1018…	XP_005090271.1, XP_005091394.2, XP_005092255.1, XP_005093172.1, XP_005093173.1, XP_005093174.1, XP_005094185.1, XP_005094186.1, XP_005096045.1, XP_005096046.1, XP_005096625.2, XP_005097375.1, XP_005099985.2, XP_005100048.1, XP_005100049.1, XP_005100050.1, XP_005100051.1, XP_005100067.1, XP_005101735.1, XP_005101843.1, XP_005102006.3, XP_005102246.1, XP_005102363.1, XP_005102373.1, XP_005103943.1,…
Effector Genes	Metabolism	Estrogen receptor/oestrogen-related receptors	ERR	1	1	ER	NP_001191648.1
Effector Genes	Metabolism	Ferritins	Ferritin	5	6	LOC100533455, LOC101851840, LOC101852060, LOC101847647, LOC101852328	NP_001191661.1, XP_005089125.2, XP_005089126.2, XP_005096044.1, XP_005100766.1, XP_005100767.1
Effector Genes	Metabolism	Serine/threonine-protein phosphatase PP1	PP1	4	13	LOC101858865, LOC101849065, LOC101857039, LOC101853897	XP_005101052.3, XP_005101598.1, XP_005101599.1, XP_005101600.1, XP_005101601.1, XP_005101602.1, XP_005101603.1, XP_005103447.1, XP_005111155.1, XP_012939818.1, XP_012939819.1, XP_012939820.1, XP_035826463.1
Effector Genes	Metabolism	Retinoid X receptor	RXR	2	3	LOC101847621, LOC101851508	XP_005110810.1, XP_005110811.1, XP_012939974.1
Effector Genes	Metabolism	Ubiquitin-like proteins	Ubiquitin-like	42	60	LOC101860456, LOC101858987, LOC101847550, LOC101854387, LOC101845386, LOC101853683, LOC101845452, LOC101858332, LOC101854160, LOC101855255, LOC101856428, LOC101856344, LOC101859640, LOC101847499, LOC101851874, LOC101847671, LOC101862815, LOC101861457, LOC101859264, LOC101849079, LOC101849642, LOC101850439, LOC101864419, LOC101851447, LOC101847224, LOC101850381, LOC101849983, LOC101846207, LOC1018…	XP_005089073.1, XP_005090251.1, XP_005090252.1, XP_005090719.1, XP_005091297.1, XP_005092656.1, XP_005092657.1, XP_005093119.1, XP_005093432.1, XP_005094020.1, XP_005096419.1, XP_005098556.1, XP_005098562.1, XP_005098918.1, XP_005098919.1, XP_005098933.1, XP_005100742.1, XP_005101094.1, XP_005101095.1, XP_005102549.1, XP_005103641.2, XP_005104572.1, XP_005105164.1, XP_005106322.1, XP_005106587.1,…
Effector Genes	Phenoloxidase/melanisation-type reaction	Laccase	Laccase	5	5	LOC106011057, LOC101854103, LOC101861070, LOC101853408, LOC101851770	XP_012934797.2, XP_012940646.2, XP_012942636.1, XP_012942999.1, XP_012944262.1
Effector Genes	Phenoloxidase/melanisation-type reaction	Tyrosinase	Tyrosinase	6	6	LOC101848849, LOC100533382, LOC101848389, LOC101860977, LOC101845560, LOC118477934	XP_005110244.1, XP_012938877.2, XP_012944489.1, XP_035826072.1, XP_035826566.1, XP_035826574.1
Effector Genes	RNAi	Argonaute	AGO	2	8	LOC101863465, LOC101846762	XP_005107586.1, XP_005107587.1, XP_005107588.1, XP_005107589.1, XP_012942742.1, XP_012943067.1, XP_012943068.1, XP_035828092.1
Effector Genes	RNAi	Dicer	Dicer	1	1	LOC101848232	XP_012942349.1
Effector Genes	RNAi	Piwi-like	PIWI	4	10	LOC101852400, LOC101863465, LOC101862357, LOC101846762	XP_005096149.1, XP_005107586.1, XP_005107587.1, XP_005107588.1, XP_005107589.1, XP_012940110.1, XP_012942742.1, XP_012943067.1, XP_012943068.1, XP_035828092.1
Effector Genes	RNAi	RISC-loading complex subunit TARBP	TRBP	1	1	LOC101846211	XP_005098097.1
Effector Genes	ROS	Dual oxidase	DUOX	3	3	LOC101859126, LOC101855136, LOC101857144	XP_012942535.1, XP_012943057.2, XP_012943483.1
Effector Genes	ROS	Dual oxidase maturation factor	DUOXA	2	2	LOC101855368, LOC106013841	XP_012943062.1, XP_012946050.1
Effector Genes	ROS	L-Amino Oxidase	LAAO	20	24	LOC100533295, LOC100533346, LOC101859525, LOC101853043, LOC101847089, LOC101854076, LOC101845684, LOC101859327, LOC101855100, LOC101845699, LOC101849311, LOC101849555, LOC101849786, LOC101851428, LOC101845197, LOC101850926, LOC101858677, LOC101853656, LOC106012502, LOC101859365	NP_001191524.1, NP_001191570.1, XP_005089069.2, XP_005089304.1, XP_005089305.1, XP_005092230.1, XP_005095149.2, XP_005096895.1, XP_005097724.1, XP_005098472.1, XP_005100139.1, XP_005104083.1, XP_005104084.1, XP_005104085.1, XP_005104091.1, XP_005107682.1, XP_005112313.2, XP_005112314.2, XP_012936360.1, XP_012937097.1, XP_012945727.1, XP_035825486.1, XP_035827084.1, XP_035828739.1
Effector Genes	ROS	Nitric-oxide synthase	NOS	7	9	NOS, LOC100533269, LOC101858848, LOC101847430, LOC101845011, LOC101847289, LOC101860933	NP_001191470.1, NP_001191505.1, XP_005094471.1, XP_005100660.1, XP_005100661.1, XP_005101662.1, XP_005109646.1, XP_012944811.1, XP_035828576.1
Effector Genes	ROS	NADPH oxidase	NOX	5	5	LOC101851552, LOC101854582, LOC101859126, LOC101855136, LOC101857144	XP_005090645.1, XP_035826555.1, XP_012942535.1, XP_012943057.2, XP_012943483.1
Effector Genes	ROS	Peroxidasin	PRXDN	1	1	LOC100533347	NP_001191571.1
Effector Genes	Stress responses	Heat shock factor protein	HSF	1	1	LOC101851429	XP_005104183.2
Effector Genes	Stress responses	Heat shock 20 kDa protein	HSP20	25	36	LOC101860536, LOC101850615, LOC101863473, LOC101847245, LOC101856874, LOC101854627, LOC101853074, LOC101860893, LOC101855423, LOC101861131, LOC101846598, LOC101854593, LOC101853719, LOC101857515, LOC101850202, LOC101857145, LOC101851676, LOC101856617, LOC101856400, LOC106011005, LOC101855969, LOC101845038, LOC101845724, LOC101851955, LOC101855980	XP_005089162.1, XP_005089163.1, XP_005089581.2, XP_005089728.1, XP_005092146.1, XP_005093395.1, XP_005093649.2, XP_005094795.1, XP_005097915.2, XP_005098825.2, XP_005098826.2, XP_005100805.2, XP_005103900.1, XP_005104541.1, XP_005104542.1, XP_005104543.1, XP_005104544.1, XP_005105229.1, XP_005107140.2, XP_005107871.1, XP_005108409.1, XP_005108410.1, XP_005108414.1, XP_005108640.1, XP_005111086.1,…
Effector Genes	Stress responses	Heat shock 70 kDa protein	HSP70	12	12	LOC100533358, LOC101859377, LOC100533359, LOC101861811, LOC101851186, LOC101856740, LOC101856967, LOC100533361, LOC101860509, LOC101850663, LOC101857842, LOC101861155	NP_001191581.1, XP_005090872.1, XP_005098012.1, XP_005098078.1, XP_005098119.1, XP_005100353.1, XP_005100354.1, XP_005100356.1, XP_005102694.1, XP_005103834.1, XP_012945295.1, XP_035828013.1
Effector Genes	Stress responses	Heat shock 90 kDa protein	HSP90	4	4	LOC101845707, LOC101859343, LOC101861407, LOC101859248	XP_005102885.1, XP_012940482.1, XP_012945462.1, XP_035826131.1
Immune receptor	DExD/H-box helicases	ATP-dependent RNA helicase with DEAD Q motif	DDX_DEAD_Q	26	36	ddx5, LOC101851776, LOC101849014, LOC101864496, LOC101846328, LOC101857175, LOC101858852, LOC101861278, LOC101848815, LOC101864619, LOC101851042, LOC101846740, LOC101849704, LOC101861148, LOC101860438, LOC101860606, LOC101862219, LOC101849416, LOC101863650, LOC101848914, LOC101847838, LOC101857439, LOC101856541, LOC101863275, LOC101846245, LOC101845967	NP_001191665.1, XP_005089033.1, XP_005089113.1, XP_005090184.1, XP_005090807.1, XP_005093572.1, XP_005095597.1, XP_005097733.1, XP_005097858.1, XP_005098512.1, XP_005099060.1, XP_005100486.2, XP_005102822.1, XP_005105610.1, XP_005106375.2, XP_005109099.1, XP_005109281.2, XP_005110572.1, XP_005110573.1, XP_005110574.1, XP_005110575.1, XP_005113588.2, XP_012942471.1, XP_012943078.1, XP_012943377.1,…
Immune receptor	DExD/H-box helicases	ATP-dependent RNA helicase DDX1	DDX1	1	1	LOC101857175	XP_005093572.1
Immune receptor	DExD/H-box helicases	ATP-dependent RNA helicase DDX21	DDX21	3	3	LOC101858186, LOC101845337, LOC101862029	XP_005099846.1, XP_005101073.3, XP_012936672.1
Immune receptor	DExD/H-box helicases	ATP-dependent RNA helicase DDX41	DDX41	1	1	LOC101864496	XP_005090184.1
Immune receptor	DExD/H-box helicases	DExD/H-box helicases - other	DExD/H-box	59	78	ddx5, LOC101851776, LOC101849014, LOC101861552, LOC101864496, LOC101862470, LOC101846328, LOC101860305, LOC101860724, LOC101862170, LOC101857175, LOC101858852, LOC101844991, LOC101864220, LOC101861278, LOC101848815, LOC101856181, LOC101864619, LOC101851042, LOC101858185, LOC101858186, LOC101846740, LOC101845337, LOC101856104, LOC101858284, LOC101849704, LOC101857502, LOC101854034, LOC101848058, L…	NP_001191665.1, XP_005089033.1, XP_005089113.1, XP_005089719.1, XP_005090184.1, XP_005090695.1, XP_005090696.1, XP_005090807.1, XP_005090962.1, XP_005092201.1, XP_005093334.1, XP_005093572.1, XP_005095597.1, XP_005095875.3, XP_005097314.1, XP_005097733.1, XP_005097858.1, XP_005098478.1, XP_005098479.1, XP_005098512.1, XP_005099060.1, XP_005099433.1, XP_005099434.1, XP_005099846.1, XP_005100486.2,…
Immune receptor	DExD/H-box helicases	ATP-dependent RNA helicases with Domain of unknown function 1605	DHX_DUF1605	12	14	LOC101860305, LOC101860724, LOC101858186, LOC101845337, LOC101848058, LOC101861979, LOC101857366, LOC101860158, LOC101862029, LOC101845366, LOC101848799, LOC101858636	XP_005090962.1, XP_005092201.1, XP_005099846.1, XP_005101073.3, XP_005104600.1, XP_005106554.1, XP_005108328.2, XP_012936289.1, XP_012936672.1, XP_012941440.1, XP_012944942.1, XP_012944943.1, XP_012946325.2, XP_035826324.1
Immune receptor	DExD/H-box helicases	ATP-dependent RNA helicase DHX15	DHX15	1	1	LOC101860724	XP_005092201.1
Immune receptor	DExD/H-box helicases	ATP-dependent RNA helicase DHX9	DHX9	1	1	LOC101848799	XP_012946325.2
Immune receptor	Gene associated with VDJ recombination	RAG-like	RAG-like	1	1	LOC118477733	XP_035825829.1
Immune receptor	lectins	Apextrin	Apextrin	15	15	LOC101856539, LOC101854311, LOC101845616, LOC101855248, LOC101854591, LOC101848075, LOC101850116, LOC101850601, LOC101864043, LOC101848513, LOC101853471, LOC106013285, LOC106014219, LOC101854104, LOC101845570	XP_005088874.2, XP_005092781.2, XP_005096035.1, XP_005096773.1, XP_005103935.1, XP_005108713.2, XP_005108722.1, XP_005108724.2, XP_005113132.1, XP_012936733.1, XP_012940199.1, XP_012944012.1, XP_012946907.2, XP_035826903.1, XP_035827184.1
Immune receptor	lectins	Chitinases	Chi-lectin	33	34	LOC101847165, LOC101863661, LOC101862266, LOC101848297, LOC101856395, LOC101856403, LOC106011049, LOC101861879, LOC106011596, LOC101859411, LOC101851415, LOC101849137, LOC101860665, LOC101862518, LOC101847358, LOC101846901, LOC101855692, LOC106012930, LOC101864026, LOC106013636, LOC101851703, LOC101852146, LOC101847177, LOC101858530, LOC101847481, LOC101862497, LOC101853555, LOC106011948, LOC1018…	XP_005090543.1, XP_005095697.2, XP_005097133.2, XP_005100833.1, XP_005112658.1, XP_005113563.3, XP_012934750.2, XP_012935623.1, XP_012935624.1, XP_012937212.1, XP_012938466.1, XP_012938855.2, XP_012939965.1, XP_012940168.1, XP_012940863.1, XP_012941335.2, XP_012941342.2, XP_012941948.1, XP_012942741.1, XP_012944390.1, XP_012945342.1, XP_012946387.2, XP_012946391.2, XP_035824119.1, XP_035824687.1,…
Immune receptor	lectins	VIgL _C-type lectin-related protein	CREP	2	2	LOC101860578, LOC101862063	XP_005100118.1, XP_005106994.1
Immune receptor	lectins	C-type lectin domain containing proteins	CTLDC	146	166	LOC101856539, LOC101852820, LOC101854236, LOC101854311, LOC101852226, LOC101852455, LOC101852671, LOC101845153, LOC101853372, LOC101858613, LOC101862786, LOC101850944, LOC101853844, LOC101856086, LOC101864054, LOC101863736, LOC101862721, LOC101849838, LOC101847033, LOC101855944, LOC101854408, LOC101854636, LOC101864224, LOC101864461, LOC101851189, LOC101847725, LOC101849928, LOC101854019, LOC1018…	XP_005088874.2, XP_005091474.3, XP_005092434.3, XP_005092781.2, XP_005092853.1, XP_005092854.1, XP_005092855.1, XP_005093169.1, XP_005093468.2, XP_005093933.1, XP_005093950.1, XP_005094348.1, XP_005094621.3, XP_005094809.1, XP_005095363.1, XP_005095618.1, XP_005096110.1, XP_005096750.2, XP_005096983.1, XP_005097625.3, XP_005097793.1, XP_005097794.1, XP_005098601.1, XP_005098602.1, XP_005098630.1,…
Immune receptor	lectins	Fucolectin	F-type lectins	5	5	LOC101861054, LOC101863833, LOC106011541, LOC106012254, LOC118477646	XP_005102072.1, XP_005104662.1, XP_012937037.1, XP_012940081.1, XP_035825519.1
Immune receptor	lectins	Fibrinogen domain containing protein	FBGDC	96	106	LOC100533300, LOC100533436, LOC101852441, LOC101852892, LOC101860861, LOC101854231, LOC101860876, LOC101854313, LOC101854483, LOC101854703, LOC101863655, LOC101863334, LOC101851487, LOC101847813, LOC101852923, LOC101845689, LOC101861282, LOC101859017, LOC101859244, LOC101863026, LOC101861815, LOC101852631, LOC101849539, LOC101858496, LOC101846430, LOC101861512, LOC101846078, LOC101851505, LOC1018…	NP_001191528.1, NP_001191643.1, XP_005089212.1, XP_005089771.1, XP_005089772.1, XP_005089804.1, XP_005091657.2, XP_005093328.1, XP_005093742.1, XP_005094094.2, XP_005094095.1, XP_005094492.2, XP_005095103.1, XP_005095222.2, XP_005095801.1, XP_005097612.2, XP_005097751.1, XP_005098851.1, XP_005099182.1, XP_005099183.1, XP_005099200.1, XP_005099538.1, XP_005099665.1, XP_005099729.1, XP_005099766.2,…
Immune receptor	lectins	Galectin domain containg proteins	Galectin	5	7	LOC101852778, LOC101856671, LOC101856665, LOC101859875, LOC106013027	XP_005102039.2, XP_005102053.3, XP_012938790.1, XP_012940845.1, XP_012943121.1, XP_035826036.1, XP_035826037.1
Immune receptor	lectins	H-type lectins	H-type lectin	5	5	LOC101855237, LOC101859099, LOC101863352, LOC101862976, LOC118477875	XP_005092867.1, XP_005097723.1, XP_005101068.3, XP_005108778.2, XP_035826322.1
Immune receptor	lectins	immunoglobulin lectins	I-type lectins	100	151	LOC100533421, LOC100533220, LOC101856481, LOC101857847, LOC101856773, LOC101859905, LOC101857463, LOC101846190, LOC101847935, LOC101854695, LOC101850784, LOC101848339, LOC101852085, LOC101862789, LOC101860157, LOC101852916, LOC101852682, LOC101850886, LOC101850801, LOC101858501, LOC101849468, LOC101849621, LOC101861213, LOC101853799, LOC101854027, LOC101864309, LOC101861905, LOC101847129, LOC1018…	NP_001191400.1, NP_001191466.1, NP_001297427.1, XP_005089888.2, XP_005089977.1, XP_005089978.1, XP_005089979.1, XP_005090873.3, XP_005090949.1, XP_005091619.1, XP_005092058.3, XP_005092089.2, XP_005093543.1, XP_005094335.2, XP_005094527.1, XP_005094528.1, XP_005094529.1, XP_005094748.2, XP_005095172.1, XP_005095174.1, XP_005095176.1, XP_005095177.1, XP_005095739.1, XP_005095904.1, XP_005097687.1,…
Immune receptor	lectins	Legume-like lectin	L-type lectin	2	2	LOC101854301, LOC106011450	XP_005089869.1, XP_012936628.1
Immune receptor	lectins	_-mannosidase-like protein	M-type lectin	6	6	LOC101855066, LOC101849317, LOC101845263, LOC101848911, LOC101859302, LOC106013838	XP_005089315.1, XP_005105902.1, XP_005106053.1, XP_005106072.1, XP_012945136.1, XP_012946036.1
Immune receptor	lectins	mannose 6-phosphate receptor homology domain containing	P-type lectin	13	16	LOC101847235, LOC101863397, LOC101848581, LOC101857962, LOC101862441, LOC101846097, LOC101853507, LOC101853744, LOC101845908, LOC101852490, LOC101854964, LOC101852970, LOC101856429	XP_005090113.1, XP_005090114.1, XP_005090179.1, XP_005096829.1, XP_005102936.1, XP_005106471.1, XP_005109119.1, XP_005111229.1, XP_005111230.1, XP_012936120.2, XP_012940578.1, XP_012940679.1, XP_012940789.1, XP_012945138.1, XP_035824780.1, XP_035825827.1
Immune receptor	lectins	Pentraxins	Pentraxins	4	6	LOC101853079, LOC101851711, LOC106010981, LOC101861411	XP_005096505.3, XP_012934800.1, XP_012939834.1, XP_005090601.1, XP_005090602.1, XP_005090603.1
Immune receptor	lectins	Ricin-type lectins	R-type lectins	21	24	LOC101847005, LOC101847230, LOC101848629, LOC101847321, LOC101863351, LOC101855965, LOC101857352, LOC101855604, LOC101856252, LOC101858782, LOC101856906, LOC101848598, LOC101863072, LOC101850265, LOC101851881, LOC101856765, LOC101850684, LOC101856167, LOC101851378, LOC101853201, LOC118477132	XP_005089457.1, XP_005089459.1, XP_005090380.1, XP_005094680.1, XP_005100983.1, XP_005100984.1, XP_005104633.1, XP_005105766.2, XP_005110523.1, XP_012935809.1, XP_012938182.1, XP_012939723.1, XP_012940008.1, XP_012940772.2, XP_012941011.1, XP_012941226.1, XP_012944622.1, XP_012944657.1, XP_012944688.1, XP_012946869.1, XP_035824697.1, XP_035827719.1, XP_035828687.1, XP_035829582.1
Immune receptor	lectins	SUEL lectins	SUEL lectin	3	3	LOC101858932, LOC101863218, LOC101864702	XP_005096618.2, XP_005109201.2, XP_012941593.2
Immune receptor	LRR-domain containing protein	Leucine rich repeate and immunoglobin domain containing protein	LRR-IG	10	10	LOC101853662, LOC101846190, LOC101852916, LOC101847129, LOC101856934, LOC106011386, LOC101845161, LOC101850012, LOC101850985, LOC101859091	XP_005090314.1, XP_005091619.1, XP_005095739.1, XP_005104508.2, XP_005110108.1, XP_012936245.1, XP_012936705.1, XP_012939482.1, XP_012942522.1, XP_035824848.1
Immune receptor	LRR-domain containing protein	Leucine rich repeat containg protein	LRR-other	221	310	LRRTK, trk, LOC101864424, LOC101856701, LOC101849974, LOC101854681, LOC101853205, LOC101862623, LOC101847546, LOC101849742, LOC101847786, LOC101859379, LOC101847792, LOC101848018, LOC101851012, LOC101852985, LOC101845981, LOC101862166, LOC101845069, LOC101863080, LOC101845070, LOC101861871, LOC101848944, LOC101852829, LOC101845072, LOC101845153, LOC101849358, LOC101852838, LOC101855476, LOC101853…	NP_001232922.1, NP_001232923.1, XP_005088912.1, XP_005089144.1, XP_005089579.1, XP_005089685.1, XP_005089863.1, XP_005090003.1, XP_005090197.2, XP_005090385.1, XP_005090720.3, XP_005091324.1, XP_005091325.1, XP_005091451.1, XP_005091452.1, XP_005091453.1, XP_005091454.1, XP_005091455.1, XP_005091553.1, XP_005091554.1, XP_005091563.1, XP_005091618.1, XP_005091682.1, XP_005091693.1, XP_005091696.1,…
Immune receptor	PRRs	ATP-binding cassette sub-family F member-like	ABCF1	83	124	LOC101845816, LOC101859765, LOC101847643, LOC101849445, LOC101860085, LOC101863573, LOC101852540, LOC101845316, LOC101849372, LOC101858629, LOC101863270, LOC101855875, LOC101859949, LOC101862516, LOC101854886, LOC101857740, LOC101848682, LOC101854271, LOC101862832, LOC101850602, LOC101862902, LOC101852127, LOC101848703, LOC101855627, LOC101851248, LOC101857153, LOC106011245, LOC101858615, LOC1018…	XP_005090015.1, XP_005090016.1, XP_005090017.1, XP_005091940.1, XP_005094155.1, XP_005094340.1, XP_005094341.1, XP_005094919.1, XP_005095104.1, XP_005095105.1, XP_005095107.1, XP_005095479.1, XP_005096296.1, XP_005096297.1, XP_005097598.2, XP_005099011.1, XP_005099201.2, XP_005100698.1, XP_005102782.1, XP_005103124.1, XP_005103125.1, XP_005103127.1, XP_005104370.1, XP_005104371.1, XP_005105419.2,…
Immune receptor	PRRs	CD36/scavenger receptor class B member 1-like	CD36-like	5	6	LOC101846614, LOC101864379, LOC101847976, LOC101850324, LOC101864114	XP_005089008.2, XP_005096207.1, XP_005096208.1, XP_005103573.2, XP_012936704.1, XP_035829286.1
Immune receptor	PRRs	Cyclic GMP-AMP synthase	cGAS	3	3	LOC101848176, LOC101852616, LOC101863483	XP_005092059.1, XP_005095978.1, XP_012946172.1
Immune receptor	PRRs	DNA-dependent protein kinase-like	DNAPK	1	1	LOC101854982	XP_035828316.1
Immune receptor	PRRs	Gram-negative bacteria binding-protein	GNBP	3	4	LOC101861522, LOC101850763, LOC101851233	XP_012940630.1, XP_012945130.1, XP_012945133.1, XP_035826871.1
Immune receptor	PRRs	High mobility group box proteins	HMGBs	32	55	LOC101850378, LOC101847163, LOC101847702, LOC101860238, LOC101846798, LOC101861106, LOC101857319, LOC101858014, LOC101864213, LOC101856343, LOC101847270, LOC101861455, LOC101856679, LOC101857896, LOC101851068, LOC101859813, LOC101855824, LOC101849972, LOC101863940, LOC101851413, LOC101853467, LOC101853876, LOC101863773, LOC101863144, LOC106013900, LOC101861793, LOC101846345, LOC101857184, LOC1018…	XP_005089471.1, XP_005089929.2, XP_005091078.1, XP_005092974.1, XP_005093526.1, XP_005093681.1, XP_005093682.1, XP_005093684.1, XP_005094549.1, XP_005094636.1, XP_005094637.1, XP_005095020.1, XP_005097892.2, XP_005097893.2, XP_005097894.1, XP_005097896.1, XP_005097897.1, XP_005097899.1, XP_005102100.1, XP_005104049.1, XP_005105242.1, XP_005105939.1, XP_005106419.2, XP_005107482.1, XP_005108229.1,…
Immune receptor	PRRs	ATP-dependent DNA helicase II/X-ray repair cross-complementing protein 5/6	Ku70/80	2	6	LOC101860888, LOC101855590	XP_005096713.1, XP_012942778.2, XP_035825175.1, XP_035825176.1, XP_035825177.1, XP_035825178.1
Immune receptor	PRRs	Leucine-rich repeat flightless-interacting protein 1-like	LRRFIP1	1	5	LOC101862386	XP_012938739.1, XP_012938743.1, XP_012938758.1, XP_012938762.1, XP_012938766.1
Immune receptor	PRRs	Myeloid Differentiation factor 2/Lymphocyte antigen 96	MD2	15	16	LOC101854932, LOC101856886, LOC101862577, LOC101853858, LOC101859955, LOC101848455, LOC101852360, LOC101853129, LOC101863399, LOC101854698, LOC106011706, LOC106011707, LOC101863510, LOC106012336, LOC101861063	XP_005092952.2, XP_005096779.1, XP_005097572.1, XP_005097573.1, XP_005100086.1, XP_005103957.1, XP_005105032.1, XP_005109751.1, XP_005110587.2, XP_005112192.1, XP_012934962.2, XP_012937692.1, XP_012937693.1, XP_012937701.1, XP_012940458.1, XP_012941707.1
Immune receptor	PRRs	Double-strand break repair protein MRE11-like	MRE11	1	1	LOC101858081	XP_005090246.1
Immune receptor	PRRs	NOD-like receptor	NLR	1	1	LOC101849611	XP_012937299.1
Immune receptor	PRRs	peptidoglycan recognition proteins	PGRP	2	2	LOC101858995, LOC101855568	XP_005093494.1, XP_005100262.1
Immune receptor	PRRs	DNA repair protein RAD50	RAD50	1	4	LOC101847050	XP_005102891.1, XP_005102892.1, XP_005102893.1, XP_012940558.1
Immune receptor	PRRs	RIG-I-like receptors	RLR	3	5	LOC101847784, LOC101853474, LOC101853805	XP_005090198.1, XP_005090199.1, XP_005102833.1, XP_005104365.1, XP_035826549.1
Immune receptor	PRRs	DNA-directed RNA polymerase III	RNApol_III	1	2	LOC101860996	XP_012942277.1, XP_012942278.1
Immune receptor	PRRs	scavenger receptor cysteine-rich domain containing protein	SRCR	11	11	LOC101863350, LOC101850759, LOC101861810, LOC101855611, LOC101845694, LOC106011906, LOC101857202, LOC106012913, LOC101851379, LOC101859163, LOC101845746	XP_005100727.2, XP_005110340.2, XP_012937281.1, XP_012937884.1, XP_012938480.1, XP_012938540.1, XP_012941978.2, XP_012942677.1, XP_012945265.1, XP_035825029.1, XP_035828501.1
Immune receptor	PRRs	Toll-like receptor	TLR	39	44	LOC101862851, LOC101861183, LOC101859565, LOC101852994, LOC118477115, LOC101858939, LOC101852187, LOC101853950, LOC101845710, LOC101849074, LOC101860761, LOC101855742, LOC101845714, LOC101850363, LOC101848691, LOC101845043, LOC101848243, LOC101850211, LOC101863152, LOC101851910, LOC101852604, LOC101860409, LOC101851267, LOC101860332, LOC101850809, LOC101847044, LOC101848593, LOC101858957, LOC1018…	XP_005090887.2, XP_005091677.1, XP_005091678.1, XP_005096872.3, XP_005096926.1, XP_005097642.1, XP_005098327.1, XP_005101868.1, XP_005102129.1, XP_005104848.1, XP_005104953.2, XP_005105430.1, XP_005105758.2, XP_005106055.1, XP_005107956.1, XP_005107957.1, XP_005108716.1, XP_005108717.1, XP_005108718.1, XP_005109462.3, XP_005110330.1, XP_005110739.2, XP_005111527.1, XP_005112480.1, XP_012934819.1,…
Intracellular signal transduction	Apoptosis	Mitochondrial apoptosis-inducing factor	AIF	1	2	LOC100533557	XP_005112513.1, XP_012945888.1
Intracellular signal transduction	Apoptosis	Apoptosis regulator Bcl2- like	Bcl2-like	6	6	LOC101848156, LOC101847732, LOC101851280, LOC101849554, LOC101854270, LOC101854628	XP_005089109.1, XP_005100743.1, XP_005102292.2, XP_005103752.1, XP_005104447.1, XP_012935794.1
Intracellular signal transduction	Apoptosis	Caspases	Caspase	8	18	LOC101857389, LOC101863347, LOC101863589, LOC101856491, LOC101857194, LOC101850058, LOC101859898, LOC101846323	XP_005092532.1, XP_005092533.1, XP_005099862.1, XP_005099863.1, XP_005113266.2, XP_012934743.1, XP_012940622.1, XP_012944029.1, XP_012945247.1, XP_012945422.1, XP_012945423.1, XP_012945424.1, XP_035824122.1, XP_035824123.1, XP_035824124.1, XP_035824125.1, XP_035824126.1, XP_035824127.1
Intracellular signal transduction	Apoptosis	Fas apoptotic inhibitory molecule	FAIM	2	2	LOC101863121, LOC106012994	XP_005104659.1, XP_012942997.1
Intracellular signal transduction	Apoptosis	Serine protease HTRA2	HTRA2	1	1	LOC101848371	XP_005103747.1
Intracellular signal transduction	E3 Ubiquitin ligases	RanBP-type and C3HC4-type zinc finger-containing protein 1 RBCK1	HOIL1	1	3	LOC101863809	XP_035825201.1, XP_035825202.1, XP_035825203.1
Intracellular signal transduction	E3 Ubiquitin ligases	E3 ubiquitin-protein ligase RNF31	HOIP	1	1	LOC101849805	XP_005111217.1
Intracellular signal transduction	E3 Ubiquitin ligases	Baculoviral IAP repeat-containing proteins	IAPs	22	53	LOC101856868, LOC101851721, LOC101853076, LOC100533535, LOC101845623, LOC101857043, LOC101860034, LOC101848377, LOC101854200, LOC101860770, LOC101853352, LOC101862925, LOC106011370, LOC101852760, LOC101861355, LOC101853292, LOC101848507, LOC101848737, LOC101849449, LOC101845464, LOC101847984, LOC101844975	XP_005091926.2, XP_005095049.2, XP_005095400.1, XP_005095561.2, XP_005100052.1, XP_005100053.1, XP_005100054.1, XP_005104117.1, XP_005104120.1, XP_005104122.1, XP_005104124.1, XP_005104126.1, XP_005104127.1, XP_005104128.1, XP_005104129.1, XP_005104130.1, XP_005104133.1, XP_005107021.1, XP_005108138.1, XP_005108254.2, XP_005108255.2, XP_005108256.2, XP_005109671.1, XP_005113441.1, XP_012936196.1,…
Intracellular signal transduction	E3 Ubiquitin ligases	RNA-binding E3 ubiquitin-protein ligase MEX3C	MEX3C	1	1	LOC101854000	XP_005092167.2
Intracellular signal transduction	E3 Ubiquitin ligases	E3 ubiquitin ligase Pellino	Pellino	1	1	LOC101863733	XP_005094406.1
Intracellular signal transduction	E3 Ubiquitin ligases	E3 ubiquitin-protein ligase RNF135/RING finger protein leading to RIG-I activation	RNF134/RIPLET	2	2	LOC101862807, LOC101858054	XP_005101311.1, XP_035827720.1
Intracellular signal transduction	E3 Ubiquitin ligases	Sharpin	SHARPIN	1	1	LOC101863809	XP_035825204.1
Intracellular signal transduction	E3 Ubiquitin ligases	Suppressor of cytokine signaling	SOCS	5	9	LOC101863556, LOC101857639, LOC101854668, LOC101856240, LOC101864191	XP_005089815.1, XP_005097900.1, XP_005108140.1, XP_005108141.1, XP_005113414.1, XP_012945506.1, XP_012945507.1, XP_035829201.1, XP_035829202.1
Intracellular signal transduction	E3 Ubiquitin ligases	TNF receptor-associated factors	TRAF	7	7	LOC101846107, LOC101856862, LOC101856795, LOC101846144, LOC101859360, LOC101844983, LOC101859878	XP_005089646.1, XP_005091031.2, XP_005095243.2, XP_005100825.2, XP_005107744.2, XP_012934910.1, XP_012941470.1
Intracellular signal transduction	E3 Ubiquitin ligases	E3 ubiquitin-protein ligase TRIM	TRIM	22	32	LOC101857754, LOC101857986, LOC101848790, LOC101850399, LOC101854238, LOC101856497, LOC101849117, LOC101850319, LOC101856013, LOC101853010, LOC101857504, LOC101862821, LOC101858438, LOC101846996, LOC101851691, LOC101848165, LOC101859907, LOC101846188, LOC101860337, LOC101859204, LOC101859523, LOC101848731	XP_005088881.1, XP_005088882.1, XP_005088883.1, XP_005088884.1, XP_005089573.1, XP_005092418.1, XP_005093208.1, XP_005093393.1, XP_005094247.1, XP_005094252.1, XP_005095413.1, XP_005101957.1, XP_005104382.1, XP_005104383.1, XP_005105089.1, XP_005107065.1, XP_005110236.1, XP_005112056.2, XP_005112544.1, XP_005112879.1, XP_005113065.2, XP_012938931.1, XP_012941716.1, XP_012944431.1, XP_012944809.1,…
Intracellular signal transduction	E3 Ubiquitin ligases	E3 ubiquitin/ISG15 ligase TRIM25/65	TRIM25/65	2	2	LOC101862807, LOC101858054	XP_005101311.1, XP_035827720.1
Intracellular signal transduction	Interleukins, Cytokines and Hematopoietins	Granulins	Granulins	1	6	LOC101846478	XP_005090714.1, XP_012942575.1, XP_012942579.1, XP_012942581.1, XP_012942592.1, XP_035827897.1
Intracellular signal transduction	Interleukins, Cytokines and Hematopoietins	Interleukin 17	IL-17	4	4	LOC101857089, LOC101857312, LOC101846730, LOC101857050	XP_005091582.1, XP_005091583.1, XP_005097238.1, XP_035827691.1
Intracellular signal transduction	Interleukins, Cytokines and Hematopoietins	Interleukin 17 receptor	IL17R	3	4	LOC101850817, LOC101849802, LOC101852736	XP_005102031.2, XP_005110896.1, XP_005110910.1, XP_035826577.1
Intracellular signal transduction	Interleukins, Cytokines and Hematopoietins	Macrophage migration inhibitory factor	MIF	7	9	LOC101855409, LOC101852104, LOC101860268, LOC101854828, LOC101855056, LOC101854447, LOC106013771	XP_005093919.1, XP_005102480.1, XP_005102481.1, XP_005103629.2, XP_005109334.1, XP_005109335.1, XP_012944009.1, XP_012945843.1, XP_035826717.1
Intracellular signal transduction	JAK/STAT	Tyrosine-protein kinase JAK	JAK	1	1	LOC101861981	XP_005106730.1
Intracellular signal transduction	JAK/STAT	Signal transducer and activator of transcription	STAT	1	1	LOC101861517	XP_012939841.1
Intracellular signal transduction	NFkB/IRF pathway	Activating protein 1 family	AP-1	8	10	LOC101856191, LOC101859950, LOC101858835, LOC106011146, LOC101846340, LOC101852168, LOC101863713, LOC101860457	XP_005101282.1, XP_005102859.2, XP_005113037.1, XP_005113038.1, XP_012935234.1, XP_012935895.2, XP_012936325.1, XP_012946022.1, XP_035826395.1, XP_035829008.1
Intracellular signal transduction	NFkB/IRF pathway	Apoptosis signal-regulating kinase (MAP3Ks)	ASK	1	1	LOC101862124	XP_012940311.1
Intracellular signal transduction	NFkB/IRF pathway	Extracellularly Regulated Kinase 1/2	ERK1/2	1	1	LOC100533212	XP_005108216.1
Intracellular signal transduction	NFkB/IRF pathway	Inhibitor of NFkB	IkB	2	5	LOC101852802, LOC101847780	XP_005109841.1, XP_005109842.1, XP_005109843.1, XP_005109844.1, XP_005111546.1
Intracellular signal transduction	NFkB/IRF pathway	Inhibitor of nuclear factor kappa-B kinase subunit alpha	IKK	2	2	LOC101856649, LOC106012158	XP_005096610.3, XP_012939647.1
Intracellular signal transduction	NFkB/IRF pathway	Inhibitor of nuclear factor kappa-B kinase subunit epsilon	IKKe/i	2	2	LOC101853683, LOC101847449	XP_005093119.1, XP_005107353.2
Intracellular signal transduction	NFkB/IRF pathway	NF-kappa-B essential modulator	IKKg/NEMO	1	1	LOC101858005	XP_012934622.1
Intracellular signal transduction	NFkB/IRF pathway	Interleukin-1 receptor-associated kinase 1	IRAK	2	4	LOC101845840, LOC101845636	XP_005095879.2, XP_005104939.3, XP_012941607.2, XP_035827356.1
Intracellular signal transduction	NFkB/IRF pathway	Interferon regulatory factor	IRF	7	7	LOC101852128, LOC101855936, LOC101850966, LOC101864001, LOC101847769, LOC101863854, LOC106011030	XP_005088853.1, XP_005094899.2, XP_005101608.1, XP_005104410.1, XP_005110328.1, XP_005110479.2, XP_012934632.1
Intracellular signal transduction	NFkB/IRF pathway	Mitogen-activated protein kinase 8	JNK	1	1	jnk	NP_001191547.1
Intracellular signal transduction	NFkB/IRF pathway	Activating protein 1 JUN	JUN	1	1	c-Jun	NP_001268726.1
Intracellular signal transduction	NFkB/IRF pathway	Dual specificity mitogen-activated protein kinase kinase	MAP2Ks	5	8	LOC101850764, LOC101845548, LOC101860284, LOC101846645, LOC101846695	XP_005089385.1, XP_005089386.1, XP_005098776.1, XP_005098777.1, XP_005098779.1, XP_005108851.1, XP_012936929.1, XP_012944638.2
Intracellular signal transduction	NFkB/IRF pathway	Mitogen activated protein kinase kinase kinase 10 (MST, MLK2)	MAP3K10	1	1	LOC101864517	XP_005095192.1
Intracellular signal transduction	NFkB/IRF pathway	Mitogen activated protein kinase kinase kinase 12/13 (DLK, MEKK12/13)	MAP3K12/13	1	1	LOC101864115	XP_012941530.1
Intracellular signal transduction	NFkB/IRF pathway	Dual specificity mitogen-activated protein kinase kinase kinase	MAP3Ks	15	27	LOC101852077, LOC101864517, LOC101857107, LOC101860249, LOC101846076, LOC101860434, LOC101852883, LOC101851449, LOC101862767, LOC101860551, LOC101860789, LOC101861491, LOC101854847, LOC101864115, LOC101864125	XP_005091198.1, XP_005095192.1, XP_005097198.2, XP_005098409.1, XP_005098410.1, XP_005100392.1, XP_005105344.1, XP_005109668.1, XP_005109919.1, XP_005112601.2, XP_005113356.2, XP_005113357.2, XP_005113360.2, XP_005113408.1, XP_012941530.1, XP_012945165.1, XP_012945170.1, XP_012945173.1, XP_012945176.1, XP_012945179.1, XP_012946566.1, XP_035827456.1, XP_035828579.1, XP_035829041.1, XP_035829055.1,…
Intracellular signal transduction	NFkB/IRF pathway	Mitogen activated protein kinases	MAPKs	5	6	LOC100533304, jnk, LOC101850222, LOC101859802, LOC100533212	NP_001191531.1, NP_001191547.1, XP_005090387.1, XP_005103873.1, XP_005103874.1, XP_005108216.1
Intracellular signal transduction	NFkB/IRF pathway	MAP kinase-activated protein kinase 2	MK2	1	1	LOC101861689	XP_005109535.1
Intracellular signal transduction	NFkB/IRF pathway	Mitogen activated protein kinase phosphatase	MKP	4	5	LOC101847406, LOC101846654, LOC101852280, LOC101847075	XP_005091785.1, XP_005099471.1, XP_005099472.1, XP_005109665.1, XP_035829012.1
Intracellular signal transduction	NFkB/IRF pathway	Major Vault Protein	MVP	4	7	LOC101847145, LOC101848074, LOC101861920, LOC101860982	XP_005108620.1, XP_005108621.1, XP_005108623.1, XP_012936930.1, XP_035826504.1, XP_035828354.1, XP_035828356.1
Intracellular signal transduction	NFkB/IRF pathway	Nck-associated_protein-1	NAP1	1	8	LOC101852476	XP_005099155.1, XP_012938421.1, XP_035825855.1, XP_035825856.1, XP_035825857.1, XP_035825858.1, XP_035825859.1, XP_035825860.1
Intracellular signal transduction	NFkB/IRF pathway	Nuclear factor kB	NFkB	3	4	LOC101855313, LOC101858233, LOC101860399	XP_005091023.1, XP_005091024.1, XP_012941922.2, XP_035824873.1
Intracellular signal transduction	NFkB/IRF pathway	p38 MAPK/ MAPK14	p38	2	2	LOC100533304, LOC101857669	NP_001191531.1, XP_012942328.1
Intracellular signal transduction	NFkB/IRF pathway	RIG-I and MAVS type CARD domain containing proteins	RIGI/IPS1_CARD_DC	3	10	LOC101858480, LOC101854640, LOC101846979	XP_005095509.1, XP_005095510.1, XP_005095511.1, XP_005098992.1, XP_005098993.1, XP_005098994.1, XP_005105549.1, XP_035824900.1, XP_035825824.1, XP_035825825.1
Intracellular signal transduction	NFkB/IRF pathway	RIO Kinase 3	RIOK3	1	3	LOC101857430	XP_005105594.1, XP_005105595.1, XP_005105596.1
Intracellular signal transduction	NFkB/IRF pathway	TGF-beta-activated kinase 1 and MAP3K7-binding protein 1	TAB1	14	20	LOC101852987, LOC101859229, LOC101844989, LOC101856413, LOC101847331, LOC101854257, LOC101863195, LOC101861133, LOC101853630, LOC101847443, LOC101854603, LOC101861112, LOC101860377, LOC101850364	XP_005092254.1, XP_005094473.1, XP_005094474.1, XP_005095194.2, XP_005095195.1, XP_005095331.1, XP_005096220.1, XP_005096222.1, XP_005096223.1, XP_005099163.1, XP_005101231.1, XP_005101909.1, XP_005102660.1, XP_005105107.1, XP_005107634.1, XP_012936291.1, XP_012938360.1, XP_035824801.1, XP_035828217.1, XP_035828218.1
Intracellular signal transduction	NFkB/IRF pathway	TGF-beta-activated kinase 1 and MAP3K7-binding protein 2/3	TAB2/3	1	2	LOC101854409	XP_005097969.1, XP_035825556.1
Intracellular signal transduction	NFkB/IRF pathway	MAP3K7/TGF-beta-activated kinase 1	TAK1	1	10	LOC101852077	XP_005091198.1, XP_012945165.1, XP_012945170.1, XP_012945173.1, XP_012945176.1, XP_012945179.1, XP_035829041.1, XP_035829055.1, XP_035829057.1, XP_035829058.1
Intracellular signal transduction	NFkB/IRF pathway	TANK-binding kinase 1/ NFkB activated Kinase	TBK1/NAK	2	2	LOC101853683, LOC101847449	XP_005093119.1, XP_005107353.2
Intracellular signal transduction	Other signaling	A disintegrin and metalloproteinase	ADAM	25	28	LOC101859462, LOC101851566, LOC101846280, LOC101847717, LOC101849541, LOC101851963, LOC101850200, LOC101856388, LOC101851690, LOC101846393, LOC101845373, LOC101854074, LOC101846726, LOC101848035, LOC101861052, LOC101862747, LOC101848909, LOC101852348, LOC106013127, LOC101848844, LOC101860130, LOC101847859, LOC101855232, LOC100533548, LOC101858466	XP_005092027.2, XP_005094351.1, XP_005096215.1, XP_005096483.1, XP_005099982.1, XP_005102035.2, XP_005107365.1, XP_005107366.1, XP_005110846.3, XP_005111802.2, XP_005111863.2, XP_005111940.2, XP_012935843.2, XP_012936105.1, XP_012936482.1, XP_012939839.1, XP_012940095.1, XP_012941800.1, XP_012942176.1, XP_012942181.1, XP_012943511.2, XP_012943732.1, XP_012944145.1, XP_012946441.1, XP_012946905.1,…
Intracellular signal transduction	Other signaling	Catenin beta	b-Catenin	1	1	LOC100533383	NP_001191600.1
Intracellular signal transduction	Other signaling	GTPase IMAP family member	GIMAP	30	36	LOC101845224, LOC101860149, LOC101860390, LOC101860958, LOC101858097, LOC101858335, LOC101862640, LOC101855492, LOC101844996, LOC101851500, LOC101857124, LOC101859113, LOC101850424, LOC101853574, LOC101854656, LOC101855669, LOC101860770, LOC101853357, LOC101853589, LOC101855696, LOC101859619, LOC106010960, LOC101848857, LOC106012797, LOC106013000, LOC101857525, LOC101851489, LOC118477684, LOC1018…	XP_005092570.1, XP_005093064.1, XP_005093066.2, XP_005093068.1, XP_005095422.1, XP_005095423.1, XP_005096285.2, XP_005098739.3, XP_005098866.2, XP_005098897.1, XP_005102055.2, XP_005102778.2, XP_005103073.1, XP_005104364.1, XP_005104629.1, XP_005105409.1, XP_005108254.2, XP_005108255.2, XP_005108256.2, XP_005110990.1, XP_005110991.2, XP_005112733.1, XP_005113116.1, XP_012936299.1, XP_012938541.1,…
Intracellular signal transduction	Other signaling	RanBP2 domain containing proteins	RanBP2DC	18	40	LOC101860629, LOC101858246, LOC101855404, LOC101862331, LOC101862405, LOC101856884, LOC101859702, LOC101862650, LOC101847824, LOC101850276, LOC101854296, LOC101849805, LOC101853132, LOC101863650, LOC101846497, LOC101863809, LOC101845967, LOC101848964	XP_005091943.1, XP_005092020.1, XP_005092021.1, XP_005092022.1, XP_005092264.1, XP_005092559.2, XP_005092560.2, XP_005095358.1, XP_005096261.1, XP_005096262.1, XP_005097210.2, XP_005098946.1, XP_005098947.1, XP_005100063.2, XP_005106506.1, XP_005111157.2, XP_005111160.2, XP_005111161.2, XP_005111217.1, XP_005111227.1, XP_005111228.1, XP_005113588.2, XP_012936257.1, XP_012937274.1, XP_012945101.1,…
Intracellular signal transduction	Other signaling	sialate O-acetylesterase	SIAE	4	5	LOC101858299, LOC101860596, LOC101860356, LOC101860839	XP_005106538.1, XP_005106548.2, XP_012942502.1, XP_012942504.1, XP_035827811.1
Intracellular signal transduction	TLR adaptor moleculues	Armadillo fold and TIR domain containing proteins	ARM-TIR	11	13	LOC101851332, LOC101851026, LOC101850562, LOC101856198, LOC101855561, LOC101849069, LOC101861301, LOC101845869, LOC101859901, LOC101858605, LOC101850713	XP_005093196.1, XP_005094522.1, XP_005098116.2, XP_005102844.2, XP_012937829.1, XP_012940317.1, XP_012940990.2, XP_012942420.1, XP_012945637.1, XP_012946843.1, XP_035824677.1, XP_035825293.1, XP_035827032.1
Intracellular signal transduction	TLR adaptor moleculues	Evolutionarily conserved signaling intermediate in Toll pathway	ECSIT	1	2	LOC101857763	XP_005091035.1, XP_005091036.1
Intracellular signal transduction	TLR adaptor moleculues	Epidermal growth factor and TIR domain containing proteins	EGF-TIR	2	2	LOC101855416, LOC101856027	XP_012936554.1, XP_012938631.1
Intracellular signal transduction	TLR adaptor moleculues	Myeloid differentiation primary response protein	MyD88	5	5	LOC101855709, LOC101850562, LOC101855561, LOC101861518, LOC101858605	XP_005094456.1, XP_005098116.2, XP_012937829.1, XP_012939950.2, XP_012946843.1
Intracellular signal transduction	TLR adaptor moleculues	Orphan TIR proteins	OrTIR	17	20	LOC101851332, LOC101852907, LOC101851026, LOC101860892, LOC101863183, LOC101847654, LOC101847551, LOC106011403, LOC101858280, LOC101861301, LOC101845869, LOC101852264, LOC101847286, LOC101859901, LOC101860409, LOC118478029, LOC118477174	XP_005093196.1, XP_005093466.1, XP_005094522.1, XP_005097644.2, XP_005097655.1, XP_005098104.1, XP_005112701.2, XP_012936376.2, XP_012939183.2, XP_012940990.2, XP_012942420.1, XP_012942474.1, XP_012943033.1, XP_012945637.1, XP_035824677.1, XP_035825476.1, XP_035825477.1, XP_035826804.1, XP_035826805.1, XP_035827032.1
Intracellular signal transduction	TLR adaptor moleculues	NAD(+) hydrolase SARM1	SARM	3	3	LOC106011731, LOC101849069, LOC101850713	XP_012937806.1, XP_012940317.1, XP_035825293.1
Intracellular signal transduction	TLR adaptor moleculues	Toll-interacting protein	TOLLIP	1	1	LOC101845996	XP_012936924.1
Intracellular signal transduction	TNF pathway	Caspase and RIP adapter with death domain	CRADD	1	3	LOC101855728	XP_035826003.1, XP_035826004.1, XP_035826005.1
Intracellular signal transduction	TNF pathway	FAS-associated death domain protein	FADD	1	1	LOC101861195	XP_005094212.1
Intracellular signal transduction	TNF pathway	Lipopolysaccharide-induced tumor necrosis factor-alpha factor	LITAF	6	12	LOC101853931, LOC101862950, LOC101846003, LOC101862616, LOC101847748, LOC101856993	XP_005097356.1, XP_005099861.1, XP_005099873.2, XP_005110474.1, XP_012941089.1, XP_012944633.1, XP_012945333.1, XP_012945334.1, XP_035826043.1, XP_035828776.1, XP_035828777.1, XP_035828778.1
Intracellular signal transduction	TNF pathway	Tumor necrosis factor	TNF	4	7	LOC101857902, LOC101854405, LOC101845807, LOC101861555	XP_005108152.1, XP_012936811.1, XP_012943384.1, XP_012944393.1, XP_012945644.1, XP_035828239.1, XP_035828240.1
Intracellular signal transduction	TNF pathway	Tumore necrosis factor receptor	TNFR	15	18	LOC101861715, LOC101853780, LOC101862177, LOC101850175, LOC101859152, LOC106011404, LOC101861806, LOC101862279, LOC101857262, LOC101854967, LOC101855048, LOC106012918, LOC101857835, LOC101861172, LOC101860641	XP_005092384.1, XP_005096071.1, XP_005096633.1, XP_005099486.1, XP_012934589.1, XP_012934590.1, XP_012934591.1, XP_012936383.1, XP_012936927.1, XP_012939099.2, XP_012940527.1, XP_012941072.2, XP_012942656.1, XP_012942700.1, XP_012944139.1, XP_012945498.1, XP_035824938.1, XP_035824939.1
