# Supplementary material for: In search of the Aplysia immunome: an in silico study
Source: BMC Genomics. 2022 Jul 29;23:543. doi: 10.1186/s12864-022-08780-6 (PMC9334734; doi:10.1186/s12864-022-08780-6)
Supplement: Supplementary file 5 — Additional file 5: Supplemental File SFile5. Target genes and requisite InterPro domains. The list of genes of interest and their requisite domains used to identify putative immune genes in Aplysia californica. The list combines data from previous mollusk immunome in silico studies in Pacific oyster Crassostrea gigas [3] and pond snail Lymanaea stagnalis [10] and reviews of immune-associated genes in vertebrates, mollusks, and arthropods [2, 4, 5, 9, 29–31, 33, 47, 54, 60, 62–64, 68, 88, 98, 117, 121–129]. Genes are categorized according to their broad immune function and more specific gene family. Required InterPro domains are listed as strict (as appears in human) or relaxed (required domains as seen in non-human or non-mammalian systems). Human UNIPROT identifiers of example genes are listed and were futher used in OrthFinder homology search comparisons. For some genes that exist only in ecdysozoans, the Drosophila UNIPROT identifier is also given. The DOI and link to the source literature is also provided. [file 12864_2022_8780_MOESM5_ESM.txt]

Category	Group	Type	Subtype_name	Subtype	req_domain_code	Required_domains	less_strict	Alt_req	Cannot_have	Uniprot_human	Uniprot_DroMel	citation	DOI	Link
IMMUNITY	Effector Genes	AMP	Aerolysin	Aerolysin	Aerolysin	IPR005830						Lacomel et al. 2021	10.1016/j.jip.2021.107570	https://www.sciencedirect.com/science/article/pii/S0022201121000379?via%3Dihub
IMMUNITY	Effector Genes	AMP	Big defensin	Big defensin	Defensin_big_dom	IPR028060						Zhang et al. 2015	10.1038/srep08693	https://www.ncbi.nlm.nih.gov/pmc/articles/PMC4346834/
IMMUNITY	Effector Genes	AMP	defensin	defensin	defensine	IPR001542						Zhang et al. 2015	10.1038/srep08693	https://www.ncbi.nlm.nih.gov/pmc/articles/PMC4346834/
IMMUNITY	Effector Genes	AMP	Epsilon toxin	ETX/MTX-2	Aerolysin-like	IPR004991						Lacomel et al. 2021	10.1016/j.jip.2021.107570	https://www.sciencedirect.com/science/article/pii/S0022201121000379?via%3Dihub
IMMUNITY	Effector Genes	AMP	Lipopolysaccharide-binding protein/Bactericidal/permeability-increasing protein	LBP/BPI	Lipid-bd_serum_glycop_C, Lipid-bd_serum_glycop_N	IPR001124,IPR017942	IPR030675			P17213		Zhang et al. 2015	10.1038/srep08693	https://www.ncbi.nlm.nih.gov/pmc/articles/PMC4346834/
IMMUNITY	Effector Genes	AMP	Macins	Macins	Macin	IPR029230	IPR038456					Seppala et al. 2021	10.1186/s12864-021-07428-1	https://bmcgenomics.biomedcentral.com/articles/10.1186/s12864-021-07428-1
IMMUNITY	Effector Genes	AMP	MACPF domain containing protein (Perfoin-like)	MACPF	MACPF	IPR020864				P14222		Zhang et al. 2015	10.1038/srep08693	https://www.ncbi.nlm.nih.gov/pmc/articles/PMC4346834/
IMMUNITY	Effector Genes	AMP	Mucin	Mucin	SEA_dom	IPR000082	IPR036364			P15941,Q02817,Q02505,Q99102,Q9HC84,Q6W4X9,Q8TAX7		Buddenbor et al. 2017	10.1371/journal.pntd.0005984	https://www.ncbi.nlm.nih.gov/pubmed/29045404
IMMUNITY	Effector Genes	AMP	Myticin	Myticin	Myticin_preproprotein	IPR019631						Philipp et al. 2012	10.1371/journal.pone.0033091	https://www.ncbi.nlm.nih.gov/pmc/articles/PMC3308963/
IMMUNITY	Effector Genes	Antioxidants	Catalase	CAT	Catalase_core	IPR011614				P04040		Zhang et al. 2015	10.1038/srep08693	https://www.ncbi.nlm.nih.gov/pmc/articles/PMC4346834/
IMMUNITY	Effector Genes	Antioxidants	Glutaredoxin	GRX	Glutaredoxin	IPR002109				P35754,Q9NS18,O76003,Q86SX6		Seppala et al. 2021	10.1186/s12864-021-07428-1	https://bmcgenomics.biomedcentral.com/articles/10.1186/s12864-021-07428-1
IMMUNITY	Effector Genes	Antioxidants	Glutathion S transferase	GST	GST_C, GST_N	IPR004046,IPR004045	IPR010987			P08263,P09210,Q16772,O15217,P09488,P28161,P21266,Q03013,P46439,P09211,Q9Y2Q3,P30711		Seppala et al. 2021	10.1186/s12864-021-07428-1	https://bmcgenomics.biomedcentral.com/articles/10.1186/s12864-021-07428-1
IMMUNITY	Effector Genes	Antioxidants	Glutathione peroxidase	GPX	GPX_CS	IPR029760	IPR000889			P07203,P18283,P22352,P36969,O75715,P59796,Q96SL4,Q8TED1		Seppala et al. 2021	10.1186/s12864-021-07428-1	https://bmcgenomics.biomedcentral.com/articles/10.1186/s12864-021-07428-1
IMMUNITY	Effector Genes	Antioxidants	Glutathione reductase	GSR	FAD/NAD-binding_dom,Pyr_nucl-diS_OxRdtase_dimer	IPR023753,IPR004099,IPR006322	IPR006322,IPR036188,IPR016156			P00390		Seppala et al. 2021	10.1186/s12864-021-07428-1	https://bmcgenomics.biomedcentral.com/articles/10.1186/s12864-021-07428-1
IMMUNITY	Effector Genes	Antioxidants	Nucleoredoxin	NXN	TryX_NRX_thioredoxin_dom	IPR045870				Q6DKJ4		Seppala et al. 2021	10.1186/s12864-021-07428-1	https://bmcgenomics.biomedcentral.com/articles/10.1186/s12864-021-07428-1
IMMUNITY	Effector Genes	Antioxidants	Peroxidases	PRX	Haem_peroxidase_animal	IPR019791	IPR037120			Q9VEG6		Buddenbor et al. 2017	10.1371/journal.pntd.0005984	https://www.ncbi.nlm.nih.gov/pubmed/29045404
IMMUNITY	Effector Genes	Antioxidants	Peroxiredoxin	PRDX	AhpC/TSA	IPR000866	IPR013766,IPR019479			Q06830,P32119,P30048,Q13162,P30044,P30041		Seppala et al. 2021	10.1186/s12864-021-07428-1	https://bmcgenomics.biomedcentral.com/articles/10.1186/s12864-021-07428-1
IMMUNITY	Effector Genes	Antioxidants	Superoxide Dismutase (Cu/Zn)	SOD	SOD_Cu_Zn_dom	IPR001424		IPR019832,IPR019831		P00441,P08294		Zhang et al. 2015	10.1038/srep08693	https://www.ncbi.nlm.nih.gov/pmc/articles/PMC4346834/
IMMUNITY	Effector Genes	Antioxidants	Superoxide Dismutase (Mn/Fe)	MnSOD	Mn/Fe_SOD_C,Mn/Fe_SOD_N	IPR019832,IPR019831				P04179		Seppala et al. 2021	10.1186/s12864-021-07428-1	https://bmcgenomics.biomedcentral.com/articles/10.1186/s12864-021-07428-1
IMMUNITY	Effector Genes	Antioxidants	thioredoxin domain-containing protein	TRXDC	Thioredoxin_domain	IPR013766				P10599		Buddenbor et al. 2017	10.1371/journal.pntd.0005984	https://www.ncbi.nlm.nih.gov/pubmed/29045404
IMMUNITY	Effector Genes	Antiviral	Apolipoprotein B Editing Complex 3 proteins	APOBEC3	CMP_dCMP_dom,APOBEC/CMP_deaminase_Zn-bd	IPR002125,IPR016192	IPR040551			Q96AK3,Q9HC16,Q8IUX4,Q6NTF7,Q9NRW3,Q9UH17,P31941		Goubau et al. 2013	10.1016/j.immuni.2013.05.007	https://www.sciencedirect.com/science/article/pii/S1074761313002045
IMMUNITY	Effector Genes	Antiviral	Caveolin	CAV	Caveolin_CS	IPR018361	IPR001612			Q03135		Green et al. 2015	10.1099/jgv.0.000244	https://www.microbiologyresearch.org/content/journal/jgv/10.1099/jgv.0.000244#tab2
IMMUNITY	Effector Genes	Antiviral	Deoxynucleoside triphosphate triphosphohydrolase SAMHD	SAMHD	SAM, HD_dom	IPR001660,IPR006674	IPR013761,IPR003607			Q9Y3Z3		Goubau et al. 2013	10.1016/j.immuni.2013.05.007	https://www.sciencedirect.com/science/article/pii/S1074761313002045
IMMUNITY	Effector Genes	Antiviral	Double-stranded RNA-specific adenosine deaminase	ADAR	A_deamin,ADAR1_DSRM_1,ADAR1_DSRM_3,dsRBD_dom,Z_dom	IPR002466,IPR044456,IPR044457,IPR014720,IPR042371	IPR002466,IPR014720,IPR042371			P55265,P78563	Q9NII1	Lamers et al. 2019	10.3389/fimmu.2019.01763	https://www.frontiersin.org/articles/10.3389/fimmu.2019.01763/full
IMMUNITY	Effector Genes	Antiviral	Gilt	Gilt	Interferon-induced_GILT	IPR004911				P13284		Green et al. 2016	10.1186/s13567-016-0356-7	https://pubmed.ncbi.nlm.nih.gov/27439510/
IMMUNITY	Effector Genes	Antiviral	Interferon-induced GTP-binding protein Mx	Mx	GED,Dynamin_GTPase,Dynamin_stalk,Dynamin_N	IPR003130,IPR001401,IPR000375,IPR045063	IPR020850,IPR030381,IPR027417			P20591		Green et al. 2015	10.1099/jgv.0.000244	https://www.microbiologyresearch.org/content/journal/jgv/10.1099/jgv.0.000244#tab2
IMMUNITY	Effector Genes	Antiviral	Interferon-induced protein 44	IFI44	TLDc_dom,P-loop_NTPase	IPR006571,IPR027417	IPR024644			Q8TCB0		Green and Speck 2018	10.3390/v10030133	https://www.ncbi.nlm.nih.gov/pmc/articles/PMC5869526/
IMMUNITY	Effector Genes	Antiviral	Interferon-induced transmembrane protein-like	IFITML	CD225/Dispanin_fam	IPR007593				P13164,Q01629,Q01628,A6NNB3		Goubau et al. 2013	10.1016/j.immuni.2013.05.007	https://www.sciencedirect.com/science/article/pii/S1074761313002045
IMMUNITY	Effector Genes	Antiviral	Protein mono-ADP-ribosyltransferase	PARPs	Poly(ADP-ribose)pol_cat_dom	IPR012317				P09874,Q9UGN5,Q9Y6F1,Q9UKK3,O95271,Q2NL67,Q7Z3E1,Q8N3A8,Q8IXQ6,Q53GL7,Q9NR21,Q9H0J9,Q3UPF5,Q460N5,Q460N3,Q8N5Y8		Seppala et al. 2021	10.1186/s12864-021-07428-1	https://bmcgenomics.biomedcentral.com/articles/10.1186/s12864-021-07428-1
IMMUNITY	Effector Genes	Antiviral	Ribonuclease L	RNASEL	Ankyrin_rpt, RNase-L_Rnase,Prot_kinase_dom	IPR002110,IPR042745,IPR000719	IPR036770,IPR010513,IPR011009			Q05823		Goubau et al. 2013	10.1016/j.immuni.2013.05.007	https://www.sciencedirect.com/science/article/pii/S1074761313002045
IMMUNITY	Effector Genes	Antiviral	Tetherines (Bone marrow stromal antigen 2-like)	BST2L	BST2	IPR024886				Q10589		Goubau et al. 2013	10.1016/j.immuni.2013.05.007	https://www.sciencedirect.com/science/article/pii/S1074761313002045
IMMUNITY	Effector Genes	Antiviral	Tripartite motif-containing protein 5	TRIM5	SPRY,Znf-RING_LisH,Znf_B-box	IPR003877,IPR027370,IPR000315	IPR043136,IPR000315,IPR013083			Q9C035		Goubau et al. 2013	10.1016/j.immuni.2013.05.007	https://www.sciencedirect.com/science/article/pii/S1074761313002045
IMMUNITY	Effector Genes	Antiviral	viperins (Radical S-adenosyl methionine domain-containing proteins)	RSADs	rSAM,Aldolase_TIM	IPR007197,IPR013785				Q9HA92,Q8WXG1		Goubau et al. 2013	10.1016/j.immuni.2013.05.007	https://www.sciencedirect.com/science/article/pii/S1074761313002045
IMMUNITY	Effector Genes	Antiviral	zinc finger NFX1-type containing 1	ZNFX1	DNA2/NAM7_AAA_11,DNA2/NAM7-like_C,Znf_NFX1,ARM-type_fold	IPR041677,IPR041679,IPR000967,IPR016024	IPR045055,IPR041677,IPR041679			Q9P2E3		Blasi et al. 2022	10.1016/j.fsi.2022.01.019	https://www.sciencedirect.com/science/article/pii/S1050464822000286#appsec1
IMMUNITY	Effector Genes	Antiviral	Zinc-finger antiviral proteins	ZAP	Poly(ADP-ribose)pol_cat_dom, WWE-dom, ZAP_HTH,Znf-CCCH_8,Znf_CCCH	IPR012317,IPR004170,IPR041360,IPR040954,IPR000571	IPR004170,IPR041360,IPR040954,IPR000571			Q7Z2W4		Meagher et al. 2019	10.1073/pnas.1913232116	https://www.ncbi.nlm.nih.gov/pmc/articles/PMC6883784/
IMMUNITY	Effector Genes	Autophagy	Beclin	Beclin	Atg6/beclin_CC,Atg6_BARA,BH3_dom	IPR041691,IPR040455,IPR029318	IPR038274			Q14457		Green et al. 2016	10.1186/s13567-016-0356-7	https://pubmed.ncbi.nlm.nih.gov/27439510/
IMMUNITY	Effector Genes	Complement	alpha-2-macroglobulin containing proteins	A2M	Macroglobln_a2	IPR001599				P01023		Zhang et al. 2015	10.1038/srep08693	https://www.ncbi.nlm.nih.gov/pmc/articles/PMC4346834/
IMMUNITY	Effector Genes	Complement	C1q domain containing proteins	C1qDC	C1qD	IPR001073						Zhang et al. 2015	10.1038/srep08693	https://www.ncbi.nlm.nih.gov/pmc/articles/PMC4346834/
IMMUNITY	Effector Genes	Complement	Cluster of Differentiation 109	CD109	A-macroglobulin_rcpt-bd,A2M_N_BRD,A2M_TED,Macroglobln_a2,MG2,MG3	IPR009048,IPR011625,IPR041813,IPR013783,IPR001599,IPR002890,IPR041555	IPR036595,IPR011626,IPR011625,IPR041813,IPR013783,IPR001599		IPR010916,IPR040839	Q6YHK3		Zhang et al. 2015	10.1038/srep08693	https://www.ncbi.nlm.nih.gov/pmc/articles/PMC4346834/
IMMUNITY	Effector Genes	Complement	Complement proteins 3/4/5	C3/4/5	Netrin_domain,A-macroglobulin_rcpt-bd,Alpha-macroglobulin_TED	IPR001134,IPR009048,IPR011626	IPR008993,IPR036595			P01024,P0C0L4,P0C0L5,P01031		Zhang et al. 2015	10.1038/srep08693	https://www.ncbi.nlm.nih.gov/pmc/articles/PMC4346834/
IMMUNITY	Effector Genes	Complement	Factor B-like	CFB	VWF_A,Sushi_SCR_CCP_dom,Trypsin_dom	IPR002035,IPR000436,IPR001254	IPR011360			P00751		Zhang et al. 2015	10.1038/srep08693	https://www.ncbi.nlm.nih.gov/pmc/articles/PMC4346834/
IMMUNITY	Effector Genes	Complement	Multiple epidermal growth factor-like domains protein 10	MEGF10	EGF-like_Ca-bd_dom,EGF-like_dom,EMI_domain	IPR001881,IPR000742,IPR011489				Q96KG7		Green et al. 2016	10.1186/s13567-016-0356-7	https://pubmed.ncbi.nlm.nih.gov/27439510/
IMMUNITY	Effector Genes	Complement	thioester containing protein (thioester)	TEP	Alpha-macroglobulin_TED	IPR011626						Zhang et al. 2015	10.1038/srep08693	https://www.ncbi.nlm.nih.gov/pmc/articles/PMC4346834/
REGULATORY PATHWAYS	Effector Genes	E3 Ubiquitin ligases	Cullin	CUL	Cullin_homology	IPR016158	IPR036317			Q13616		Li et al. 2022	10.1007/s00251-021-01236-3	https://pubmed.ncbi.nlm.nih.gov/34854945/
REGULATORY PATHWAYS	Effector Genes	E3 Ubiquitin ligases	F-box/LRR-repeat protein	FBXL	F-box_dom, LRR_dom_sf	IPR001810,IPR032675	IPR036047,IPR032675			Q9UKC9,Q9UKT7		Li et al. 2022	10.1007/s00251-021-01236-3	https://pubmed.ncbi.nlm.nih.gov/34854945/
REGULATORY PATHWAYS	Effector Genes	E3 Ubiquitin ligases	S-phase kinase-associated protein 1	SKIP1	Skp1_comp_POZ,Skp1_comp_dimer	IPR016073,IPR016072	IPR011333,IPR036296			Q13616		Li et al. 2022	10.1007/s00251-021-01236-3	https://pubmed.ncbi.nlm.nih.gov/34854945/
REGULATORY PATHWAYS	Effector Genes	E3 Ubiquitin ligases	Tumor necrosis factor alpha-induced protein 3/A20-like	TNAP3/A20	Znf_A20,OTU_dom	IPR002653,IPR003323	IPR033478			P21580		Philipp et al. 2012	10.1371/journal.pone.0033091	https://www.ncbi.nlm.nih.gov/pmc/articles/PMC3308963/
IMMUNITY	Effector Genes	Lysozyme	Lysozyme	Lysozyme	Glyco_hydro_22_CS	IPR019799	IPR023346			P61626		Zhang et al. 2015	10.1038/srep08693	https://www.ncbi.nlm.nih.gov/pmc/articles/PMC4346834/
IMMUNITY	Effector Genes	Metabolism	Alcohol dehydrogenase-like	ADH	ADH-like_C	IPR013149				P07327,P00325,P00326,P08319,P40394,P11766		Seppala et al. 2021	10.1186/s12864-021-07428-1	https://bmcgenomics.biomedcentral.com/articles/10.1186/s12864-021-07428-1
IMMUNITY	Effector Genes	Metabolism	Estrogen receptor/oestrogen-related receptors	ERR	Nucl_hrmn_rcpt_lig-bd,Znf_hrmn_rcpt,Est_rcpt/est-rel_rcp	IPR000536,IPR001628,IPR024178	IPR024178			P11474,O95718		Seppala et al. 2021	10.1186/s12864-021-07428-1	https://bmcgenomics.biomedcentral.com/articles/10.1186/s12864-021-07428-1
IMMUNITY	Effector Genes	Metabolism	Ferritins	Ferritin	Ferritin_DPS_dom	IPR008331	IPR001519			P02792,P02794		Seppala et al. 2021	10.1186/s12864-021-07428-1	https://bmcgenomics.biomedcentral.com/articles/10.1186/s12864-021-07428-1
IMMUNITY	Effector Genes	Metabolism	Retinoid X receptor	RXR	Retinoid-X_rcpt/HNF4,Znf_hrmn_rcpt,Nucl_hrmn_rcpt_lig-bd,Nuc_recep-AF1	IPR000003,IPR001628,IPR000536,IPR021780	IPR000003			P19793,P28704,P48443		Seppala et al. 2021	10.1186/s12864-021-07428-1	https://bmcgenomics.biomedcentral.com/articles/10.1186/s12864-021-07428-1
IMMUNITY	Effector Genes	Metabolism	Serine/threonine-protein phosphatase PP1	PP1	Ser/Thr-sp_prot-phosphatase,STPPase_N	IPR006186,IPR031675	IPR037979			P62136,P62140,P36873		Seppala et al. 2021	10.1186/s12864-021-07428-1	https://bmcgenomics.biomedcentral.com/articles/10.1186/s12864-021-07428-1
IMMUNITY	Effector Genes	Metabolism	Ubiquitin-like proteins	Ubiquitin-like	Ubiquitin-like_dom	IPR000626						Seppala et al. 2021	10.1186/s12864-021-07428-1	https://bmcgenomics.biomedcentral.com/articles/10.1186/s12864-021-07428-1
IMMUNITY	Effector Genes	Phenoloxidase/melanisation-type reaction	Laccase	Laccase	CuRO_1_LCC,CuRO_2_LCC	IPR034288,IPR034285	IPR001117			Q8IV20		Seppala et al. 2021	10.1186/s12864-021-07428-1	https://bmcgenomics.biomedcentral.com/articles/10.1186/s12864-021-07428-1
IMMUNITY	Effector Genes	Phenoloxidase/melanisation-type reaction	Phenoloxidase	proPO	Hemocyanin/hexamerin_mid_dom,Hemocyanin_C,Hemocyanin_N,Tyrosinase_Cu-bd,Ig_E-set	IPR000896,IPR005203,IPR005204,IPR002227,IPR014756	IPR008922,IPR037020,IPR036697				Q9V521,Q9W1V6	Seppala et al. 2021	10.1186/s12864-021-07428-1	https://bmcgenomics.biomedcentral.com/articles/10.1186/s12864-021-07428-1
IMMUNITY	Effector Genes	Phenoloxidase/melanisation-type reaction	Tyrosinase	Tyrosinase	Tyrosinase_Cu-bd	IPR002227				P14679,P17643		Seppala et al. 2021	10.1186/s12864-021-07428-1	https://bmcgenomics.biomedcentral.com/articles/10.1186/s12864-021-07428-1
IMMUNITY	Effector Genes	RNAi	Argonaute	AGO	Argonaute_Mid_dom,Argonaute_N,PAZ_dom,Piwi,ArgoL1,ArgoL2	IPR032473,IPR032474,IPR003100,IPR003165,IPR014811,IPR032472	IPR003165,IPR036085,IPR032473			Q9UKV8		Green and Speck 2018	10.3390/v10030133	https://www.ncbi.nlm.nih.gov/pmc/articles/PMC5869526/
IMMUNITY	Effector Genes	RNAi	Dicer	Dicer	DICER_DSRM,RNase_III_dom,PAZ_dom	IPR044441,IPR000999,IPR003100	IPR014720,IPR038248,IPR036085,IPR036389			Q9UPY3		Green and Speck 2018	10.3390/v10030133	https://www.ncbi.nlm.nih.gov/pmc/articles/PMC5869526/
IMMUNITY	Effector Genes	RNAi	Piwi-like	PIWI	Piwi,ArgoL1,PAZ_dom	IPR003165,IPR014811,IPR003100	IPR003165			Q96J94		Buddenbor et al. 2017	10.1371/journal.pntd.0005984	https://www.ncbi.nlm.nih.gov/pubmed/29045404
IMMUNITY	Effector Genes	RNAi	RISC-loading complex subunit TARBP	TRBP	TRBP2_DSRM_1,TRBP2_DSRM_2,TRBP2_DSRM_3	IPR044469,IPR044470,IPR044471	IPR014720,IPR028605			Q15633		Green et al. 2015	10.1099/jgv.0.000244	https://www.microbiologyresearch.org/content/journal/jgv/10.1099/jgv.0.000244#tab2
IMMUNITY	Effector Genes	ROS	Dual oxidase	DUOX	EF-hand-dom_pair, EF_hand_dom, FAD-bd_8, FAD-bd_FR_type, Fe3_Rdtase_TM_dom, FNR_nucleotide-bd, Haem_peroxidase_animal, Riboflavin_synthase-like_b-brl	IPR011992,IPR002048,IPR013112,IPR017927,IPR013130,IPR039261,IPR019791,IPR017938				Q9NRD9,Q9NRD8		Seppala et al. 2021	10.1186/s12864-021-07428-1	https://bmcgenomics.biomedcentral.com/articles/10.1186/s12864-021-07428-1
IMMUNITY	Effector Genes	ROS	Dual oxidase maturation factor	DUOXA	Dual_oxidase_maturation_fac	IPR018469				Q1HG43,Q1HG44		Seppala et al. 2021	10.1186/s12864-021-07428-1	https://bmcgenomics.biomedcentral.com/articles/10.1186/s12864-021-07428-1
IMMUNITY	Effector Genes	ROS	L-Amino Oxidase	LAAO	Amino_oxidase	IPR002937				Q96RQ9		Seppala et al. 2021	10.1186/s12864-021-07428-1	https://bmcgenomics.biomedcentral.com/articles/10.1186/s12864-021-07428-1
IMMUNITY	Effector Genes	ROS	NADPH oxidase	NOX	FAD-bd_FR_type,Fe3_Rdtase_TM_dom,Fe_red_NAD-bd_6	IPR017927,IPR013130,IPR013121	IPR000778			Q9Y5S8,Q9HBY0,Q9NPH5		Seppala et al. 2021	10.1186/s12864-021-07428-1	https://bmcgenomics.biomedcentral.com/articles/10.1186/s12864-021-07428-1
IMMUNITY	Effector Genes	ROS	Nitric-oxide synthase	NOS	NOS_N,Flavodoxin/NO_synt	IPR004030,IPR008254	IPR008254			P29475,P35228,P29474		Zhang et al. 2015	10.1038/srep08693	https://www.ncbi.nlm.nih.gov/pmc/articles/PMC4346834/
IMMUNITY	Effector Genes	ROS	Peroxidasin	PRXDN	Peroxidasin_peroxidase	IPR034824	IPR029610			Q92626,A1KZ92	Q9VZZ4	Seppala et al. 2021	10.1186/s12864-021-07428-1	https://bmcgenomics.biomedcentral.com/articles/10.1186/s12864-021-07428-1
IMMUNITY	Effector Genes	Stress responses	Heat shock 20 kDa protein	HSP20	A-crystallin/Hsp20_dom	IPR002068	IPR008978					Green et al. 2016	10.1186/s13567-016-0356-7	https://pubmed.ncbi.nlm.nih.gov/27439510/
IMMUNITY	Effector Genes	Stress responses	Heat shock 70 kDa protein	HSP70	Heat_shock_70_CS	IPR018181	IPR013126			P0DMV8,P0DMV9,P34931		Seppala et al. 2021	10.1186/s12864-021-07428-1	https://bmcgenomics.biomedcentral.com/articles/10.1186/s12864-021-07428-1
IMMUNITY	Effector Genes	Stress responses	Heat shock 90 kDa protein	HSP90	Heat_shock_protein_90_CS,Hsp90_N,HATPase_C	IPR019805,IPR020575,IPR003594	IPR001404			P07900,P08238		Seppala et al. 2021	10.1186/s12864-021-07428-1	https://bmcgenomics.biomedcentral.com/articles/10.1186/s12864-021-07428-1
IMMUNITY	Effector Genes	Stress responses	Heat shock factor protein	HSF	HATPase_C,HSF_DNA-bd	IPR003594,IPR000232	IPR027725			Q00613,Q03933		Seppala et al. 2021	10.1186/s12864-021-07428-1	https://bmcgenomics.biomedcentral.com/articles/10.1186/s12864-021-07428-1
IMMUNITY	Immune receptor	DExD/H-box helicases	ATP-dependent RNA helicase DDX1	DDX1	DEAD/DEAH_box,SPRY_dom,B30.2/SPRY	IPR011545,IPR003877,IPR001870	IPR011545,IPR027417,IPR043136			Q92499		Su et al. 2022	10.1007/s00018-021-04072-6	https://www.ncbi.nlm.nih.gov/pmc/articles/PMC8671602/
IMMUNITY	Immune receptor	DExD/H-box helicases	ATP-dependent RNA helicase DDX21	DDX21	DEAD/DEAH_box,GUCT	IPR011545,IPR012562	IPR011545,IPR035979			Q9NR30		Su et al. 2023	10.1007/s00018-021-04072-6	https://www.ncbi.nlm.nih.gov/pmc/articles/PMC8671602/
IMMUNITY	Immune receptor	DExD/H-box helicases	ATP-dependent RNA helicase DDX41	DDX41	DEAD/DEAH_box,DEADc_DDX41	IPR011545,IPR044113				Q9UJV9		Su et al. 2027	10.1007/s00018-021-04072-6	https://www.ncbi.nlm.nih.gov/pmc/articles/PMC8671602/
IMMUNITY	Immune receptor	DExD/H-box helicases	ATP-dependent RNA helicase DHX15	DHX15	DEAD/DEAH_box,DHX15_DEXHc	IPR011545,IPR044756				O43143		Su et al. 2025	10.1007/s00018-021-04072-6	https://www.ncbi.nlm.nih.gov/pmc/articles/PMC8671602/
IMMUNITY	Immune receptor	DExD/H-box helicases	ATP-dependent RNA helicase DHX9	DHX9	DEAD/DEAH_box,DHX9_DSRM_1,DHX9_DSRM_2	IPR011545,IPR044445,IPR044446	IPR011545,IPR014720			Q08211		Su et al. 2027	10.1007/s00018-021-04072-6	https://www.ncbi.nlm.nih.gov/pmc/articles/PMC8671602/
IMMUNITY	Immune receptor	DExD/H-box helicases	ATP-dependent RNA helicase with DEAD Q motif	DDX_DEAD_Q	DEAD/DEAH_box,RNA_helicase_DEAD_Q_motif	IPR011545,IPR014014				O00148,Q13838,Q9UJV9,Q9NY93,Q9NY93,P26196,Q9BUQ8,Q9GZR7,O00571,O15523,Q92841,Q9NUU7,Q9UMR2		Su et al. 2024	10.1007/s00018-021-04072-6	https://www.ncbi.nlm.nih.gov/pmc/articles/PMC8671602/
IMMUNITY	Immune receptor	DExD/H-box helicases	ATP-dependent RNA helicases with Domain of unknown function 1605	DHX_DUF1605	DEAD/DEAH_box,DUF1605	IPR011545,IPR011709				Q7L2E3,Q7Z478,Q9H2U1,Q9H6R0,Q7L2E3		Su et al. 2026	10.1007/s00018-021-04072-6	https://www.ncbi.nlm.nih.gov/pmc/articles/PMC8671602/
IMMUNITY	Immune receptor	DExD/H-box helicases	DExD/H-box helicases - other	DExD/H-box	DEAD/DEAH_box	IPR011545			IPR041204,IPR021673			Su et al. 2021	10.1007/s00018-021-04072-6	https://pubmed.ncbi.nlm.nih.gov/34910251/
IMMUNITY	Immune receptor	Gene associated with VDJ recombination	RAG-like	RAG-like	C2H2 RAG1-type zinc finger	IPR019485	IPR018957,IPR035714			P15918,P55895		Zhang et al. 2015	10.1038/srep08693	https://www.ncbi.nlm.nih.gov/pmc/articles/PMC4346834/
IMMUNITY	Immune receptor	lectins	Apextrin	Apextrin	ApeC	IPR031569						Gerdol 2017	10.25431/1824-307X/isj.v14i1.103-118	https://www.isj.unimore.it/index.php/ISJ/article/view/29/332
IMMUNITY	Immune receptor	lectins	C-type lectin domain containing proteins	CTLDC	CTLD	IPR001304	IPR016187					Zhang et al. 2015	10.1038/srep08693	https://www.ncbi.nlm.nih.gov/pmc/articles/PMC4346834/
IMMUNITY	Immune receptor	lectins	Chitinases	Chi-lectin	Glyco_hydro18_cat	IPR001223						Seppala et al. 2021	10.1186/s12864-021-07428-1	https://bmcgenomics.biomedcentral.com/articles/10.1186/s12864-021-07428-1
IMMUNITY	Immune receptor	lectins	F-box domain containing lectins	F-box lectins	F-box_dom,F-box-assoc_dom,Galactose-bd-like_sf	IPR001810,IPR007397,IPR008979						Seppala et al. 2021	10.1186/s12864-021-07428-1	https://bmcgenomics.biomedcentral.com/articles/10.1186/s12864-021-07428-1
IMMUNITY	Immune receptor	lectins	Fibrinogen domain containing protein	FBGDC	Fibrinogen_a/b/g_C_dom	IPR002181						Zhang et al. 2015	10.1038/srep08693	https://www.ncbi.nlm.nih.gov/pmc/articles/PMC4346834/
IMMUNITY	Immune receptor	lectins	Fucolectin	F-type lectins	FTP1	IPR006585						Seppala et al. 2021	10.1186/s12864-021-07428-1	https://bmcgenomics.biomedcentral.com/articles/10.1186/s12864-021-07428-1
IMMUNITY	Immune receptor	lectins	Galectin domain containg proteins	Galectin	Gal_CRD	IPR001079						Zhang et al. 2015	10.1038/srep08693	https://www.ncbi.nlm.nih.gov/pmc/articles/PMC4346834/
IMMUNITY	Immune receptor	lectins	H-type lectins	H-type lectin	H-type_lectin_domain	IPR019019	IPR037221					Gerdol 2017	10.25431/1824-307X/isj.v14i1.103-118	https://www.isj.unimore.it/index.php/ISJ/article/view/29/332
IMMUNITY	Immune receptor	lectins	immunoglobulin lectins	I-type lectins	Ig_I-set	IPR013098						Seppala et al. 2021	10.1186/s12864-021-07428-1	https://bmcgenomics.biomedcentral.com/articles/10.1186/s12864-021-07428-1
IMMUNITY	Immune receptor	lectins	Legume-like lectin	L-type lectin	Lectin_leg	IPR005052						Seppala et al. 2021	10.1186/s12864-021-07428-1	https://bmcgenomics.biomedcentral.com/articles/10.1186/s12864-021-07428-1
IMMUNITY	Immune receptor	lectins	mannose 6-phosphate receptor homology domain containing	P-type lectin	MRH	IPR044865	IPR009011					Zhang et al. 2015	10.1038/srep08693	https://www.ncbi.nlm.nih.gov/pmc/articles/PMC4346834/
IMMUNITY	Immune receptor	lectins	Mannose-binding lectin	MBP	Collectin_CTLD	IPR033990				P48740		Nauta et al. 2003	10.1002/eji.200323888	https://pubmed.ncbi.nlm.nih.gov/14515269/
IMMUNITY	Immune receptor	lectins	Pentraxins	Pentraxins	Pentaxin_CS	IPR030476	IPR001759					Seppala et al. 2021	10.1186/s12864-021-07428-1	https://bmcgenomics.biomedcentral.com/articles/10.1186/s12864-021-07428-1
IMMUNITY	Immune receptor	lectins	Ricin-type lectins	R-type lectins	Ricin_B_lectin	IPR000772						Seppala et al. 2021	10.1186/s12864-021-07428-1	https://bmcgenomics.biomedcentral.com/articles/10.1186/s12864-021-07428-1
IMMUNITY	Immune receptor	lectins	SUEL lectins	SUEL lectin	Lectin_gal-bd_dom	IPR000922						Gerdol 2017	10.25431/1824-307X/isj.v14i1.103-118	https://www.isj.unimore.it/index.php/ISJ/article/view/29/332
IMMUNITY	Immune receptor	lectins	VIgL _C-type lectin-related protein	CREP	CTLD, Ig-like	IPR001304,IPR007110	IPR001304,IPR036179		IPR003961,IPR036116			Dheilly et al. 2015	10.1016/j.dci.2014.10.009	https://www.sciencedirect.com/science/article/pii/S0145305X14002560
IMMUNITY	Immune receptor	lectins	VIgL _Galectin-related protein	GREP	Galectin, Ig-like	IPR001079,IPR007110	IPR001079,IPR036179					Dheilly et al. 2015	10.1016/j.dci.2014.10.009	https://www.sciencedirect.com/science/article/pii/S0145305X14002560
IMMUNITY	Immune receptor	lectins	VIgL_fibrinogen-related proteins	FREP	Fibrinogen_a/b/g_C_dom, Ig-like	IPR002181,IPR007110	IPR002181,IPR036179					Dheilly et al. 2015	10.1016/j.dci.2014.10.009	https://www.sciencedirect.com/science/article/pii/S0145305X14002560
IMMUNITY	Immune receptor	lectins	_-mannosidase-like protein	M-type lectin	Glyco_hydro_47	IPR001382						Seppala et al. 2021	10.1186/s12864-021-07428-1	https://bmcgenomics.biomedcentral.com/articles/10.1186/s12864-021-07428-1
IMMUNITY	Immune receptor	LRR-domain containing protein	Leucine rich repeat containg protein	LRR-other	LRR	IPR001611	IPR032675		IPR007110,IPR007111,IPR000157			Zhang et al. 2015	10.1038/srep08693	https://www.ncbi.nlm.nih.gov/pmc/articles/PMC4346834/
IMMUNITY	Immune receptor	LRR-domain containing protein	Leucine rich repeate and immunoglobin domain containing protein	LRR-IG	LRR, Ig	IPR001611,IPR007110						Zhang et al. 2015	10.1038/srep08693	https://www.ncbi.nlm.nih.gov/pmc/articles/PMC4346834/
IMMUNITY	Immune receptor	PRRs	2'-5'-oligoadenylate synthetase	OAS	2-5-oligoAdlate_synth_1_dom2/C, NT_2-5OAS_ClassI-CCAase, Polymerase_NTP_transf_dom	IPR018952,IPR006116,IPR002934				P00973,P29728,Q9Y6K5		Lamers et al. 2019	10.3389/fimmu.2019.01763	https://www.frontiersin.org/articles/10.3389/fimmu.2019.01763/full
IMMUNITY	Immune receptor	PRRs	ATP-binding cassette sub-family F member-like	ABCF1	AAA+_ATPase,ABC_transporter-like_ATP-bd	IPR003593,IPR003439				Q8NE71		Goubau et al. 2013	10.1016/j.immuni.2013.05.007	https://www.sciencedirect.com/science/article/pii/S1074761313002045
IMMUNITY	Immune receptor	PRRs	ATP-dependent DNA helicase II/X-ray repair cross-complementing protein 5/6	Ku70/80	Ku70/Ku80_beta-barrel_dom,Ku_C,Ku_N	IPR006164,IPR005160,IPR005161				P12956,P13010	Q9I7M8	Goubau et al. 2013,Paludan and Bowie 2013	10.1016/j.immuni.2013.05.007,10.1016/j.immuni.2013.05.004	https://www.sciencedirect.com/science/article/pii/S1074761313002045.,https://www.sciencedirect.com/science/article/pii/S107476131300201X
IMMUNITY	Immune receptor	PRRs	Beta 1,3-glucan recognition proteins	GRP	BGBP_N	IPR031756					Q9NHB0	Zhang et al. 2015	10.1038/srep08693	https://www.ncbi.nlm.nih.gov/pmc/articles/PMC4346834/
IMMUNITY	Immune receptor	PRRs	CD36/scavenger receptor class B member 1-like	CD36-like	CD36/SCARB1/SNMP1	IPR005428	IPR002159			Q8WTV0		Zhang et al. 2015	10.1038/srep08693	https://www.ncbi.nlm.nih.gov/pmc/articles/PMC4346834/
IMMUNITY	Immune receptor	PRRs	Cyclic GMP-AMP synthase	cGAS	Mab-21_dom	IPR024810				P78527		Goubau et al. 2013,Paludan and Bowie 2013	10.1016/j.immuni.2013.05.007,10.1016/j.immuni.2013.05.004	https://www.sciencedirect.com/science/article/pii/S1074761313002045.,https://www.sciencedirect.com/science/article/pii/S107476131300201X
IMMUNITY	Immune receptor	PRRs	DNA repair protein RAD50	RAD50	Rad50/SbcC_AAA,ABC_Rad50,Zn_hook_RAD50	IPR038729,IPR045171,IPR013134	IPR027417,IPR004584			Q92878		Goubau et al. 2013,Paludan and Bowie 2013	10.1016/j.immuni.2013.05.007,10.1016/j.immuni.2013.05.004	https://www.sciencedirect.com/science/article/pii/S1074761313002045.,https://www.sciencedirect.com/science/article/pii/S107476131300201X
IMMUNITY	Immune receptor	PRRs	DNA-dependent protein kinase-like	DNAPK	DNA-PK_dom, DNAPKcs_CC5,DNAPKcs_CC3	IPR037706,IPR045581,IPR012582	IPR037706			P78527		Goubau et al. 2013,Paludan and Bowie 2013	10.1016/j.immuni.2013.05.007,10.1016/j.immuni.2013.05.004	https://www.sciencedirect.com/science/article/pii/S1074761313002045.,https://www.sciencedirect.com/science/article/pii/S107476131300201X
IMMUNITY	Immune receptor	PRRs	DNA-directed RNA polymerase III	RNApol_III	RNA_pol_Rpc34,WH_DNA-bd_sf	IPR007832,IPR036390	IPR016049,IPR036388			Q9H1D9		Goubau et al. 2013,Paludan and Bowie 2013	10.1016/j.immuni.2013.05.007,10.1016/j.immuni.2013.05.004	https://www.sciencedirect.com/science/article/pii/S1074761313002045.,https://www.sciencedirect.com/science/article/pii/S107476131300201X
IMMUNITY	Immune receptor	PRRs	Double-strand break repair protein MRE11-like	MRE11	Mre11_N,Mre11_DNA-bd	IPR041796,IPR007281	IPR038487,IPR004843			P49959		Goubau et al. 2013,Paludan and Bowie 2013	10.1016/j.immuni.2013.05.007,10.1016/j.immuni.2013.05.004	https://www.sciencedirect.com/science/article/pii/S1074761313002045.,https://www.sciencedirect.com/science/article/pii/S107476131300201X
IMMUNITY	Immune receptor	PRRs	EIF2AK2/PKR-like	PKR	EIF2AK2_DSRM_1,EIF2AK2_DSRM_2,Prot_kinase_dom	IPR044452,IPR044453,IPR000719	IPR014720,IPR000719			P19525		Lamers et al. 2019	10.3389/fimmu.2019.01763	https://www.frontiersin.org/articles/10.3389/fimmu.2019.01763/full
IMMUNITY	Immune receptor	PRRs	Gram-negative bacteria binding-protein	GNBP	GH16	IPR000757					Q9NHB0	Zhang et al. 2015	10.1038/srep08693	https://www.ncbi.nlm.nih.gov/pmc/articles/PMC4346834/
IMMUNITY	Immune receptor	PRRs	High mobility group box proteins	HMGBs	HMG_box_dom	IPR009071	IPR036910			P09429,P26583,O15347		Goubau et al. 2013	10.1016/j.immuni.2013.05.007	https://www.sciencedirect.com/science/article/pii/S1074761313002045
IMMUNITY	Immune receptor	PRRs	Interferon-inducible proteins	AIM2-like/IFI16-like	DAPIN, HIN200/IF120x	IPR004020,IPR004021	IPR011029,IPR004021			O14862,Q16666		Goubau et al. 2013,Paludan and Bowie 2013	10.1016/j.immuni.2013.05.007,10.1016/j.immuni.2013.05.004	https://www.sciencedirect.com/science/article/pii/S1074761313002045.,https://www.sciencedirect.com/science/article/pii/S107476131300201X
IMMUNITY	Immune receptor	PRRs	Leucine-rich repeat flightless-interacting protein 1-like	LRRFIP1	LRRFIP1/2	IPR019139				Q32MZ4		Goubau et al. 2013	10.1016/j.immuni.2013.05.007	https://www.sciencedirect.com/science/article/pii/S1074761313002045
IMMUNITY	Immune receptor	PRRs	Monocyte differentiation antigen CD14	CD14	Monocyte_diff_Ag_CD14	IPR016337				P08571		Manes and Nita-Lazar 2021	10.1128/mSystems.00336-21	https://journals.asm.org/doi/full/10.1128/mSystems.00336-21
IMMUNITY	Immune receptor	PRRs	Myeloid Differentiation factor 2/Lymphocyte antigen 96	MD2	ML_dom	IPR003172	IPR039217			Q9Y6Y9		Manes and Nita-Lazar 2021	10.1128/mSystems.00336-21	https://journals.asm.org/doi/full/10.1128/mSystems.00336-21
IMMUNITY	Immune receptor	PRRs	NOD-like receptor	NLR	NACHT, LRR	IPR007111,IPR001611	IPR007111,IPR032675			Q9Y239,Q9HC29,Q7RTR2,Q86WI3,Q86UT6,Q7RTR0,Q86W26,Q8WX94		Wicherska-Pawowska et al. 2021	10.3390/ijms222413397	https://www.ncbi.nlm.nih.gov/pmc/articles/PMC8704656/
IMMUNITY	Immune receptor	PRRs	peptidoglycan recognition proteins	PGRP	PGRP_domain_met/bac	IPR006619				O75594		Zhang et al. 2015	10.1038/srep08693	https://www.ncbi.nlm.nih.gov/pmc/articles/PMC4346834/
IMMUNITY	Immune receptor	PRRs	RIG-I-like receptors	RLR	RIG-I_C,RLR_CTR	IPR011545,IPR041204,IPR021673	IPR038557			O95786,Q9BYX4,Q96C10		Wicherska-Pawowska et al. 2021	10.3390/ijms222413397	https://www.ncbi.nlm.nih.gov/pmc/articles/PMC8704656/
IMMUNITY	Immune receptor	PRRs	scavenger receptor cysteine-rich domain containing protein	SRCR	SRCR	IPR001190				Q4G0T1,Q8WTU2,A1L4H1		Zhang et al. 2015	10.1038/srep08693	https://www.ncbi.nlm.nih.gov/pmc/articles/PMC4346834/
IMMUNITY	Immune receptor	PRRs	Stimulator of interferon genes	STING/MITA	STING_C	IPR033952	IPR038623			Q86WV6		Goubau et al. 2013,Paludan and Bowie 2013	10.1016/j.immuni.2013.05.007,10.1016/j.immuni.2013.05.004	https://www.sciencedirect.com/science/article/pii/S1074761313002045.,https://www.sciencedirect.com/science/article/pii/S107476131300201X
IMMUNITY	Immune receptor	PRRs	Toll-like receptor	TLR	TIR, LRR	IPR000157,IPR001611	IPR000157,IPR032675	IPR000157,IPR003591		Q15399,O60603,O15455,O00206,O60602,Q9Y2C9,Q9NYK1,Q9NR97,Q9NR96,Q9BXR5		Wicherska-Pawowska et al. 2021	10.3390/ijms222413397	https://www.ncbi.nlm.nih.gov/pmc/articles/PMC8704656/
IMMUNITY	Immune receptor	PRRs	Z-DNA-binding proteins	ZBP/DAI	Z_dom	IPR042371				Q9H171		Paludan and Bowie 2013	10.1016/j.immuni.2013.05.004	https://www.sciencedirect.com/science/article/pii/S107476131300201X
REGULATORY PATHWAYS	Intracellular signal transduction	Apoptosis	Apoptosis regulator Bcl2- like	Bcl2-like	Bcl-2_BH1-3,Bcl2_BH4	IPR026304,IPR003093	IPR002475			Q07817		Seppala et al. 2021	10.1186/s12864-021-07428-1	https://bmcgenomics.biomedcentral.com/articles/10.1186/s12864-021-07428-1
REGULATORY PATHWAYS	Intracellular signal transduction	Apoptosis	Caspases	Caspase	Pept_C14A	IPR015917				P29466,P42575,P42574,P49662,P51878,P55212,P55210,Q14790,P55211,Q92851		Seppala et al. 2021	10.1186/s12864-021-07428-1	https://bmcgenomics.biomedcentral.com/articles/10.1186/s12864-021-07428-1
REGULATORY PATHWAYS	Intracellular signal transduction	Apoptosis	Fas apoptotic inhibitory molecule	FAIM	FAIM1_dom_sf	IPR038513	IPR010695			Q9NVQ4		Seppala et al. 2021	10.1186/s12864-021-07428-1	https://bmcgenomics.biomedcentral.com/articles/10.1186/s12864-021-07428-1
REGULATORY PATHWAYS	Intracellular signal transduction	Apoptosis	Mitochondrial apoptosis-inducing factor	AIF	AIF_C,FAD/NAD-binding_dom	IPR029324,IPR023753	IPR029324,IPR036188			O95831		Seppala et al. 2021	10.1186/s12864-021-07428-1	https://bmcgenomics.biomedcentral.com/articles/10.1186/s12864-021-07428-1
REGULATORY PATHWAYS	Intracellular signal transduction	Apoptosis	Serine protease HTRA2	HTRA2	PDZ,PDZ_6,Peptidase_S1C	IPR041489,IPR001478,IPR001940				O43464		Seppala et al. 2021	10.1186/s12864-021-07428-1	https://bmcgenomics.biomedcentral.com/articles/10.1186/s12864-021-07428-1
REGULATORY PATHWAYS	Intracellular signal transduction	E3 Ubiquitin ligases	Baculoviral IAP repeat-containing proteins	IAPs	BIR_rpt	IPR001370				Q13490,Q13489		Seppala et al. 2021	10.1186/s12864-021-07428-1	https://bmcgenomics.biomedcentral.com/articles/10.1186/s12864-021-07428-1
REGULATORY PATHWAYS	Intracellular signal transduction	E3 Ubiquitin ligases	E3 ubiquitin ligase Pellino	Pellino	Pellino_fam	IPR006800				Q96FA3,Q9HAT8,Q8N2H9		Zhang et al. 2015	10.1038/srep08693	https://www.ncbi.nlm.nih.gov/pmc/articles/PMC4346834/
REGULATORY PATHWAYS	Intracellular signal transduction	E3 Ubiquitin ligases	E3 ubiquitin-protein ligase RNF135/RING finger protein leading to RIG-I activation	RNF134/RIPLET	RNF135_SPRY_PRY_dom,Znf_RING	IPR042723,IPR001841	IPR001870,IPR001841			Q8IUD6		Manes and Nita-Lazar 2021	10.1128/mSystems.00336-21	https://journals.asm.org/doi/full/10.1128/mSystems.00336-21
REGULATORY PATHWAYS	Intracellular signal transduction	E3 Ubiquitin ligases	E3 ubiquitin-protein ligase RNF31	HOIP	IBR,BUP,RNF31-UBA,RNF31_C,TRIAD_supradom,Znf_RanBP2	IPR002867,IPR018997,IPR032065,IPR041031,IPR044066,IPR001876	IPR032065,IPR001841,IPR036443,IPR044066,IPR018997			Q96EP0		Manes and Nita-Lazar 2021	10.1128/mSystems.00336-21	https://journals.asm.org/doi/full/10.1128/mSystems.00336-21
REGULATORY PATHWAYS	Intracellular signal transduction	E3 Ubiquitin ligases	E3 ubiquitin-protein ligase TRIM	TRIM	Znf_B-box,Znf_RING	IPR000315,IPR001841				Q9BZY9		Manes and Nita-Lazar 2021	10.1128/mSystems.00336-21	https://journals.asm.org/doi/full/10.1128/mSystems.00336-21
REGULATORY PATHWAYS	Intracellular signal transduction	E3 Ubiquitin ligases	E3 ubiquitin-protein ligase TRIM23	ARD1	Bbox_C,Small_GTP-bd_dom,Znf-RING_LisH,Znf_B-box,Znf_C2H2_type	IPR003649,IPR005225,IPR027370,IPR000315,IPR013087	IPR024156,IPR013083,IPR036236			P36406		Sparrer et al. 2017	10.1038/s41564-017-0017-2	https://pubmed.ncbi.nlm.nih.gov/28871090/
REGULATORY PATHWAYS	Intracellular signal transduction	E3 Ubiquitin ligases	E3 ubiquitin-protein ligase TRIM31	TRIM4	PRY/SPRY_TRIM4, Znf_B-box,Znf_RING	IPR035829,IPR000315,IPR001841	IPR001870,IPR000315,IPR001841			Q9C037		Manes and Nita-Lazar 2021	10.1128/mSystems.00336-21	https://journals.asm.org/doi/full/10.1128/mSystems.00336-21
REGULATORY PATHWAYS	Intracellular signal transduction	E3 Ubiquitin ligases	E3 ubiquitin/ISG15 ligase TRIM25/65	TRIM25/65	B30.2/SPRY,SPRY,Znf_RING	IPR001870,IPR003877,IPR001841	IPR013320,IPR043136,IPR013083			Q14258,Q6PJ69		Manes and Nita-Lazar 2021	10.1128/mSystems.00336-21	https://journals.asm.org/doi/full/10.1128/mSystems.00336-21
REGULATORY PATHWAYS	Intracellular signal transduction	E3 Ubiquitin ligases	RanBP-type and C3HC4-type zinc finger-containing protein 1 RBCK1	HOIL1	TRIAD,Ubiquitin-like_dom,Znf-RING_LisH,Znf_RanBP2	IPR044066,IPR000626,IPR027370,IPR001876	IPR026261,IPR001841,IPR036443			Q9BYM8		Manes and Nita-Lazar 2021	10.1128/mSystems.00336-21	https://journals.asm.org/doi/full/10.1128/mSystems.00336-21
REGULATORY PATHWAYS	Intracellular signal transduction	E3 Ubiquitin ligases	RNA-binding E3 ubiquitin-protein ligase MEX3C	MEX3C	KH_dom_type_1,Znf_RING	IPR004088,IPR001841	IPR036612,IPR013083			Q5U5Q3		Manes and Nita-Lazar 2021	10.1128/mSystems.00336-21	https://journals.asm.org/doi/full/10.1128/mSystems.00336-21
REGULATORY PATHWAYS	Intracellular signal transduction	E3 Ubiquitin ligases	Sharpin	SHARPIN	Sharpin_PH,Znf_RanBP2,Ubiquitin-like_domsf	IPR031912,IPR001876,IPR029071	IPR026261,IPR000626,IPR036443		IPR044066	Q9H0F6		Manes and Nita-Lazar 2021	10.1128/mSystems.00336-21	https://journals.asm.org/doi/full/10.1128/mSystems.00336-21
REGULATORY PATHWAYS	Intracellular signal transduction	E3 Ubiquitin ligases	Suppressor of cytokine signaling	SOCS	SOCS2_SH2,SOCS_box	IPR035862,IPR001496	IPR036036,IPR000980			O15524,O14508		Green and Speck 2018	10.3390/v10030133	https://www.ncbi.nlm.nih.gov/pmc/articles/PMC5869526/
REGULATORY PATHWAYS	Intracellular signal transduction	E3 Ubiquitin ligases	TNF receptor-associated factors	TRAF	Znf_TRAF,MATH/TRAF_dom,Znf_RING	IPR001293,IPR002083,IPR001841	IPR043211,IPR001293,IPR001841			Q13077,Q12933,Q13114,Q9BUZ4,O00463,Q9Y4K3,Q6Q0C0		Zhang et al. 2015	10.1038/srep08693	https://www.ncbi.nlm.nih.gov/pmc/articles/PMC4346834/
REGULATORY PATHWAYS	Intracellular signal transduction	Integrated stress response	DNA damage-inducible transcript 3 protein (CHOP, c/EBPz/GADD153)	DDIT3/CHOP	bZIP,DNA_damage_induc_transcript_3	IPR004827,IPR016670				P35638		Park et al. 2010	10.1074/jbc.M110.136259	https://www.ncbi.nlm.nih.gov/pmc/articles/PMC2975157/
REGULATORY PATHWAYS	Intracellular signal transduction	Interleukins, Cytokines and Hematopoietins	Granulins	Granulins	Granulin	IPR000118	IPR037277			P28799		Buddenbor et al. 2017	10.1371/journal.pntd.0005984	https://www.ncbi.nlm.nih.gov/pubmed/29045404
REGULATORY PATHWAYS	Intracellular signal transduction	Interleukins, Cytokines and Hematopoietins	Interferon alpha/beta receptor	IFNAR	FN3_dom,Interferon/interleukin_rcp_dom	IPR003961,IPR015373	IPR013783,IPR015374			P17181,P48551		Paludan and Bowie 2013	10.1016/j.immuni.2013.05.004	https://www.sciencedirect.com/science/article/pii/S107476131300201X
REGULATORY PATHWAYS	Intracellular signal transduction	Interleukins, Cytokines and Hematopoietins	Interleukin 17	IL-17	IL-17_fam,Cystine-knot_cytokine	IPR010345,IPR029034				Q16552,Q9NRM6,Q9P0M4,Q8TAD2		Zhang et al. 2015	10.1038/srep08693	https://www.ncbi.nlm.nih.gov/pmc/articles/PMC4346834/
REGULATORY PATHWAYS	Intracellular signal transduction	Interleukins, Cytokines and Hematopoietins	Interleukin 17 receptor	IL17R	SEFIR_dom,IL-17_rcpt-like	IPR013568,IPR039465	IPR013568			Q96F46,Q9NRM6,Q8NAC3,Q8NFM7		Zhang et al. 2015	10.1038/srep08693	https://www.ncbi.nlm.nih.gov/pmc/articles/PMC4346834/
REGULATORY PATHWAYS	Intracellular signal transduction	Interleukins, Cytokines and Hematopoietins	Macrophage migration inhibitory factor	MIF	Macrophage_inhib_fac_CS	IPR019829	IPR001398			P14174		Zhang et al. 2015	10.1038/srep08693	https://www.ncbi.nlm.nih.gov/pmc/articles/PMC4346834/
REGULATORY PATHWAYS	Intracellular signal transduction	JAK/STAT	Signal transducer and activator of transcription	STAT	SH2,STAT_TF_alpha,STAT_TF_DNA-bd,STAT_TF_prot_interaction	IPR000980,IPR013800,IPR013801,IPR013799	IPR013801,IPR001217			P42224,P52630,P40763		Green and Speck 2018	10.3390/v10030133	https://www.ncbi.nlm.nih.gov/pmc/articles/PMC5869526/
REGULATORY PATHWAYS	Intracellular signal transduction	JAK/STAT	Tyrosine-protein kinase JAK	JAK	Ser-Thr/Tyr_kinase_cat_dom,JAK1-3/TYK2_PHL_dom,FERM_F1,FERM_F2	IPR001245,IPR041381,IPR041155,IPR041046	IPR000719,IPR000299			P23458,O60674,P52333		Green and Speck 2018	10.3390/v10030133	https://www.ncbi.nlm.nih.gov/pmc/articles/PMC5869526/
REGULATORY PATHWAYS	Intracellular signal transduction	MAVS pathway	Mitochondrial Antiviral-Signaling Protein	MAVS	CARD_IPS1, Mt_antiviral_sig_pro_met	IPR042144,IPR026148	IPR031964,IPR026148			Q7Z434		Goubau et al. 2013	10.1016/j.immuni.2013.05.007	https://www.sciencedirect.com/science/article/pii/S1074761313002045
REGULATORY PATHWAYS	Intracellular signal transduction	NFkB/IRF pathway	Activating protein 1 family	AP-1	AP-1,bZIP	IPR000837,IPR004827				P05412,P01100,Q8WYK2,P15336,P18847		Zhang et al. 2015	10.1038/srep08693	https://www.ncbi.nlm.nih.gov/pmc/articles/PMC4346834/
REGULATORY PATHWAYS	Intracellular signal transduction	NFkB/IRF pathway	Activating protein 1 JUN	JUN	Leuzip_Jun, Bzip	IPR002112,IPR004827
REGULATORY PATHWAYS	Intracellular signal transduction	NFkB/IRF pathway	Apoptosis signal-regulating kinase (MAP3Ks)	ASK	MAP3K_PH, MAP3K_TRAF-bd,Prot_kinase_dom	IPR043969,IPR025136,IPR000719				Q99683		Huang et al. 2009	0.1016/j.cyto.2009.08.002	https://www.ncbi.nlm.nih.gov/pmc/articles/PMC2782697/
REGULATORY PATHWAYS	Intracellular signal transduction	NFkB/IRF pathway	Dual specificity mitogen-activated protein kinase kinase	MAP2Ks	Prot_kinase_dom,Ser/Thr_kinase_AS	IPR000719,IPR008271				Q02750,P36507,P46734,P45985,Q13163,P52564,O14733		Manes and Nita-Lazar 2021	10.1128/mSystems.00336-21	https://journals.asm.org/doi/full/10.1128/mSystems.00336-21
REGULATORY PATHWAYS	Intracellular signal transduction	NFkB/IRF pathway	Dual specificity mitogen-activated protein kinase kinase kinase	MAP3Ks	Prot_kinase_dom,Ser/Thr_kinase_AS	IPR000719,IPR008271				Q6ZN16,Q13233,Q9Y2U5,Q99759,Q9Y6R4,Q99683,O95382,O43318,P41279,P80192,Q02779,Q16584,Q12852,O43283,Q99558		Manes and Nita-Lazar 2021	10.1128/mSystems.00336-21	https://journals.asm.org/doi/full/10.1128/mSystems.00336-21
REGULATORY PATHWAYS	Intracellular signal transduction	NFkB/IRF pathway	Extracellularly Regulated Kinase 1/2	ERK1/2	ERK1/2,Prot_kinase_dom	IPR008349,IPR000719				P27361,P28482		Huang et al. 2009	0.1016/j.cyto.2009.08.002	https://www.ncbi.nlm.nih.gov/pmc/articles/PMC2782697/
REGULATORY PATHWAYS	Intracellular signal transduction	NFkB/IRF pathway	Extracellularly Regulated Kinase 3/4	ERK3/4	ERK3/4,Prot_kinase_dom	IPR008350,IPR000719				Q16659,P31152		Huang et al. 2009	0.1016/j.cyto.2009.08.002	https://www.ncbi.nlm.nih.gov/pmc/articles/PMC2782697/
REGULATORY PATHWAYS	Intracellular signal transduction	NFkB/IRF pathway	Inhibitor of NFkB	IkB	Ankyrin_rpt	IPR002110	IPR038753,IPR036770			P25963,Q15653,Q8NI38	Q03017,Q9VEZ5	Goubau et al. 2013	10.1016/j.immuni.2013.05.007	https://www.sciencedirect.com/science/article/pii/S1074761313002045
REGULATORY PATHWAYS	Intracellular signal transduction	NFkB/IRF pathway	Inhibitor of nuclear factor kappa-B kinase subunit alpha	IKK	IKBKB_SDD,Prot_kinase_dom	IPR041185,IPR000719				O15111		Goubau et al. 2013	10.1016/j.immuni.2013.05.007	https://www.sciencedirect.com/science/article/pii/S1074761313002045
REGULATORY PATHWAYS	Intracellular signal transduction	NFkB/IRF pathway	Inhibitor of nuclear factor kappa-B kinase subunit epsilon	IKKe/i	Prot_kinase_dom,TBK1_CCD1,TBK1_ULD	IPR000719,IPR041309,IPR041087				Q14164		Goubau et al. 2013	10.1016/j.immuni.2013.05.007	https://www.sciencedirect.com/science/article/pii/S1074761313002045
REGULATORY PATHWAYS	Intracellular signal transduction	NFkB/IRF pathway	Interferon regulatory factor	IRF	Interferon_reg_fact_DNA-bd_dom	IPR001346				P10914,P14316,Q14653,Q15306,Q13568,O14896,P10914,Q02556,Q00978		Goubau et al. 2013	10.1016/j.immuni.2013.05.007	https://www.sciencedirect.com/science/article/pii/S1074761313002045
REGULATORY PATHWAYS	Intracellular signal transduction	NFkB/IRF pathway	Interleukin-1 receptor-associated kinase 1	IRAK	Death_IRAK1,Prot_kinase_dom	IPR035533,IPR000719	IPR011029,IPR000719			P51617,O43187,Q9Y616,Q9NWZ3		Zhang et al. 2015	10.1038/srep08693	https://www.ncbi.nlm.nih.gov/pmc/articles/PMC4346834/
REGULATORY PATHWAYS	Intracellular signal transduction	NFkB/IRF pathway	Major Vault Protein	MVP	MVP_rep_dom,MVP_shoulder	IPR041139,IPR021870	IPR043023,IPR036013			Q14764		Wang et al. 2020	10.1002/iub.2200	https://iubmb.onlinelibrary.wiley.com/doi/full/10.1002/iub.2200
REGULATORY PATHWAYS	Intracellular signal transduction	NFkB/IRF pathway	MAP kinase-activated protein kinase 2	MK2	MAPKAPK_C,Prot_kinase_dom,Ser/Thr_kinase_AS	IPR027442,IPR000719,IPR008271				P49137		Manes and Nita-Lazar 2021	10.1128/mSystems.00336-21	https://journals.asm.org/doi/full/10.1128/mSystems.00336-21
REGULATORY PATHWAYS	Intracellular signal transduction	NFkB/IRF pathway	MAP3K7/TGF-beta-activated kinase 1	TAK1	MAPKKK7,Prot_kinase_dom,Ser-Thr/Tyr_kinase_cat_dom	IPR017421,IPR001245,IPR000719				O43318		Zhang et al. 2015	10.1038/srep08693	https://www.ncbi.nlm.nih.gov/pmc/articles/PMC4346834/
REGULATORY PATHWAYS	Intracellular signal transduction	NFkB/IRF pathway	Mitogen activated protein kinase kinase kinase 10 (MST, MLK2)	MAP3K10	MAP3K10,Prot_kinase_dom	IPR015785,IPR000719				Q02779		Huang et al. 2009	0.1016/j.cyto.2009.08.002	https://www.ncbi.nlm.nih.gov/pmc/articles/PMC2782697/
REGULATORY PATHWAYS	Intracellular signal transduction	NFkB/IRF pathway	Mitogen activated protein kinase kinase kinase 12/13 (DLK, MEKK12/13)	MAP3K12/13	MAP3K12/13,Prot_kinase_dom	IPR017419,IPR000719				Q12852,O43283		Huang et al. 2009	0.1016/j.cyto.2009.08.002	https://www.ncbi.nlm.nih.gov/pmc/articles/PMC2782697/
REGULATORY PATHWAYS	Intracellular signal transduction	NFkB/IRF pathway	Mitogen activated protein kinase kinase kinase 2/3	MAP3K1/2	PB1_MEKK2/3,Prot_kinase_dom	IPR034879,IPR000719				Q13233,Q9Y2U5		Huang et al. 2009	0.1016/j.cyto.2009.08.002	https://www.ncbi.nlm.nih.gov/pmc/articles/PMC2782697/
REGULATORY PATHWAYS	Intracellular signal transduction	NFkB/IRF pathway	Mitogen activated protein kinase kinase kinase 4 (MEKK4, MTK1)	MAP3K4	MAP3K4,Prot_kinase_dom	IPR045801,IPR000719				Q9Y6R4		Huang et al. 2009	0.1016/j.cyto.2009.08.002	https://www.ncbi.nlm.nih.gov/pmc/articles/PMC2782697/
REGULATORY PATHWAYS	Intracellular signal transduction	NFkB/IRF pathway	Mitogen activated protein kinase phosphatase	MKP	MKP	IPR008343				Q13115		Huang et al. 2009	0.1016/j.cyto.2009.08.002	https://www.ncbi.nlm.nih.gov/pmc/articles/PMC2782697/
REGULATORY PATHWAYS	Intracellular signal transduction	NFkB/IRF pathway	Mitogen activated protein kinases	MAPKs	MAP_kinase_CS,Prot_kinase_dom	IPR003527,IPR000719				P28482,P27361,Q16659,P31152,Q16539,P53778,P45983,Q15759,P45984		Xie 2013	10.1186/1750-2187-8-7	https://www.ncbi.nlm.nih.gov/pmc/articles/PMC3697994/
REGULATORY PATHWAYS	Intracellular signal transduction	NFkB/IRF pathway	Mitogen-activated protein kinase 8	JNK	MAP_kinase_CS,Prot_kinase_dom,MAPK_JNK	IPR003527,IPR000719,IPR008351				P45983		Zhang et al. 2015	10.1038/srep08693	https://www.ncbi.nlm.nih.gov/pmc/articles/PMC4346834/
REGULATORY PATHWAYS	Intracellular signal transduction	NFkB/IRF pathway	Mitogen-activated protein kinase kinase 5 (MEK5)	MAP2K5	PB1_MAP2K5,Prot_kinase_dom	IPR034851,IPR000719				Q13163		Huang et al. 2009	0.1016/j.cyto.2009.08.002	https://www.ncbi.nlm.nih.gov/pmc/articles/PMC2782697/
REGULATORY PATHWAYS	Intracellular signal transduction	NFkB/IRF pathway	Mitogen-activated protein kinase kinase kinase 8	TPL2/MAP3K8	Prot_kinase_dom,Ser/Thr_kinase_AS,Kinase-like_dom_sf,MAPKKK8	IPR000719,IPR008271,IPR017424	IPR017424			P41279		Manes and Nita-Lazar 2021	10.1128/mSystems.00336-21	https://journals.asm.org/doi/full/10.1128/mSystems.00336-21
REGULATORY PATHWAYS	Intracellular signal transduction	NFkB/IRF pathway	Nck-associated_protein-1	NAP1	Nck-associated_protein-1	IPR019137				Q9Y2A7		Xie 2013	10.1186/1750-2187-8-7	https://www.ncbi.nlm.nih.gov/pmc/articles/PMC3697994/
REGULATORY PATHWAYS	Intracellular signal transduction	NFkB/IRF pathway	NF-kappa-B essential modulator	IKKg/NEMO	NEMO_ZF,CC2-LZ_dom	IPR034735,IPR032419	IPR032419,IPR034735			Q9Y6K9		Seppala et al. 2021	10.1186/s12864-021-07428-1	https://bmcgenomics.biomedcentral.com/articles/10.1186/s12864-021-07428-1
REGULATORY PATHWAYS	Intracellular signal transduction	NFkB/IRF pathway	Nuclear factor kB	NFkB	IPT_NFkappaB, RHD_DNA_bind_dom	IPR033926,IPR011539	IPR032397,IPR011539			P19838,Q00653,Q04206,Q01201		Goubau et al. 2013,Paludan and Bowie 2013	10.1016/j.immuni.2013.05.007,10.1016/j.immuni.2013.05.004	https://www.sciencedirect.com/science/article/pii/S1074761313002045.,https://www.sciencedirect.com/science/article/pii/S107476131300201X
REGULATORY PATHWAYS	Intracellular signal transduction	NFkB/IRF pathway	p38 MAPK/ MAPK14	p38	Prot_kinase_dom,MAPK_p38-like	IPR008352,IPR000719				Q16539		Zhang et al. 2015	10.1038/srep08693	https://www.ncbi.nlm.nih.gov/pmc/articles/PMC4346834/
REGULATORY PATHWAYS	Intracellular signal transduction	NFkB/IRF pathway	Receptor-interacting serine/threonine-protein kinase	RIPKs	RIP1_Death,RHIM_dom,Ser-Thr/Tyr_kinase_cat_dom	IPR037934,IPR025735,IPR001245	IPR011029,IPR025735,IPR000719			Q13546,O43353,Q9Y572,P57078		Newton 2015	10.1016/j.tcb.2015.01.001	https://www.sciencedirect.com/science/article/pii/S0962892415000124
REGULATORY PATHWAYS	Intracellular signal transduction	NFkB/IRF pathway	RIG-I and MAVS type CARD domain containing proteins	RIGI/IPS1_CARD_DC	CARD_dom	IPR031964
REGULATORY PATHWAYS	Intracellular signal transduction	NFkB/IRF pathway	RIO Kinase 3	RIOK3	RIO_kinase	IPR000687,IPR017406				O14730		Feng et al. 2014	10.1128/JVI.00643-14	https://www.ncbi.nlm.nih.gov/pmc/articles/PMC4097797/
REGULATORY PATHWAYS	Intracellular signal transduction	NFkB/IRF pathway	TANK-binding kinase 1-binding protein 1	TBKBP1/SINTBAD	CALCOCO1/2_Zn_UBZ1,TBD	IPR041641,IPR024581	IPR024581			A7MCY6		Xie 2013	10.1186/1750-2187-8-7	https://www.ncbi.nlm.nih.gov/pmc/articles/PMC3697994/
REGULATORY PATHWAYS	Intracellular signal transduction	NFkB/IRF pathway	TANK-binding kinase 1/ NFkB activated Kinase	TBK1/NAK	TBK1_ULD, TBK1_CCD1, Prot_kinase_dom	IPR041087,IPR041309,IPR000719				Q9UHD2		Zhang et al. 2015	10.1038/srep08693	https://www.ncbi.nlm.nih.gov/pmc/articles/PMC4346834/
REGULATORY PATHWAYS	Intracellular signal transduction	NFkB/IRF pathway	TGF-beta-activated kinase 1 and MAP3K7-binding protein 1	TAB1	PPM-type_phosphatase_dom	IPR001932				Q15750		Xie 2013	10.1186/1750-2187-8-7	https://www.ncbi.nlm.nih.gov/pmc/articles/PMC3697994/
REGULATORY PATHWAYS	Intracellular signal transduction	NFkB/IRF pathway	TGF-beta-activated kinase 1 and MAP3K7-binding protein 2/3	TAB2/3	TAB2/3_CUE,Znf_RanBP2	IPR041911,IPR001876	IPR003892,IPR036443			Q9NYJ8,Q8N5C8		Xie 2013	10.1186/1750-2187-8-7	https://www.ncbi.nlm.nih.gov/pmc/articles/PMC3697994/
REGULATORY PATHWAYS	Intracellular signal transduction	Other signaling	A disintegrin and metalloproteinase	ADAM	Peptidase_M12B	IPR001590				P78536,O14672,P78325		Buddenbor et al. 2017	10.1371/journal.pntd.0005984	https://www.ncbi.nlm.nih.gov/pubmed/29045404
REGULATORY PATHWAYS	Intracellular signal transduction	Other signaling	Catenin beta	b-Catenin	Beta-catenin	IPR013284				P35222		Goubau et al. 2013,Paludan and Bowie 2013	10.1016/j.immuni.2013.05.007,10.1016/j.immuni.2013.05.004	https://www.sciencedirect.com/science/article/pii/S1074761313002045.,https://www.sciencedirect.com/science/article/pii/S107476131300201X
REGULATORY PATHWAYS	Intracellular signal transduction	Other signaling	GTPase IMAP family member	GIMAP	G_AIG1	IPR006703				Q8WWP7,Q9UG22,Q9NUV9,Q96F15,Q6P9H5,Q8NHV1,Q8ND71		Buddenbor et al. 2017	10.1371/journal.pntd.0005984	https://www.ncbi.nlm.nih.gov/pubmed/29045404
REGULATORY PATHWAYS	Intracellular signal transduction	Other signaling	RanBP2 domain containing proteins	RanBP2DC	Znf_RanBP2	IPR001876	IPR036443					Manes and Nita-Lazar 2021	10.1128/mSystems.00336-21	https://journals.asm.org/doi/full/10.1128/mSystems.00336-21
REGULATORY PATHWAYS	Intracellular signal transduction	Other signaling	sialate O-acetylesterase	SIAE	SASA	IPR005181	IPR039329			Q9HAT2		Buddenbor et al. 2017	10.1371/journal.pntd.0005984	https://www.ncbi.nlm.nih.gov/pubmed/29045404
REGULATORY PATHWAYS	Intracellular signal transduction	Other signaling	Tyrosine-protein kinase Fyn	FYN	Fyn/Yrk_SH3,Ser-Thr/Tyr_kinase_cat_dom	IPR035750,IPR001245				P06241		Huang et al. 2000	10.1073/pnas.97.20.10923	https://www.ncbi.nlm.nih.gov/pmc/articles/PMC27125/
REGULATORY PATHWAYS	Intracellular signal transduction	TLR adaptor moleculues	Armadillo fold and TIR domain containing proteins	ARM-TIR	TIR, ARM	IPR000157,IPR000225	IPR035897,IPR016024					Zhang et al. 2015	10.1038/srep08693	https://www.ncbi.nlm.nih.gov/pmc/articles/PMC4346834/
REGULATORY PATHWAYS	Intracellular signal transduction	TLR adaptor moleculues	Epidermal growth factor and TIR domain containing proteins	EGF-TIR	TIR, EGF-like_dom	IPR000157,IPR000742						Zhang et al. 2015	10.1038/srep08693	https://www.ncbi.nlm.nih.gov/pmc/articles/PMC4346834/
REGULATORY PATHWAYS	Intracellular signal transduction	TLR adaptor moleculues	Evolutionarily conserved signaling intermediate in Toll pathway	ECSIT	ECIST_C	IPR029342	IPR010418			Q9BQ95		Zhang et al. 2015	10.1038/srep08693	https://www.ncbi.nlm.nih.gov/pmc/articles/PMC4346834/
REGULATORY PATHWAYS	Intracellular signal transduction	TLR adaptor moleculues	Imunoglobulin and TIR domain containing proteins	IG-TIR	TIR, Ig-like_dom	IPR000157,IPR007110						Zhang et al. 2015	10.1038/srep08693	https://www.ncbi.nlm.nih.gov/pmc/articles/PMC4346834/
REGULATORY PATHWAYS	Intracellular signal transduction	TLR adaptor moleculues	Myeloid differentiation primary response protein	MyD88	TIR,Death_domain	IPR000157,IPR000488				Q99836		Goubau et al. 2013,Paludan and Bowie 2013	10.1016/j.immuni.2013.05.007,10.1016/j.immuni.2013.05.004	https://www.sciencedirect.com/science/article/pii/S1074761313002045.,https://www.sciencedirect.com/science/article/pii/S107476131300201X
REGULATORY PATHWAYS	Intracellular signal transduction	TLR adaptor moleculues	NAD(+) hydrolase SARM1	SARM	TIR, SAM	IPR000157,IPR001660				Q6SZW1		Zhang et al. 2015	10.1038/srep08693	https://www.ncbi.nlm.nih.gov/pmc/articles/PMC4346834/
REGULATORY PATHWAYS	Intracellular signal transduction	TLR adaptor moleculues	Orphan TIR proteins	OrTIR	TIR	IPR000157			IPR006911,IPR001660,IPR007110,IPR001440,IPR000742,IPR000488,IPR017281,IPR032675			Zhang et al. 2015	10.1038/srep08693	https://www.ncbi.nlm.nih.gov/pmc/articles/PMC4346834/
REGULATORY PATHWAYS	Intracellular signal transduction	TLR adaptor moleculues	TIR and tetratrico peptide repeat containing proteins	TIR-TPR	TIR, TPR_1	IPR000157,IPR001440						Zhang et al. 2015	10.1038/srep08693	https://www.ncbi.nlm.nih.gov/pmc/articles/PMC4346834/
REGULATORY PATHWAYS	Intracellular signal transduction	TLR adaptor moleculues	TIR domain-containing adapter molecule 1	TRIF/TICAM1	RHIM,TIR,TRIF_N	IPR025735,IPR000157,IPR040886	IPR017278			Q8IUC6		Manes and Nita-Lazar 2021	10.1128/mSystems.00336-21	https://journals.asm.org/doi/full/10.1128/mSystems.00336-21
REGULATORY PATHWAYS	Intracellular signal transduction	TLR adaptor moleculues	TIR domain-containing adapter molecule 2	TRAM/TICAM2	Emp24-like,TIR	IPR015720,IPR000157	IPR015720,IPR035897			Q86XR7		Manes and Nita-Lazar 2021	10.1128/mSystems.00336-21	https://journals.asm.org/doi/full/10.1128/mSystems.00336-21
REGULATORY PATHWAYS	Intracellular signal transduction	TLR adaptor moleculues	Toll-interacting protein	TOLLIP	TOLIP_CUE,Tollip_C2	IPR041799,IPR037301	IPR003892,IPR035892			Q9H0E2		Green et al. 2015	10.1099/jgv.0.000244	https://www.microbiologyresearch.org/content/journal/jgv/10.1099/jgv.0.000244#tab2
REGULATORY PATHWAYS	Intracellular signal transduction	TLR adaptor moleculues	Toll/interleukin-1 receptor domain-containing adapter protein	TIRAP/Mal	Tol-interleuk_rcpt_adapt_Tirap,TIR	IPR017279,IPR000157				P58753		Xie 2013	10.1186/1750-2187-8-7	https://www.ncbi.nlm.nih.gov/pmc/articles/PMC3697994/
REGULATORY PATHWAYS	Intracellular signal transduction	TLR adaptor moleculues	TRAF family member-associated NF-kappa-B activator	TANK	CALCOCO1/2_Zn_UBZ1,TBD,TANK	IPR041641,IPR024581,IPR039669				Q92844		Xie 2013	10.1186/1750-2187-8-7	https://www.ncbi.nlm.nih.gov/pmc/articles/PMC3697994/
REGULATORY PATHWAYS	Intracellular signal transduction	TNF pathway	Caspase and RIP adapter with death domain	CRADD	CARD_RAIDD,CRADD_Death	IPR042148,IPR037926	IPR001315,IPR000488			P78560		Hibino et al. 2006	10.1016/j.ydbio.2006.08.065	https://www.sciencedirect.com/science/article/pii/S0012160606011572?via%3Dihub
REGULATORY PATHWAYS	Intracellular signal transduction	TNF pathway	FAS-associated death domain protein	FADD	DED_dom,Death_domain	IPR001875,IPR000488	IPR016729			Q13158		Zhang et al. 2015	10.1038/srep08693	https://www.ncbi.nlm.nih.gov/pmc/articles/PMC4346834/
REGULATORY PATHWAYS	Intracellular signal transduction	TNF pathway	Lipopolysaccharide-induced tumor necrosis factor-alpha factor	LITAF	LITAF	IPR006629				Q99732		Seppala et al. 2021	10.1186/s12864-021-07428-1	https://bmcgenomics.biomedcentral.com/articles/10.1186/s12864-021-07428-1
REGULATORY PATHWAYS	Intracellular signal transduction	TNF pathway	Tumor necrosis factor	TNF	TNF_dom	IPR006052				P01375		Zhang et al. 2015	10.1038/srep08693	https://www.ncbi.nlm.nih.gov/pmc/articles/PMC4346834/
REGULATORY PATHWAYS	Intracellular signal transduction	TNF pathway	Tumor necrosis factor receptor type 1-associated DEATH domain protein	TRADD	Death_domain,TRADD_N	IPR000488,IPR009095	IPR035712			Q15628		Newton 2015	10.1016/j.tcb.2015.01.001	https://www.sciencedirect.com/science/article/pii/S0962892415000124
REGULATORY PATHWAYS	Intracellular signal transduction	TNF pathway	Tumore necrosis factor receptor	TNFR	TNFR/NGFR_Cys_rich_reg	IPR001368				P19438,P20333,P36941		Zhang et al. 2015	10.1038/srep08693	https://www.ncbi.nlm.nih.gov/pmc/articles/PMC4346834/
REGULATORY PATHWAYS	Intracellular signal transduction	Proliferation	Myc proto-oncogene protein	Myc	Myc-LZ,Tscrpt_reg_Myc_N	IPR003327,IPR012682	IPR002418			P01106		Gnanaprakasam and Wang 2017	10.3390/genes8030088	https://www.mdpi.com/2073-4425/8/3/88/htm
